# Supplementary material for: Pleomorphic adenoma and carcinoma ex‐pleomorphic adenoma tumorigenesis: A proteomic analysis
Source: Oral Dis. 2024 Aug 18;31(3):865–78. doi: 10.1111/odi.15109 (PMC12021308; doi:10.1111/odi.15109)
Supplement: Supplementary file 2 — Table S1 [file ODI-31-865-s003.xlsx]

## Sheet: Sheet1
Supplementary Table S1. Information (site, sex, age, diagnosis and follow-up) of PA and CXPA cases used for immunohistochemical validation and individual values obtained on QuPath stained area analysis.
Case ID	Site	Sex	Age	Diagnosis	Subtype	Analysis	Origin	Follow-up outcome (time in years)	Byglican % Positivity	Decorin % Positivity
1	Parotid	F	52	PA	Cellular	Proteomics + IHQ	Brazil		NA	1.38
2	Parotid	M	38	PA	Conventional	Proteomics + IHQ	Brazil		11.92	1.99
3	Parotid	M	46	PA	Conventional	Proteomics + IHQ	Brazil		20.1	11.26
4	Parotid	F	56	PA	Cellular	Proteomics + IHQ	Brazil		28.9	2.89
5	Parotid	M	23	PA	Cellular	Proteomics + IHQ	Brazil		48.95	19.38
6	Parotid	F	53	PA	Myxoid	Proteomics + IHQ	Brazil		35.35	2.03
7	Parotid	F	52	PA	Cellular	Proteomics + IHQ	Brazil	Recurrence (7)	5.8	7.04
8	Parotid	M	58	CXPA	Adenocarcinoma NOS	Proteomics + IHQ	Brazil	Recurrence (1)	37.6	28.69
9	Partotid	M	73	CXPA	Salivary duct carcinoma	Proteomics + IHQ	Brazil	Deceased (1)	28.05	5.41
10	Parotid	M	81	CXPA	Salivary duct carcinoma	Proteomics + IHQ	Brazil	Recurrence and metastasis (4); Deceased (5)	38.28	29.24
11	Parotid	F	55	CXPA	Adenocarcinoma NOS	Proteomics + IHQ	Brazil		33.98	12.15
12	Parotid	F	53	CXPA	Adenocarcinoma NOS	Proteomics + IHQ	Brazil		32.7	5.6
13	Parotid	F	69	CXPA	Myoepithelial carcinoma	Proteomics + IHQ	Brazil		36.89	2.97
14	Parotid	M	58	CXPA	Salivary duct carcinoma	Proteomics + IHQ	Brazil		26.72	4.12
15	Parotid	F	43	PA	Myxoid	IHQ	Sheffield		1.56	0.61
16	Parotid	M	35	PA	Myxoid	IHQ	Sheffield		10.27	2.1
17	Parotid	F	79	PA	Conventional	IHQ	Sheffield		25.33	1.08
18	Parotid	M	62	PA	Myxoid	IHQ	Sheffield		19.87	0.5
19	Parotid	F	34	PA	Conventional	IHQ	Sheffield		6.74	1.56
20	Parotid	M	51	PA	Cellular	IHQ	Sheffield		7.33	0.64
21	Parotid	M	45	PA	Myxoid	IHQ	Sheffield		27.38	0.58
22	Parotid	M	54	PA	Conventional	IHQ	Sheffield		2.91	3.1
23	Parotid	Not informed	33	PA	Cellular	IHQ	Sheffield		2.29	0.47
24	Parotid	M	60	CXPA	Basal cell adenocarcinoma	IHQ	Sheffield		11.44	2.44
25	Upper lip	F	66	CXPA	Adenocarcinoma NOS	IHQ	Sheffield		NA	3.75
26	Partoid	F	60	CXPA	Epithelial-myoepithelial carcinoma	IHQ	Sheffield		14.47	11.72
27	Upper lip	F	62	CXPA	Myoepithelial carcinoma	IHQ	Sheffield		6.9	12.35
28	Submandibular Gland	F	45	CXPA	Adenocarcinoma NOS	IHQ	Sheffield		47.99	2.54
29	Submandibular Gland	F	80	CXPA	Myoepithelial carcinoma	IHQ	Sheffield		16.86	0.31
30	Parotid	F	65	CXPA	Adenocarcinoma NOS	IHQ	Sheffield		40.18	25.26
31	Parotid	M	69	CXPA	Salivary duct carcinoma	IHQ	Sheffield		22.28	5.12
32	Parotid	M	68	CXPA	Adenocarcinoma NOS	IHQ	Sheffield		15.56	3.24
33	Partoid	M	68	CXPA	Epithelial-myoepithelial carcinoma	IHQ	Sheffield		17.46	0.31
34	Parapharyngeal	M	41	CXPA	Adenocarcinoma NOS	IHQ	Sheffield		32.02	8.15
