# Supplementary material for: Pleomorphic adenoma and carcinoma ex‐pleomorphic adenoma tumorigenesis: A proteomic analysis
Source: Oral Dis. 2024 Aug 18;31(3):865–78. doi: 10.1111/odi.15109 (PMC12021308; doi:10.1111/odi.15109)
Supplement: Supplementary file 3 — Tables S2–S4 [file ODI-31-865-s004.ods]

## Sheet: Suppl__T2
Supplementary Table 2. All proteins identified in analyzed groups (n=2,680)
LFQ intensity Carla_1	LFQ intensity Carla_2	LFQ intensity Carla_3	LFQ intensity Carla_4	LFQ intensity Carla_5	LFQ intensity Carla_20	LFQ intensity Carla_6	LFQ intensity Carla_7	LFQ intensity Carla_8	LFQ intensity Carla_9	LFQ intensity Carla_10	LFQ intensity Carla_11	LFQ intensity Carla_12	LFQ intensity Carla_13	LFQ intensity Carla_14	LFQ intensity Carla_15	LFQ intensity Carla_16	LFQ intensity Carla_17	LFQ intensity Carla_18	LFQ intensity Carla_19	Protein IDs	Majority protein IDs	Protein names	Gene names	Proteins	id
NSG	NSG	NSG	NSG	NSG	NSG	CXPA	CXPA	CXPA	CXPA	CXPA	CXPA	CXPA	PA	PA	PA	PA	PA	PA	PA
NaN	NaN	NaN	NaN	NaN	NaN	NaN	17,12029839	16,14607048	16,12179565	18,97779465	16,40794754	NaN	NaN	NaN	NaN	NaN	NaN	NaN	NaN	A0A024QZP7;P06493;A0A087WZZ9;E5RIU6;Q14004;Q9NYV4;Q9NYV4-2;Q14004-2;A0A2R8Y4Z0;Q9NYV4-3;J3QSD7;A0A2R8Y7W5;A0A2R8YF61;Q00536-2;Q00537;Q00537-2;Q07002-3;Q00536-3;Q00536;P50750-2;Q07002;F5H6Z0;O94921;A0A2R8YD28;O94921-2;A0A087WZU2;Q96Q40;Q96Q40-5;O94921-3;A0A087X209;Q96Q40-3;E5RGN0;Q96Q40-4;P50750;Q96Q40-6;E7EUK8;Q9BVE2;P11802;H0YAZ9;P06493-2;A0A2R8Y644;F8VZ51;F8VWX7;F8VTV8;F8VZZ0;P11802-2;F8VYH9;A0…	A0A024QZP7;P06493;A0A087WZZ9;E5RIU6;Q14004;Q9NYV4;Q9NYV4-2;Q14004-2;A0A2R8Y4Z0;Q9NYV4-3;J3QSD7;A0A2R8Y7W5;A0A2R8YF61;Q00536-2;Q00537;Q00537-2;Q07002-3;Q00536-3;Q00536;P50750-2;Q07002;F5H6Z0;O94921;A0A2R8YD28;O94921-2;A0A087WZU2;Q96Q40;Q96Q40-5;O94921-3;A0A087X209;Q96Q40-3;E5RGN0;Q96Q40-4;P50750;Q96Q40-6;E7EUK8;Q9BVE2;P11802;H0YAZ9;P06493-2;A0A2R8Y644;F8VZ51;F8VWX7;F8VTV8;F8VZZ0;P11802-2;F8VYH9;A0…	Cyclin-dependent kinase 1;Cyclin-dependent kinase 13;Cyclin-dependent kinase 12;Cyclin-dependent kinase 17;Cyclin-dependent kinase 16;Cyclin-dependent kinase 18;Cyclin-dependent kinase 14;Cyclin-dependent kinase 15;Cyclin-dependent kinase 9;Cyclin-dependent kinase 4	CDK1;CDK13;CDK12;CDK17;CDK16;CDK18;CDK14;CDK15;CDK9;CDK4	49	0
21,09558296	21,40955734	20,72899628	20,77410507	20,69098091	20,68901825	20,8770256	21,41884995	20,1958046	20,09042168	21,41079903	19,84199333	20,1146431	20,87612724	20,45973969	20,01031494	20,05946541	20,73007584	21,13702393	20,24956703	A0A087X1N8;A0A024QZX5;P35237;A0A2R8YD12;A0A2R8Y6A7;C9JVA8;C9JTJ8	A0A087X1N8;A0A024QZX5;P35237;A0A2R8YD12;A0A2R8Y6A7	Serpin B6	SERPINB6	7	1
19,08493233	19,13377953	17,95191002	18,35112953	18,81127357	18,48443794	20,24446678	20,10584641	18,41021919	19,52558136	20,62488747	22,29866028	18,67466164	17,66275215	19,7853241	18,1630497	17,91473579	18,25594139	17,79207802	17,12090683	A0A024R0K5;P06731;P06731-2;A0A087WYX0;P31997;T2HUW8;M0R3J1;M0QXV9;M0QX98	A0A024R0K5;P06731;P06731-2;A0A087WYX0;P31997;T2HUW8;M0R3J1;M0QXV9;M0QX98	Carcinoembryonic antigen-related cell adhesion molecule 5;Carcinoembryonic antigen-related cell adhesion molecule 8	CEACAM5;CEACAM8	9	2
20,34440422	20,4244976	20,15955544	19,96352768	19,40876961	20,32674026	20,73669624	19,88619614	20,52056503	21,03557014	20,80183411	21,43323708	21,52042198	18,9610424	20,9139328	21,1604805	21,12842751	21,06611824	20,85094643	19,90261269	E7ETB3;Q9ULA0;A0A024R442;E7EMB6;F8WAN0;B9ZVU2;C9JBE1;E7EPX3;E5RJ35	E7ETB3;Q9ULA0;A0A024R442;E7EMB6	Aspartyl aminopeptidase	DNPEP	9	4
22,88054276	22,84729958	22,4622879	22,80215073	22,66786957	22,44657516	21,33864975	21,56425476	21,08134842	21,25994492	21,75352287	20,73421669	20,51460648	19,85279083	21,15103149	21,35595322	20,95517921	20,95340347	20,48581314	20,71808052	A0A024R4E5;Q00341;Q00341-2;H0Y394;H7C0A4;C9JIZ1;C9J5E5;C9JZI8;C9JES8;C9JHZ8;C9JHS7;C9JK79;C9JT62;H7BZC3;C9JHN6;C9JEJ8;C9JBS3;C9JQ82;C9JMQ6;H7C2D1;C9J739;C9JHS9	A0A024R4E5;Q00341;Q00341-2;H0Y394;H7C0A4	Vigilin	HDLBP	22	5
24,86363029	25,00320244	24,26649475	24,67055321	24,6223774	24,38916206	23,64207268	23,93192863	23,42726326	23,66372871	23,99446678	23,96921349	23,46188927	23,51568985	23,7204628	23,38811111	23,56255722	24,17531395	23,48209953	23,74118805	A0A024R4M0;P46781;C9JM19;B5MCT8;A8MXK4;F2Z3C0	A0A024R4M0;P46781;C9JM19;B5MCT8	40S ribosomal protein S9	RPS9	6	6
20,1458168	19,8411808	20,65648079	20,50183678	20,2676239	20,20621872	20,38311005	21,0664463	20,68491554	20,13445663	20,58563805	19,93358612	20,2270565	19,23463058	20,20979118	19,95602989	20,13345337	20,22258186	20,36067581	20,08822441	A0A024RA52;P25787;C9JCK5;H3BT36;H7C402	A0A024RA52;P25787	Proteasome subunit alpha type-2	PSMA2	5	7
18,14454842	18,3790741	18,67335129	18,01416206	18,09825897	17,80700302	17,98904037	18,29239273	18,19926071	19,20722008	NaN	18,5111351	18,56361389	18,45004272	18,0797348	18,07336807	18,6242466	19,79674339	18,89412498	18,23088264	Q9NR28;Q9NR28-3;Q9NR28-2;A0A024RBT2;A0A2U3TZH2;H7BZK7;H7BZQ7	Q9NR28;Q9NR28-3;Q9NR28-2;A0A024RBT2;A0A2U3TZH2;H7BZK7;H7BZQ7	Diablo homolog, mitochondrial	DIABLO	7	8
19,20163155	19,14414978	18,69611931	18,56658936	19,22710419	18,75984192	18,7803669	20,5118103	19,03625488	19,17433548	19,09861755	19,25713921	19,4925766	18,69292259	18,60960388	18,57100487	18,42218018	18,63884544	18,63389015	19,20733833	P46379-3;A0A0G2JK23;P46379;A0A024RCR6;P46379-2;A0A0G2JL47;P46379-5;P46379-4;A0A0G2JJM1;X6REW1;F6S6P2;H0Y710;H0Y4L1	P46379-3;A0A0G2JK23;P46379;A0A024RCR6;P46379-2;A0A0G2JL47;P46379-5;P46379-4	Large proline-rich protein BAG6	BAG6	13	9
22,0260067	22,98257446	22,03975868	22,87355804	22,75074577	22,52695274	21,84720421	22,88894463	22,91792488	22,1499157	22,81727982	21,94037819	NaN	20,14120865	21,1180687	21,61094666	21,47348022	21,45813751	22,13310814	21,75889969	A0A075B6G3;P11532;A0A087WTU7;E9PDN5;A0A087WV90;P11532-4;P11532-2;P11532-3;H0Y304;E7ESB2;F8VX32;E7EQS5;F5GZY3;E7EQR9;P11532-6;P11532-5;P11532-7;P11532-8;P11532-9;P11532-10;H0Y3E8	A0A075B6G3;P11532;A0A087WTU7;E9PDN5;A0A087WV90;P11532-4;P11532-2;P11532-3;H0Y304;E7ESB2;F8VX32;E7EQS5;F5GZY3;E7EQR9;P11532-6;P11532-5;P11532-7;P11532-8	Dystrophin	DMD	21	11
16,66275215	21,90826225	15,0567646	16,92369843	21,48153305	21,29810143	21,39723015	21,65538979	22,39351654	21,97655678	19,83392715	19,49071693	20,9249897	21,73210526	22,1369915	20,55777359	20,93675232	21,09352112	18,49852943	17,94500923	A0A0C4DH55;A0A075B6H7;A0A0C4DH90;P01624	A0A0C4DH55;A0A075B6H7;A0A0C4DH90;P01624	Ig kappa chain V-III region POM		4	12
17,70475388	19,3645916	19,00593758	18,403162	19,18274879	18,77259254	19,0171566	19,22898293	20,28940201	18,80098152	17,75492668	17,25700188	20,12691689	18,45326233	19,05117798	17,26205826	17,4494381	18,49353409	NaN	NaN	P80748;A0A075B6K5	P80748;A0A075B6K5	Ig lambda chain V-III region LOI		2	13
20,66005516	20,9477787	20,916996	21,43007469	21,88226128	21,38447952	21,23093033	21,20794678	21,78200722	20,9914093	20,26166725	19,27741814	21,62978745	21,30674744	21,00024033	20,23876381	20,82119751	19,90782928	20,35056877	18,9740448	A0A087WW87;P01614;A0A075B6P5;A0A075B6S2;A0A075B6S6;A0A0A0MRZ7;A2NJV5;P01615;P06310;A0A087X0Q4	A0A087WW87;P01614;A0A075B6P5;A0A075B6S2;A0A075B6S6;A0A0A0MRZ7;A2NJV5;P01615;P06310;A0A087X0Q4	Ig kappa chain V-II region Cum;Ig kappa chain V-II region FR;Ig kappa chain V-II region RPMI 6410	IGKV A18	10	14
22,93066597	22,34193611	23,18507385	23,10974121	23,22921562	23,11545181	21,94467354	22,96552086	23,49374962	24,02757645	24,20456314	23,52492142	24,56342888	24,09022903	22,69319344	23,2504921	22,72868538	22,64831734	22,59748459	23,12496185	P58107;A0A075B730	P58107;A0A075B730	Epiplakin	EPPK1	2	15
17,4803009	17,37661743	17,79987526	NaN	19,2615757	17,34749985	18,43562889	17,68325424	18,94663811	18,59094429	19,34444809	17,85129738	18,25677109	NaN	18,49443436	17,00283623	NaN	17,83287811	NaN	NaN	P08575;P08575-6;P08575-5;P08575-7;P08575-8;P08575-10;P08575-9;P08575-4;A0A075B788;M3ZCP1;E9PKH0	P08575;P08575-6;P08575-5;P08575-7;P08575-8;P08575-10;P08575-9;P08575-4;A0A075B788;M3ZCP1;E9PKH0	Receptor-type tyrosine-protein phosphatase C	PTPRC	11	16
18,51895332	19,13941193	18,26219559	18,91234016	20,18580055	18,67120934	19,49743843	18,64075279	19,41819	18,07274055	18,12938309	17,6497612	19,06068039	20,85467911	19,44782639	17,82003021	19,39822197	20,41069603	16,72160721	16,05125237	A0A075B7B8	A0A075B7B8			1	17
22,71101761	22,85083199	23,40340614	23,5985527	22,71895981	22,52762032	19,29486275	18,79965401	17,35173225	18,77410507	18,36977577	18,17020798	19,47935486	17,64188194	18,84487724	18,23645401	17,90712547	19,74832344	19,13217354	19,49749756	A0A087WSV8;P80303;P80303-2;E9PKG6;Q2L696;A0A2R8Y6G7;E9PLE9;E9PLR0;H0YEG8;E9PM22;H0YD18;E9PJP3	A0A087WSV8;P80303;P80303-2;E9PKG6;Q2L696	Nucleobindin-2	NUCB2;Nucb2	12	18
NaN	NaN	17,07148361	16,81315422	17,68037415	16,27481461	NaN	16,45563316	NaN	NaN	16,47284889	16,70940781	16,14937019	16,66788864	NaN	NaN	NaN	16,33918953	17,04910469	16,17515945	Q16881;A0A087WSY9;Q16881-6;Q16881-3;A0A182DWI3;Q16881-4;A0A087WSW9;Q16881-2;Q16881-5;F8W809;E9PIR7;Q16881-7;E2QRB9	Q16881;A0A087WSY9;Q16881-6;Q16881-3;A0A182DWI3;Q16881-4;A0A087WSW9;Q16881-2;Q16881-5;F8W809;E9PIR7;Q16881-7;E2QRB9	Thioredoxin reductase 1, cytoplasmic	TXNRD1	13	19
17,52634621	18,40943146	18,22350121	18,49040413	18,78698349	18,31826973	17,94758034	16,93732834	18,79766083	17,57437134	16,82463646	18,30340576	17,90289307	17,18862724	17,56443214	16,85306549	18,39581871	18,64230537	18,79093361	16,25493622	A0A087WT12;P36969;A0A087X2I2;P36969-2;K7ERP4;K7EJ20;K7ENB4;R4GNE4;K7EKX7;A0A0A0MTT1	A0A087WT12;P36969;A0A087X2I2;P36969-2;K7ERP4;K7EJ20;K7ENB4;R4GNE4;K7EKX7;A0A0A0MTT1	Phospholipid hydroperoxide glutathione peroxidase, mitochondrial	GPX4	10	20
19,90426064	19,42515373	19,37434769	20,31462288	19,95020294	19,90086174	22,41758728	21,55360794	21,43781471	20,74015999	19,93861961	20,90536308	21,65992355	21,95013237	21,04199791	21,23280525	21,30769157	20,69481087	20,8241539	20,09687042	A0A087WT59;P02766;A0A087WV45	A0A087WT59;P02766;A0A087WV45	Transthyretin	TTR	3	21
NaN	NaN	NaN	NaN	NaN	NaN	NaN	16,6557827	NaN	NaN	NaN	NaN	NaN	NaN	NaN	NaN	NaN	15,39914417	15,50081062	NaN	O75487;Q9Y625;O75487-2;A0A087WT82	O75487;Q9Y625;O75487-2;A0A087WT82	Glypican-4;Secreted glypican-4;Glypican-6;Secreted glypican-6	GPC4;GPC6	4	22
18,0578022	17,71813202	18,49110985	18,00481224	18,19815636	17,73958206	17,71297073	NaN	17,38709259	17,5250473	18,10205841	17,37508965	18,65196991	17,29266357	17,8400898	18,09171486	18,26416779	18,71390915	19,76441765	17,42185211	Q9H0W9;Q9H0W9-2;A0A087WT99;Q9H0W9-3;E9PQS1;A0A1W2PRB8;Q9H0W9-4;E9PPB5;E9PJU8;E9PIP1;E9PLB3;E9PLC5;E9PSC3;E9PR95	Q9H0W9;Q9H0W9-2;A0A087WT99;Q9H0W9-3;E9PQS1;A0A1W2PRB8;Q9H0W9-4;E9PPB5	Ester hydrolase C11orf54	C11orf54	14	23
19,10842705	18,74612808	19,10648537	19,52939987	19,05661201	18,83836746	17,30509949	18,20843506	17,89308739	NaN	17,73045731	17,9648819	18,06176186	17,62962723	17,62649345	NaN	18,06597328	17,41847801	17,6835289	17,98259163	E7ERK9;Q9UI10-2;Q9UI10;Q9UI10-3;A0A087WTA5;F8W8L6;A0A087WW69	E7ERK9;Q9UI10-2;Q9UI10;Q9UI10-3;A0A087WTA5	Translation initiation factor eIF-2B subunit delta	EIF2B4	7	24
22,04173088	24,77700806	22,09051895	20,8339901	20,8190937	23,07502747	24,23081398	23,52312851	24,72598457	25,06583023	23,92225075	22,40395164	22,69440651	26,06161308	27,50218391	27,68659019	26,24731636	24,83127594	23,0650177	26,17359924	P08123;A0A087WTA8	P08123;A0A087WTA8	Collagen alpha-2(I) chain	COL1A2	2	25
NaN	NaN	16,2914772	16,03312111	17,20857811	16,54244232	NaN	NaN	16,72067261	16,13869095	NaN	16,65982819	16,82587814	16,7630558	15,79614067	15,97960377	16,22447205	16,52229118	16,40324593	16,67934227	Q13618;Q13618-2;Q13618-3;A0A087WTG3	Q13618;Q13618-2;Q13618-3;A0A087WTG3	Cullin-3	CUL3	4	26
20,16864204	20,8239994	20,43979454	20,14033508	19,96944237	20,04899788	19,30583382	20,77362251	20,59786987	20,00442886	21,10967827	20,50377846	20,66622353	18,25072479	18,98815155	18,83701134	19,18575096	18,73058891	18,32025337	19,11138535	P14324;P14324-2;A0A087WVN4;A0A087X1D8;A0A087WTP2	P14324;P14324-2;A0A087WVN4;A0A087X1D8;A0A087WTP2	Farnesyl pyrophosphate synthase	FDPS	5	28
20,92433739	20,90771294	20,79407883	20,46084023	21,13445663	21,16435242	21,07880974	21,82656097	21,33527184	21,22964096	21,32344627	21,85946465	20,77241516	21,46473312	21,41900253	21,5534687	21,33788681	22,01263618	21,49633598	22,29454422	A0A087WTP3;Q92945;M0R0I5;M0QYH3;M0QXW7;M0R3J3;M0R0C6;M0R263;M0QYG1;M0R251	A0A087WTP3;Q92945	Far upstream element-binding protein 2	KHSRP	10	29
15,58839226	NaN	15,77758884	NaN	15,75324249	NaN	15,497509	16,35149193	NaN	NaN	NaN	16,58550453	NaN	16,51609993	15,94184971	16,00329781	NaN	16,17813873	16,17944336	16,76720238	A0A3B3IT47;Q9Y2I8-2;Q9Y2I8;Q9Y2I8-3;A0A087WTQ2;E7EQ49;C9JGR9	A0A3B3IT47;Q9Y2I8-2;Q9Y2I8;Q9Y2I8-3;A0A087WTQ2;E7EQ49;C9JGR9	WD repeat-containing protein 37	WDR37	7	30
23,23815155	23,0077858	22,66826057	22,79655647	22,92283249	22,98995399	20,9907856	22,54502869	21,82644463	22,02276039	22,26533508	21,9665947	21,58540916	21,58329773	21,68718338	21,17127228	21,38637543	21,85627747	21,82962227	22,43374634	P11940;E7ERJ7;P11940-2;A0A087WTT1;E7EQV3;Q9H361;H0YAR2;H0YBN4;H0YB86;H0YAP2;E5RJB9;E5RH24;Q4VXU2;E5RGH3;E5RHG7;Q4VXU2-2;Q5JQF8;H0Y6X6;H0YB75;H0YAS6;H0YAS7;H0YEQ8;H0YER0;E5RFD8;E5RGC4	P11940;E7ERJ7;P11940-2;A0A087WTT1;E7EQV3;Q9H361;H0YAR2	Polyadenylate-binding protein 1;Polyadenylate-binding protein 3	PABPC1;PABPC3	25	31
18,04718781	16,81277847	17,32307243	17,4569149	18,21366501	17,76590729	16,87399673	19,49459076	17,48156357	NaN	NaN	17,16113281	NaN	NaN	18,19388199	NaN	NaN	17,40107918	NaN	18,12298012	P61289-2;P61289-3;P61289;K9J957;K7ENH2;A0A087WTV2;K7ESG5;B3KQ25;B7Z8D3	P61289-2;P61289-3;P61289;K9J957;K7ENH2;A0A087WTV2;K7ESG5;B3KQ25;B7Z8D3	Proteasome activator complex subunit 3	PSME3	9	32
16,542593	16,31355667	16,42482185	NaN	17,42004204	NaN	NaN	18,14996529	NaN	16,86966705	16,74924088	NaN	16,44352722	NaN	NaN	NaN	NaN	NaN	NaN	NaN	Q96C36;A0A087WTV6;J3KR12;A0A087WZR9	Q96C36;A0A087WTV6;J3KR12;A0A087WZR9	Pyrroline-5-carboxylate reductase 2	PYCR2	4	33
19,60825157	18,1240406	15,72906303	17,45064735	16,04266357	16,17139244	17,88363457	21,01399803	16,47313499	17,67003441	18,54423332	20,16974449	NaN	17,9023037	19,14467239	18,10087776	17,09031868	17,94512367	19,80215073	21,12874222	Q04323-2;Q04323;E9PRQ7;E9PJ81;A0A087WTZ5	Q04323-2;Q04323;E9PRQ7;E9PJ81;A0A087WTZ5	UBX domain-containing protein 1	UBXN1	5	34
17,74629211	16,79411125	16,69465637	17,37500572	17,26425934	17,12100792	NaN	17,35276794	NaN	NaN	NaN	16,9972229	17,2905941	16,17336464	NaN	NaN	16,59103966	NaN	NaN	NaN	A0A087WU02;Q96RQ1;H0YI50;H0YI58;H0YHJ8	A0A087WU02;Q96RQ1;H0YI50;H0YI58;H0YHJ8	Endoplasmic reticulum-Golgi intermediate compartment protein 2	ERGIC2	5	35
16,53275108	16,53501701	NaN	NaN	NaN	16,61064911	NaN	17,04910469	16,72160721	17,06223679	16,06326866	16,97354126	NaN	16,69615173	17,40598869	17,0031662	16,74662018	17,82289505	17,82910347	18,16260719	A0A087WUB9;Q8WYA6;Q8WYA6-4;Q8WYA6-2;Q8WYA6-3	A0A087WUB9;Q8WYA6;Q8WYA6-4;Q8WYA6-2;Q8WYA6-3	Beta-catenin-like protein 1	CTNNBL1	5	36
23,31285286	23,23091507	21,79950523	23,02833557	23,20898819	22,67661285	18,50249863	19,64561653	19,0796051	20,59696198	20,56606865	18,38755417	18,34836578	20,95999718	19,69746017	18,63484573	18,38063812	21,9142971	18,11415863	18,82168007	E9PI68;A0A087WUC6;Q15005;E9PL01;E9PRB9;H0YE04	E9PI68;A0A087WUC6;Q15005;E9PL01;E9PRB9	Signal peptidase complex subunit 2	SPCS2	6	37
18,70096779	18,95142746	17,12807465	16,87447739	NaN	NaN	NaN	NaN	NaN	16,35988617	16,2252636	NaN	NaN	16,94169044	16,12906075	16,86459732	16,67920494	16,89142799	17,31265259	NaN	Q9NRP0-2;Q9NRP0;A0A087WUD3	Q9NRP0-2;Q9NRP0;A0A087WUD3	Oligosaccharyltransferase complex subunit OSTC	OSTC	3	39
17,43859673	16,77943802	16,56306267	NaN	17,42636299	NaN	NaN	21,20687294	NaN	NaN	NaN	NaN	NaN	18,00689507	NaN	NaN	NaN	NaN	NaN	NaN	Q7L266;A0A087WUG3;E9PJK6;A0A087WZI5	Q7L266;A0A087WUG3;E9PJK6;A0A087WZI5	L-asparaginase	ASRGL1	4	40
23,10880089	21,99690056	23,27795792	23,40015221	23,31920624	22,86617851	22,61263466	22,23943329	21,41426277	20,51922226	20,5457592	20,39675903	21,14650154	NaN	18,57085609	18,58428001	22,06838417	17,6169796	18,24404716	18,0451088	A0A087X1U0;A0A087WUI4;J3QTS8;P20231;Q15661;Q15661-2;A0A0C4DGM1;Q9BZJ3;A0A0C4DFZ7;Q9BZJ3-2;P05981;A6NIE9	A0A087X1U0;A0A087WUI4;J3QTS8;P20231;Q15661;Q15661-2;A0A0C4DGM1	Tryptase beta-2;Tryptase alpha/beta-1	TPSB2;TPSAB1	12	41
NaN	NaN	NaN	NaN	NaN	NaN	NaN	NaN	NaN	16,21740913	18,66108131	15,40700245	NaN	NaN	NaN	NaN	NaN	NaN	NaN	NaN	A0A087WX23;A0A087WUL4;Q86TG7;A0A087WXK2;B4DSP0;A0A087WZG9;Q86TG7-2	A0A087WX23;A0A087WUL4;Q86TG7;A0A087WXK2;B4DSP0;A0A087WZG9;Q86TG7-2	Retrotransposon-derived protein PEG10	PEG10;hCG_1642748	7	42
19,58439064	19,60879326	20,33941078	19,69169617	19,84340668	20,80451584	19,72736931	20,17414093	18,7030983	20,92593193	20,77241516	20,64112473	19,08168602	19,11339569	21,91990852	22,50503922	22,01923561	21,01624489	22,7803669	21,57181931	A0A087WUL9;Q9UNM6;J3KNQ3;Q9UNM6-2;E9PL38;H0YD73;E9PQG3;E9PPD2	A0A087WUL9;Q9UNM6;J3KNQ3;Q9UNM6-2;E9PL38;H0YD73	26S proteasome non-ATPase regulatory subunit 13	PSMD13	8	43
17,51368141	17,8553791	18,47107887	18,25437355	18,17995834	18,26196671	17,7969017	17,66594696	17,92590141	18,10195541	17,09455109	17,36598015	19,3001461	17,54071808	17,65487289	17,39062309	17,33795357	17,63367653	18,12807465	18,00711441	A0A087WUM0;A0A087WYV9;A0A087X1F5;P57105	A0A087WUM0;A0A087WYV9;A0A087X1F5;P57105	Synaptojanin-2-binding protein	SYNJ2BP	4	44
21,03617287	21,21590424	21,24950981	21,00470352	21,02789879	20,77892494	21,60661697	20,51556969	21,61638641	22,27119064	20,99755478	21,5646286	21,43083954	21,2104454	21,86026192	21,82621193	21,63878441	22,58240128	21,76870537	20,41977501	P07203;A0A087WUQ6;A0A2R8Y6B6;P07203-2	P07203;A0A087WUQ6;A0A2R8Y6B6	Glutathione peroxidase 1	GPX1	4	45
23,21688271	23,05337906	21,91612053	22,72348595	22,18848801	22,63725853	20,87897301	21,50086594	21,27895164	21,02654839	22,07460213	21,68543053	19,95971298	21,29720497	21,58632469	21,52367783	21,34272385	22,04833221	21,08822441	21,57237434	P62847-4;A0A2R8YD14;P62847;A0A087WUS0;P62847-3;A0A2R8Y849;E7ETK0;P62847-2;A0A2R8Y8A0	P62847-4;A0A2R8YD14;P62847;A0A087WUS0;P62847-3;A0A2R8Y849;E7ETK0;P62847-2;A0A2R8Y8A0	40S ribosomal protein S24	RPS24	9	46
19,30436516	18,46183968	17,32430267	18,63573265	18,21504021	18,12560463	16,10558128	17,15837288	17,43453026	17,92538071	17,74044037	17,78289604	18,50931931	17,19469833	18,05610847	18,64835739	17,93473816	18,05330086	18,74832344	17,96290779	A0A087WUT6;O60841	A0A087WUT6;O60841	Eukaryotic translation initiation factor 5B	EIF5B	2	47
NaN	17,95094299	NaN	NaN	18,55891418	16,99953842	18,53107643	17,47421265	NaN	17,15184975	18,00486755	NaN	17,59003067	NaN	NaN	NaN	16,98493004	NaN	NaN	NaN	A0A087WZY1;A0A087WV42;A0A087WYT0;A0A0A0MT31;P02810;A0A087WYF5	A0A087WZY1;A0A087WV42;A0A087WYT0;A0A0A0MT31;P02810;A0A087WYF5	Salivary acidic proline-rich phosphoprotein 1/2;Salivary acidic proline-rich phosphoprotein 1/2;Salivary acidic proline-rich phosphoprotein 3/4;Peptide P-C	PRH1	6	48
18,63505936	19,4400177	19,4682579	18,99230766	18,15896416	18,23668671	18,13134384	17,10072327	NaN	17,08845711	16,3577404	17,2706604	18,09831047	18,56052017	17,41402435	18,18640518	18,13018799	17,73469734	18,37424088	18,01710129	P22694-2;P22694-9;A0A0A0MS54;P22694-6;P22694-7;P22694-5;P22694;P22694-3;A0A087WVC4;P22694-4;B1APG3;P22694-8;B1APF9;B1APF8;B1APG2;B1APG0;B1APG1;B1APF7	P22694-2;P22694-9;A0A0A0MS54;P22694-6;P22694-7;P22694-5;P22694;P22694-3;A0A087WVC4;P22694-4;B1APG3;P22694-8;B1APF9;B1APF8;B1APG2;B1APG0;B1APG1;B1APF7	cAMP-dependent protein kinase catalytic subunit beta	PRKACB	18	49
18,1572876	18,01023293	18,29171944	18,69968033	18,34481621	18,3162365	16,72667122	17,72527313	17,39581871	16,84708214	17,07493591	17,76467705	17,26965714	NaN	16,96555901	16,76733017	NaN	NaN	NaN	17,23612595	Q8WTW3;E9PBL8;A0A087WVI0	Q8WTW3;E9PBL8;A0A087WVI0	Conserved oligomeric Golgi complex subunit 1	COG1	3	50
NaN	NaN	16,95855331	NaN	NaN	17,10809517	NaN	NaN	19,62848854	NaN	17,49732208	17,36221695	16,58584213	18,00820923	17,5562973	17,23313332	NaN	19,68469429	18,15536118	17,57651329	Q96JY6-5;Q96JY6;A0A087WVI1;Q96JY6-3;B3KPU0;Q96JY6-4;C9JS55;C9JSR2;Q96JY6-2;C9K0F0;C9J0X3;C9J760;H0YBP7;E5RGS7;F8WFB8;A0A087WU48	Q96JY6-5;Q96JY6;A0A087WVI1;Q96JY6-3;B3KPU0	PDZ and LIM domain protein 2	PDLIM2	16	51
NaN	NaN	NaN	NaN	NaN	NaN	16,76590729	21,3151207	NaN	19,82781792	17,1106472	15,18777752	20,19952393	NaN	15,26978397	NaN	NaN	NaN	NaN	NaN	P15941-2;A0A087WWM1;P15941;P15941-3;P15941-4;A0A087X2A4;A0A0C4DGW3;P15941-8;A0A0A0MSH4;P15941-11;P15941-17;P15941-7;A0A087WVJ0;A0A0A0MRB3;A0A087X0L2;P15941-6;B1AVQ7;P15941-15;A6ZIE3;P15941-10;P15941-13;A6ZIE4;P15941-9;P15941-16;P15941-12;Q7Z536;A0A087WZZ6;A0A087X061	P15941-2;A0A087WWM1;P15941;P15941-3;P15941-4;A0A087X2A4;A0A0C4DGW3;P15941-8;A0A0A0MSH4;P15941-11;P15941-17;P15941-7;A0A087WVJ0;A0A0A0MRB3;A0A087X0L2;P15941-6;B1AVQ7;P15941-15;A6ZIE3;P15941-10;P15941-13;A6ZIE4;P15941-9;P15941-16;P15941-12;Q7Z536;A0A087WZZ6;A0A087X061	Mucin-1;Mucin-1 subunit alpha;Mucin-1 subunit beta	MUC1	28	52
25,14479828	25,04034424	25,8916626	25,57288361	25,8210907	25,74424553	25,37726212	25,35826874	25,15957832	25,19550514	25,14689827	25,0252552	24,83137321	25,22475433	25,0835495	25,30869293	25,31243706	25,01397324	25,31844902	25,65255928	A0A087WVQ6;Q00610;Q00610-2;J3KS13;P53675;P53675-2;A0A087WX41;K7EJJ5;J3KRF5;J3KSQ2;J3QL20;F5H5N6	A0A087WVQ6;Q00610;Q00610-2	Clathrin heavy chain 1	CLTC	12	53
NaN	NaN	NaN	NaN	NaN	NaN	17,31327248	NaN	NaN	NaN	17,84187126	17,18592072	NaN	16,59121513	17,86888313	NaN	NaN	NaN	17,08046341	17,19498825	A0A087X165;Q9C0H9;Q9C0H9-2;A0A087WVV7;Q9C0H9-4	A0A087X165;Q9C0H9;Q9C0H9-2;A0A087WVV7	SRC kinase signaling inhibitor 1	SRCIN1	5	54
19,17184639	18,36909485	19,1301136	18,89391708	19,33448792	18,92268372	18,28504944	18,50997543	18,56892776	18,23177338	17,76415825	18,34931564	17,86665154	18,61557961	18,73776817	18,70208549	18,13971138	17,97561264	18,34481621	17,7179985	A0A087WW40;Q9Y371-2;Q9Y371;Q9Y371-3	A0A087WW40;Q9Y371-2;Q9Y371	Endophilin-B1	SH3GLB1	4	55
20,18761253	20,00497818	18,68889999	18,77146339	18,51136589	18,58944702	18,90636253	18,70167923	18,84674454	18,62467384	18,54442024	18,6151123	18,01045227	19,02014351	19,27316666	19,23069572	19,55926895	18,44782639	18,65818977	18,9836235	A0A087WW66;Q99460;Q99460-2;H7C378;H7BZR6	A0A087WW66;Q99460;Q99460-2	26S proteasome non-ATPase regulatory subunit 1	PSMD1	5	56
20,47763634	19,68111229	19,98745918	19,68652534	19,56216049	19,95418549	18,77796173	18,45763779	17,50997543	17,93399048	17,29239273	17,74076843	18,00420952	18,87114143	18,97606087	19,46257782	19,75839615	18,41921997	18,24548721	NaN	Q8WWX9;A0A087WWF1	Q8WWX9;A0A087WWF1	Selenoprotein M	SELM	2	57
NaN	19,57784271	NaN	16,58761597	NaN	NaN	20,88203621	19,53033447	15,45891953	21,60639	17,58460999	18,97387695	19,01203537	17,50804138	19,14691162	20,59140205	19,37405014	NaN	NaN	NaN	Q96DR8;F8VV13;A0A087WWF8	Q96DR8;F8VV13;A0A087WWF8	Mucin-like protein 1	MUCL1	3	58
NaN	NaN	NaN	NaN	NaN	NaN	NaN	NaN	NaN	NaN	NaN	NaN	NaN	NaN	NaN	NaN	NaN	17,71142578	18,78612328	17,22166252	P52701;P52701-3;P52701-2;A0A087WWJ1;P52701-4	P52701;P52701-3;P52701-2;A0A087WWJ1;P52701-4	DNA mismatch repair protein Msh6	MSH6	5	59
19,04984856	18,93358612	NaN	18,76389885	19,21522903	NaN	19,14442444	NaN	NaN	NaN	18,18005562	NaN	NaN	NaN	17,36888123	NaN	18,4682579	NaN	NaN	NaN	A0A087WWM0;O43617;O43617-2;A6NKE1	A0A087WWM0;O43617;O43617-2;A6NKE1	Trafficking protein particle complex subunit 3	TRAPPC3	4	60
15,15497589	NaN	15,14640999	NaN	NaN	15,48198891	15,35042095	16,23709869	16,40514183	16,01251602	16,10002518	15,89175987	NaN	16,03643036	16,40560722	17,19988251	16,25004005	16,73343849	16,23377037	16,24729729	Q06787;Q06787-3;Q06787-7;Q06787-9;Q06787-5;Q06787-4;Q06787-2;G3V0J0;Q06787-6;Q06787-8;A8MQB8;R9WNI0;Q06787-10;Q06787-11;A0A087WXI3;Q8IXW7;A0A087WWR6	Q06787;Q06787-3;Q06787-7;Q06787-9;Q06787-5;Q06787-4;Q06787-2;G3V0J0;Q06787-6;Q06787-8;A8MQB8;R9WNI0;Q06787-10;Q06787-11;A0A087WXI3;Q8IXW7;A0A087WWR6	Fragile X mental retardation protein 1	FMR1	17	61
22,50319672	22,41232491	23,33932877	22,99413872	23,32141113	23,14614487	23,49289513	24,6382103	24,59457207	23,95278168	24,72775078	23,31658554	24,14390373	23,04271698	23,60172844	23,33905792	23,15821648	23,43338966	22,82240486	23,76182365	P06753-2;P06753-5;A0A087WWU8;P06753-6;P06753-3;P06753-4;Q5HYB6;Q5VU61;J3KN67;D6R904;P06753;P06753-7;D6RFM2	P06753-2;P06753-5;A0A087WWU8;P06753-6;P06753-3;P06753-4;Q5HYB6;Q5VU61;J3KN67;D6R904;P06753	Tropomyosin alpha-3 chain	DKFZp686J1372;TPM3	13	62
18,23219681	18,33459663	18,60508919	18,2845974	18,781744	18,8354702	18,13736153	18,5124855	19,05954552	18,82155609	19,41282654	19,33256531	17,83540916	19,24504662	19,38810158	19,32972145	19,22291374	19,52340126	20,19652557	20,08017731	Q13148;A0A087WX29;A0A087WYY0;A0A087X260;G3V162;B1AKP7;K7EN94;A0A0A0N0M3;K7EJM5;Q13148-4;A0A1W2PNU8;A0A087WV68;A0A087WXQ5;A0A0A0MSV7;K7EJ99	Q13148;A0A087WX29;A0A087WYY0;A0A087X260;G3V162;B1AKP7;K7EN94;A0A0A0N0M3;K7EJM5	TAR DNA-binding protein 43	TARDBP	15	63
19,35603905	18,91222191	17,96414948	17,71946907	17,68865967	18,07691956	18,12832642	17,61819839	18,73466301	18,46443367	18,44236755	19,35222816	17,71438026	18,56346512	18,87348557	19,1240406	18,66927338	18,71454811	18,02604866	19,31209946	Q16186;A0A087WX59;A0A087WUX6	Q16186;A0A087WX59;A0A087WUX6	Proteasomal ubiquitin receptor ADRM1	ADRM1	3	65
17,73700905	NaN	17,79506302	17,45875931	17,62955666	18,49193192	NaN	NaN	NaN	NaN	NaN	NaN	NaN	NaN	NaN	NaN	NaN	17,1680069	NaN	NaN	P24043;A0A087WX80;A0A087WYF1	P24043;A0A087WX80;A0A087WYF1	Laminin subunit alpha-2	LAMA2	3	66
19,59151077	19,73791695	20,71841621	20,11997032	20,13370323	20,65053368	18,689991	18,78167915	19,24295616	19,44115257	19,20088959	19,36966896	18,46511269	18,54332733	19,46331596	19,70856476	19,252388	19,42898178	20,00894737	19,75740242	O95299-2;E7ESZ7;A0A087WXC5;O95299;C9J6X0;Q8N1B9	O95299-2;E7ESZ7;A0A087WXC5;O95299;C9J6X0;Q8N1B9	NADH dehydrogenase [ubiquinone] 1 alpha subcomplex subunit 10, mitochondrial	NDUFA10	6	67
20,31848907	20,06565857	21,59085464	21,34954262	21,05636024	20,97372246	19,53161049	21,50144768	20,53193283	20,73239517	20,4299221	21,87410164	21,51335335	22,40415955	20,95553398	21,34527016	21,50833321	22,07296944	22,71303368	22,27133369	A0A087WXI5;P12830;P12830-2;A0A087WU43;A0A087WX17;H3BNC6;H3BVI7;J3QKP1	A0A087WXI5;P12830;P12830-2	Cadherin-1;E-Cad/CTF1;E-Cad/CTF2;E-Cad/CTF3	CDH1	8	68
22,16223335	21,86381912	22,22643852	22,53772736	22,50375557	22,02137184	18,89548683	19,42037201	20,2719593	20,26636505	21,56597519	20,70843124	19,06212997	20,08277702	21,33238029	20,80246544	20,97980499	21,58155251	21,94388771	21,35831642	A0A0A6YYL6;P18621-3;P18621;J3KRX5;J3QQT2;A0A087WXM6;A0A0A0MRF8;J3QLC8;P18621-2;J3QS96;A0A087WWH0;J3KRB3;A0A087WY81;J3KSJ0	A0A0A6YYL6;P18621-3;P18621;J3KRX5;J3QQT2;A0A087WXM6;A0A0A0MRF8;J3QLC8;P18621-2;J3QS96;A0A087WWH0;J3KRB3;A0A087WY81	60S ribosomal protein L17	RPL17	14	69
19,9489212	20,37930679	19,81227684	18,90003586	19,57773209	19,23369408	20,23584557	19,97519302	18,29032516	19,63259506	19,67887878	20,40748405	20,96747398	19,51885605	18,98103142	19,16606903	18,8258152	21,17882729	20,63732529	18,16044235	P50895;A0A087WXM8;K7ENU8	P50895;A0A087WXM8;K7ENU8	Basal cell adhesion molecule	BCAM	3	70
NaN	NaN	NaN	NaN	NaN	NaN	NaN	NaN	NaN	14,91461849	NaN	NaN	NaN	16,34479904	18,49833488	17,98709679	15,72192669	17,77275276	17,88220215	17,81565857	Q8WXA9-2;E5RFV3;A0A087WY03	Q8WXA9-2;E5RFV3;A0A087WY03		SREK1	3	71
18,09300423	17,66038513	18,45334244	17,92815971	17,85056496	18,13295174	18,79826355	20,53753662	18,98820686	18,12080574	18,89178276	18,56591988	18,46789932	17,78692055	18,29898453	18,05308723	18,26260948	18,65690041	18,08524513	16,79042435	Q9NP79;A0A087WY55	Q9NP79;A0A087WY55	Vacuolar protein sorting-associated protein VTA1 homolog	VTA1	2	72
NaN	NaN	16,80170822	NaN	16,67961693	NaN	NaN	17,33978081	NaN	16,9924736	17,09000969	NaN	NaN	16,7607193	17,71986961	17,47872162	17,59433937	17,2153244	18,27557945	16,26053429	E9PFW3;Q96CW1;A0A087WY71;Q96CW1-2;C9JJ47;H7C4C3	E9PFW3;Q96CW1;A0A087WY71;Q96CW1-2	AP-2 complex subunit mu	AP2M1	6	73
19,11614037	19,62363815	18,95290565	19,05061913	19,34643936	18,54766273	17,51745415	18,44123459	18,89920998	18,01541519	17,68202019	18,91435623	19,57168961	18,39389229	18,20452309	17,79721832	17,68640518	18,87606812	18,25557327	17,80227661	Q9Y624;A0A087WY82;Q9Y624-2	Q9Y624;A0A087WY82;Q9Y624-2	Junctional adhesion molecule A	F11R	3	74
17,2710247	17,65389442	NaN	NaN	NaN	NaN	NaN	NaN	NaN	NaN	NaN	NaN	NaN	NaN	NaN	NaN	NaN	15,18060875	NaN	NaN	P09132;A0A087WYR0	P09132;A0A087WYR0	Signal recognition particle 19 kDa protein	SRP19	2	75
21,44172096	21,40893555	21,02397919	20,760849	21,18465042	20,79772568	21,08712387	20,81714249	21,01331711	20,97875786	20,29086494	20,6769352	21,26258659	20,27002144	19,64299393	19,48018265	19,18017578	20,3024025	19,34479523	19,94349289	O43399-7;A0A087WYR3;O43399-5;O43399-3;O43399;O43399-4;O43399-2;A0A087WZ51;O43399-6	O43399-7;A0A087WYR3;O43399-5;O43399-3;O43399;O43399-4;O43399-2;A0A087WZ51;O43399-6	Tumor protein D54	TPD52L2	9	76
20,5556221	20,35928154	20,59605217	20,80128288	20,28002739	20,87071991	18,01514244	19,92375755	19,72375679	18,93732834	19,56344604	19,20769501	20,11502266	17,75942039	19,23706055	18,9503727	19,44368362	19,53842735	20,04246712	18,28383064	E7EUC7;A0A087WYS1;Q16851;C9JQU9;C9J6Q0	E7EUC7;A0A087WYS1;Q16851	UTP--glucose-1-phosphate uridylyltransferase	UGP2	5	77
17,49934769	NaN	16,92381477	16,55783844	16,1368103	NaN	NaN	NaN	NaN	NaN	NaN	NaN	NaN	15,9036932	16,28922653	NaN	NaN	16,40041161	NaN	NaN	O43657;A0A087WZU5;A0A087WYV6	O43657;A0A087WZU5;A0A087WYV6	Tetraspanin-6	TSPAN6	3	78
17,5184536	18,18785477	16,61870003	16,91765213	16,97174644	17,7600708	NaN	17,38566017	16,71088791	16,7429409	17,61475372	NaN	NaN	17,30554581	NaN	16,90642166	NaN	16,38434601	NaN	NaN	A0A087WZ40;Q14244-7;Q14244;Q14244-6;Q14244-3;Q14244-5;Q14244-4;Q14244-2	A0A087WZ40;Q14244-7;Q14244;Q14244-6;Q14244-3;Q14244-5;Q14244-4;Q14244-2	Ensconsin	MAP7	8	79
15,59388733	18,05446625	16,77866745	NaN	NaN	NaN	NaN	NaN	NaN	NaN	NaN	NaN	NaN	NaN	NaN	NaN	NaN	NaN	NaN	NaN	A0A087WZ82;P54710;P54710-2	A0A087WZ82;P54710;P54710-2	Sodium/potassium-transporting ATPase subunit gamma	FXYD2	3	80
22,89100456	21,94656563	19,87456703	20,4575367	20,91210556	21,97732544	21,58113861	20,9368248	20,58334351	20,89341354	20,02391052	21,53050613	23,93571091	21,46916199	23,74468231	23,68773842	21,86151123	19,42795944	18,45603371	22,9746685	Q15431;A0A087WZC3;Q5VXJ5	Q15431;A0A087WZC3;Q5VXJ5	Synaptonemal complex protein 1	SYCP1	3	81
18,72003746	17,88928986	18,58900642	18,19460297	18,16078758	18,23074341	18,61273956	17,59667015	18,01356316	18,63587379	17,99782944	18,38211823	17,4155941	19,34737015	18,07341957	18,68030548	19,12520218	19,32287407	19,52882767	19,33341789	Q93052;A0A087WZF1;C9JUT4;C9JXK9	Q93052;A0A087WZF1;C9JUT4;C9JXK9	Lipoma-preferred partner	LPP	4	82
18,92361259	19,36086845	18,67455864	18,82199097	17,9090023	18,11903191	17,26425934	18,20242119	17,75185776	17,87393761	18,67720985	18,39284515	18,34108353	17,83423615	18,18374252	18,06544685	18,07122231	18,49669838	18,23229027	18,54291153	B3KS98;O15372;A0A087WZK9;E5RJT0;E5RGU4;E5RFH0;E5RFW7;E5RH59;E5RHC7	B3KS98;O15372;A0A087WZK9;E5RJT0	Eukaryotic translation initiation factor 3 subunit H	EIF3S3;EIF3H	9	83
19,52231026	20,60050392	19,38334084	19,53096199	20,519701	19,51556969	19,36512566	20,86755562	19,21958542	18,59207726	20,25534248	17,75961494	18,89560509	18,90077209	19,59136581	18,74119759	18,46011925	19,13109398	20,71682549	18,17708778	Q14112;Q14112-2;A0A087WZP6;H0YJV3	Q14112;Q14112-2;A0A087WZP6;H0YJV3	Nidogen-2	NID2	4	84
NaN	NaN	NaN	NaN	NaN	NaN	22,06177521	NaN	NaN	NaN	NaN	18,45418739	NaN	NaN	20,09068108	18,83145523	20,3535862	19,7296772	21,59527779	NaN	A8MXH5;Q14031;Q14031-2;F5H851;A0A087WZY5;F5H3Q5	A8MXH5;Q14031;Q14031-2;F5H851;A0A087WZY5;F5H3Q5	Collagen alpha-6(IV) chain	COL4A6	6	85
18,740242	19,0608387	18,84131813	18,63852692	19,27034187	18,65340424	19,4731636	19,60762024	19,49814034	19,39607048	18,90418816	19,2865181	19,22517395	20,14332771	19,56579018	19,71166039	19,61025429	20,03523445	19,15546036	19,89780617	A0A087X020;Q9Y3A5;F8WE72	A0A087X020;Q9Y3A5;F8WE72	Ribosome maturation protein SBDS	SBDS	3	86
24,18419647	23,61974907	23,93912315	24,22309875	23,88743973	23,37225533	22,64550591	23,37755966	21,63843155	22,15961838	23,04109573	22,08883858	22,55648804	21,91604805	22,22081375	22,25251579	22,18301582	21,93527794	21,97494888	23,18387794	Q9Y4L1;A0A087X054;K7EQK2;A0A087WWI4;E9PJ21;Q9Y4L1-2;J3KTF1;J3QL06;J3QLE9;J3QQH7;Q9BST8;A0A087WW13;A0A087X214	Q9Y4L1;A0A087X054;K7EQK2;A0A087WWI4;E9PJ21;Q9Y4L1-2	Hypoxia up-regulated protein 1	HYOU1	13	87
17,90348244	17,08835411	16,15446281	16,27461433	16,97073555	17,38902664	17,54404449	17,05822372	16,96025085	17,29293251	17,2760334	15,59578228	16,84119606	18,2317276	16,68729401	16,58218575	16,34634018	16,62428093	16,80448341	16,52023506	Q9H1Z4;Q9H1Z4-2;A0A087X091	Q9H1Z4;Q9H1Z4-2;A0A087X091	WD repeat-containing protein 13	WDR13	3	88
NaN	NaN	NaN	18,67307472	NaN	NaN	NaN	NaN	NaN	15,66480827	18,2120018	NaN	NaN	NaN	NaN	NaN	NaN	NaN	NaN	NaN	P09668;A0A087X0D5;E9PKT6	P09668;A0A087X0D5;E9PKT6	Pro-cathepsin H;Cathepsin H mini chain;Cathepsin H;Cathepsin H heavy chain;Cathepsin H light chain	CTSH	3	89
18,38224411	17,99125671	20,37475014	20,0887413	18,80186653	19,72082138	18,13926125	18,46023941	16,90018272	16,99865723	17,51098061	NaN	18,17260361	17,7639637	17,27221107	17,17299461	18,02361298	16,81127357	17,14847565	NaN	P39059;A0A087X0K0	P39059;A0A087X0K0	Collagen alpha-1(XV) chain;Endostatin	COL15A1	2	90
17,28744125	16,62399483	16,96036339	17,04569626	16,82065201	15,93553352	16,5021801	17,06402779	16,59879494	17,30483246	17,9440937	18,11644554	16,39437866	16,98504066	17,0790062	17,1801033	16,98303795	17,42020607	17,85361481	17,25497246	Q9Y376;A0A087X0K1	Q9Y376;A0A087X0K1	Calcium-binding protein 39	CAB39	2	91
19,96677017	19,86871719	19,7483902	19,14614105	18,73869324	19,04308128	17,81440735	17,95962906	18,90103722	17,92596054	18,25012207	17,90812302	18,27589798	19,81779861	17,81183815	17,62127876	16,93790245	19,01731873	19,54572296	19,49693108	G3V1L9;Q07157;G5E9E7;A0A087X0K9;Q07157-2	G3V1L9;Q07157;G5E9E7;A0A087X0K9;Q07157-2	Tight junction protein ZO-1	TJP1	5	92
NaN	NaN	NaN	NaN	NaN	NaN	NaN	NaN	NaN	NaN	NaN	NaN	NaN	NaN	16,09137344	NaN	NaN	17,28491402	16,79372978	NaN	P40424;P40424-3;P40424-2;A0A0A0MTI0;H0YLF5;A0A087X0P4;F8WA05;H0YKH1;P40425;H0YLB0;H0YLT4;H0YLD4;H0YLM3	P40424;P40424-3;P40424-2;A0A0A0MTI0;H0YLF5;A0A087X0P4;F8WA05;H0YKH1;P40425;H0YLB0;H0YLT4;H0YLD4;H0YLM3	Pre-B-cell leukemia transcription factor 1;Pre-B-cell leukemia transcription factor 2	PBX1;PBX2	13	93
26,07757187	26,83026123	27,36268997	26,96466064	27,01201248	27,44086838	27,87431717	26,94078064	26,13165283	25,77165413	26,49336815	25,50942039	25,94172096	25,23293686	25,46531868	25,72027969	25,66068649	24,6453743	24,39617157	25,4306488	P12109;A0A087X0S5	P12109;A0A087X0S5	Collagen alpha-1(VI) chain	COL6A1	2	94
17,82065201	NaN	17,98809624	18,43469429	18,7004261	18,36324501	NaN	NaN	NaN	NaN	NaN	NaN	NaN	NaN	NaN	16,96589661	16,51851463	17,08327103	16,81190109	17,39840889	Q9BY67-3;Q9BY67-4;X5DQS5;Q9BY67;Q9BY67-5;A0A0A0MTJ8;A0A087X1W8;A0A087X0T8;Q9BY67-2;H0YG94;F5H125	Q9BY67-3;Q9BY67-4;X5DQS5;Q9BY67;Q9BY67-5;A0A0A0MTJ8;A0A087X1W8;A0A087X0T8;Q9BY67-2;H0YG94;F5H125	Cell adhesion molecule 1	CADM1	11	95
19,1059742	17,99507141	18,47646904	18,42632294	18,73928642	19,66509628	17,6971035	16,94455147	NaN	19,86467361	18,70191574	18,76120758	19,78083038	18,86154175	17,91298294	19,29221344	19,52037239	19,1954689	19,00889397	18,0526638	P49753;A0A087WT95;A0A087X0W7;Q86TX2;G3V4F2;A0A2R8Y7H3;P49753-2	P49753;A0A087WT95;A0A087X0W7;Q86TX2;G3V4F2	Acyl-coenzyme A thioesterase 2, mitochondrial;Acyl-coenzyme A thioesterase 1	ACOT2;ACOT1	7	96
24,56051636	24,27184677	23,59548187	23,80793762	24,28291512	24,1382122	24,11219406	24,94668198	24,44726753	24,54238701	25,00345993	24,85233879	23,66090393	24,20232201	24,47840118	24,39486313	24,30904007	24,80227852	24,61503983	24,67238808	A0A087X0X3;P52272;P52272-2;M0QZM1;M0R2I7;M0R2T0;M0R019;M0QY96;M0R0N3;M0QYQ7;M0R0Y6;M0QYL3	A0A087X0X3;P52272;P52272-2;M0QZM1	Heterogeneous nuclear ribonucleoprotein M	HNRNPM	12	97
21,60381317	21,67258263	20,76352692	21,50382805	20,37697792	21,27104759	19,73615074	19,58765221	19,23829651	19,98731995	19,55762482	19,45855904	19,34065056	20,52343941	18,83956718	18,69822311	18,88595772	20,03711319	20,06355286	19,66736794	H0YJ66;A0A087X0Z7;Q9Y394;Q9Y394-2;H0YJR8;H0YJE4	H0YJ66;A0A087X0Z7;Q9Y394;Q9Y394-2;H0YJR8;H0YJE4	Dehydrogenase/reductase SDR family member 7	DHRS7	6	98
19,07211113	NaN	19,38860512	19,24924278	19,13400459	18,90823936	20,50047684	18,80224419	18,63863373	19,39429092	18,30108452	18,88384247	18,67844963	20,40062141	19,82811165	20,81425095	20,3998909	19,29297829	19,45699692	19,59914207	Q92599;F8W8I8;Q92599-4;A6NFQ9;A6NMH6;Q92599-2;A0A087X142;Q92599-3	Q92599;F8W8I8;Q92599-4;A6NFQ9;A6NMH6;Q92599-2;A0A087X142;Q92599-3	Septin-8	8/set	8	100
NaN	NaN	15,66689014	NaN	NaN	NaN	NaN	15,57388401	NaN	15,81348038	15,5384016	15,32495403	NaN	NaN	NaN	NaN	NaN	15,63356304	16,1720562	15,7732935	Q53GS9;B9A018;A0A087X1B2;Q53GS9-2	Q53GS9;B9A018;A0A087X1B2;Q53GS9-2	U4/U6.U5 tri-snRNP-associated protein 2	USP39	4	101
NaN	NaN	NaN	NaN	NaN	NaN	NaN	NaN	NaN	17,41245461	18,45659447	17,67259026	NaN	17,83009338	17,87447739	17,94363594	17,12393951	17,84940529	18,08524513	18,79959106	Q9Y3Y2-3;Q9Y3Y2;X6R700;Q9Y3Y2-4;A0A087X1B7	Q9Y3Y2-3;Q9Y3Y2;X6R700;Q9Y3Y2-4;A0A087X1B7	Chromatin target of PRMT1 protein	CHTOP	5	102
19,7768383	19,40814781	18,26792145	18,53210449	18,84527588	18,44386673	16,92740822	17,56762886	16,47900581	17,48707008	17,23631287	17,1428051	16,46366882	NaN	NaN	NaN	16,19618034	16,75277328	16,19467926	16,89166451	A0A087X1E4;P53365;P53365-3;P53365-2	A0A087X1E4;P53365;P53365-3;P53365-2	Arfaptin-2	ARFIP2	4	103
19,27780533	19,79707527	19,85248756	19,36271095	19,31331635	19,17655373	17,57089424	18,60494423	17,8258152	17,47111893	18,00782585	17,46754265	17,5487175	17,21977425	17,33429146	17,238554	17,50051498	18,11441422	19,42014503	17,73588562	Q16718;Q16718-2;H7BYD0;A0A087X1G1;A0A087WXR5;C9IZN5;F8WAS3	Q16718;Q16718-2;H7BYD0;A0A087X1G1;A0A087WXR5	NADH dehydrogenase [ubiquinone] 1 alpha subcomplex subunit 5	NDUFA5	7	104
20,80064964	20,59996033	19,9802227	20,73165131	21,4851265	20,86619759	19,47941399	20,67719269	21,25390053	19,91964531	19,77222061	20,16361618	19,74711037	19,20404625	20,90161324	20,20371056	21,02917862	19,74451828	18,56007195	17,1458931	P22352;A0A087X1J7	P22352;A0A087X1J7	Glutathione peroxidase 3	GPX3	2	105
20,25638008	20,04780006	20,38036346	19,93257904	19,90677261	19,63656425	18,82683945	18,72463989	19,50356483	19,91320229	18,83987427	18,87858391	19,95617104	18,91493988	19,13816261	18,75476265	18,71933556	19,0538578	19,19327927	18,8016777	O75608;O75608-2;E5RGR0;A0A087X1K9;B4DP64;E5RJ48	O75608;O75608-2;E5RGR0;A0A087X1K9	Acyl-protein thioesterase 1	LYPLA1	6	106
NaN	NaN	NaN	NaN	NaN	NaN	NaN	NaN	NaN	NaN	NaN	NaN	NaN	NaN	NaN	NaN	NaN	17,93813324	17,69744301	NaN	A0A087X1N7;P20929-2;P20929-3;P20929;P20929-4;H0Y786	A0A087X1N7;P20929-2;P20929-3;P20929;P20929-4;H0Y786	Nebulin	NEB	6	107
NaN	NaN	13,19404888	NaN	14,28156757	NaN	15,46515179	15,59336185	15,58178902	15,40706825	15,70744038	14,65491581	NaN	NaN	15,59578228	15,25517654	15,45436382	16,68195152	16,65536308	15,42557621	J3KQ41;Q9H9Q2-3;Q9H9Q2;J3KQ34;A0A087X1P5;Q9H9Q2-2;J3QT95	J3KQ41;Q9H9Q2-3;Q9H9Q2;J3KQ34;A0A087X1P5;Q9H9Q2-2;J3QT95	COP9 signalosome complex subunit 7b	COPS7B	7	108
16,99766541	NaN	NaN	NaN	17,19556427	NaN	26,46640778	17,32448006	NaN	18,66323853	NaN	19,48530197	NaN	17,24358368	26,52209663	24,81122589	22,4783268	NaN	NaN	21,52219391	P16112-2;A0A087X1T7;H0YMF1;P16112;P16112-3;Q6PID9;H0YK70	P16112-2;A0A087X1T7;H0YMF1;P16112;P16112-3;Q6PID9	Aggrecan core protein;Aggrecan core protein 2	ACAN	7	109
22,45811272	22,88868523	22,69189644	22,2187748	22,10645485	22,17139435	21,83433723	21,50144768	22,4827404	22,54717255	22,64816475	22,16842842	21,14519501	22,76953125	22,10239029	22,28999329	21,42915535	22,61310768	23,18577003	22,88315582	A0A087X1Z3;Q9UL46;H0YM70;H0YKU2	A0A087X1Z3;Q9UL46;H0YM70	Proteasome activator complex subunit 2	PSME2	4	110
22,90512466	22,81995201	22,49672699	22,31561852	22,51277542	22,58742332	21,29748535	21,5520134	22,01590538	21,98259163	23,31312943	21,58352661	21,19123268	22,6102047	22,11321259	20,67202187	22,75859451	22,94968605	22,83970833	22,99446678	P84103;P84103-2;A0A087X2D0	P84103;P84103-2;A0A087X2D0	Serine/arginine-rich splicing factor 3	SRSF3	3	112
18,86184502	NaN	18,96606636	18,46411514	19,37396622	19,05912209	18,34624481	19,31915092	18,70255852	18,8412571	18,00695038	20,06894112	18,77654839	18,47119904	18,7897892	19,03697777	19,00280952	18,19599724	18,66854477	18,66903114	A0A087X2I1;P62333;H0YJC0;H0YJS8;H0YJT1;H0YJE9	A0A087X2I1;P62333;H0YJC0;H0YJS8	26S protease regulatory subunit 10B	PSMC6	6	113
18,17567635	18,8349762	19,69150925	18,80369568	18,58214951	17,88649368	17,08223152	19,70084953	18,08327103	18,54641914	18,28346825	18,06618309	18,97048187	NaN	17,56807518	18,06602669	18,78899193	18,64237595	19,03351402	18,34472847	A0A096LPI6;A0A0B4J2D5;P0DPI2;A0A096LP12;F2Z2Q0;H7C2G3;A0A2R8YDR7;H7C1F6;A0A096LNH5;A0A096LP73;A0A0B4J2D5-2;A0A0B4J2H4;P0DPI2-2;A0A2R8Y6K9;A0A096LNJ1	A0A096LPI6;A0A0B4J2D5;P0DPI2;A0A096LP12;F2Z2Q0;H7C2G3;A0A2R8YDR7;H7C1F6;A0A096LNH5;A0A096LP73;A0A0B4J2D5-2;A0A0B4J2H4;P0DPI2-2;A0A2R8Y6K9;A0A096LNJ1		C21orf33	15	114
NaN	NaN	17,37975121	NaN	NaN	NaN	NaN	NaN	19,74904442	21,2517643	18,54781342	20,39299202	NaN	NaN	18,46251869	NaN	NaN	17,07608414	NaN	17,73297501	P05161;A0A096LPJ4;A0A096LNZ9	P05161;A0A096LPJ4;A0A096LNZ9	Ubiquitin-like protein ISG15	ISG15	3	115
17,81240273	NaN	17,72946167	16,98570824	16,70333672	17,01922226	16,92346764	NaN	NaN	16,49771118	16,45547104	16,48151588	16,79296875	18,20752907	18,25971603	18,60233688	17,50214767	17,98136711	17,09589195	18,81987381	P14209;A0A096LP69;P14209-3	P14209;A0A096LP69;P14209-3	CD99 antigen	CD99	3	116
17,94997406	19,55065346	18,28739738	18,20213318	19,11235237	19,22839546	18,17630959	20,19940376	19,96027946	17,4720726	18,96465683	17,75557899	16,97466087	NaN	18,78215981	18,08467293	18,47765541	18,45972061	20,10162163	17,05568504	A0A0A0MQS9;A0A0A0MTC7;Q16363;Q16363-2;H0YAQ5;H0Y351;E5RFQ2;H0YAP9	A0A0A0MQS9;A0A0A0MTC7;Q16363;Q16363-2	Laminin subunit alpha-4	LAMA4	8	117
15,52735519	NaN	16,72467422	16,19806099	16,01212311	16,01026535	16,0222168	16,49608994	NaN	NaN	15,91555309	NaN	17,2232666	NaN	NaN	NaN	NaN	NaN	NaN	NaN	Q96KG9;Q96KG9-2;Q96KG9-6;Q96KG9-4;E9PK59;E9PS17;Q96KG9-3;E9PPN3;Q96KG9-5;A0A0A0MQX4;H0YDH0	Q96KG9;Q96KG9-2;Q96KG9-6;Q96KG9-4;E9PK59;E9PS17;Q96KG9-3;E9PPN3;Q96KG9-5;A0A0A0MQX4;H0YDH0	N-terminal kinase-like protein	SCYL1	11	118
21,32256699	20,82601738	21,60268021	21,36474228	20,90514374	21,29636574	19,93029785	22,6060524	20,75914383	21,37135124	22,55311584	21,04633522	20,32564354	20,48767853	20,39738655	20,87199783	21,40364075	21,43532372	22,25292015	20,90124321	P45880-1;P45880;P45880-2;A0A0A0MR02;Q5JSD1;Q5JSD2;A2A3S1	P45880-1;P45880;P45880-2;A0A0A0MR02;Q5JSD1;Q5JSD2	Voltage-dependent anion-selective channel protein 2	VDAC2	7	119
19,73814774	19,2419548	19,12298012	19,96126938	19,61624336	18,7052269	18,95622826	17,86489868	NaN	NaN	18,86281204	NaN	19,67374802	NaN	NaN	NaN	16,94363594	NaN	16,54940796	17,30331612	O15258;Q5T091;A0A0A0MR06;Q5T092;Q5T093	O15258;Q5T091;A0A0A0MR06;Q5T092;Q5T093	Protein RER1	RER1	5	120
NaN	NaN	NaN	NaN	NaN	NaN	NaN	NaN	NaN	15,8855772	NaN	NaN	15,57095242	16,64540482	NaN	15,84891605	NaN	16,53501701	16,88417053	NaN	A0A0A0MR85;Q03013;Q03013-2;Q03013-3;A6NNT0;H3BRM6	A0A0A0MR85;Q03013;Q03013-2;Q03013-3	Glutathione S-transferase Mu 4	GSTM4	6	121
16,43768692	NaN	18,01410675	17,4403019	17,904953	17,96809387	17,81233978	17,53715706	17,7648716	17,53844643	18,65906143	18,03574371	17,68954849	18,41802597	18,09810448	18,29661179	18,89669991	18,51956749	18,15165138	18,92980766	Q9BUJ2;Q9BUJ2-2;B7Z4B8;A0A0A0MRA5;Q9BUJ2-4;Q9BUJ2-3;M0R3F1;M0QYZ0;M0QYI8;M0R0K8;M0QYM5	Q9BUJ2;Q9BUJ2-2;B7Z4B8;A0A0A0MRA5;Q9BUJ2-4;Q9BUJ2-3;M0R3F1;M0QYZ0	Heterogeneous nuclear ribonucleoprotein U-like protein 1	HNRNPUL1	11	122
NaN	NaN	NaN	NaN	NaN	16,29027176	17,70178032	NaN	NaN	NaN	16,83466911	NaN	16,7045517	NaN	NaN	16,85245705	NaN	NaN	NaN	NaN	Q9Y2J2;A0A0A0MSA4;A0A0A0MRA8;Q9Y2J2-4;Q9Y2J2-2;A8K968;A0A0J9YY18	Q9Y2J2;A0A0A0MSA4;A0A0A0MRA8;Q9Y2J2-4;Q9Y2J2-2;A8K968;A0A0J9YY18	Band 4.1-like protein 3	EPB41L3	7	123
NaN	NaN	NaN	NaN	NaN	NaN	17,58526993	16,69370461	NaN	NaN	NaN	17,14638901	16,73529243	NaN	NaN	NaN	NaN	NaN	NaN	NaN	P05067;P05067-9;P05067-8;P05067-11;P05067-7;E9PG40;P05067-6;P05067-5;P05067-4;P05067-3;A0A0A0MRG2;P05067-10;H7C0V9	P05067;P05067-9;P05067-8;P05067-11;P05067-7;E9PG40;P05067-6;P05067-5;P05067-4;P05067-3;A0A0A0MRG2;P05067-10;H7C0V9	Amyloid beta A4 protein;N-APP;Soluble APP-alpha;Soluble APP-beta;C99;Beta-amyloid protein 42;Beta-amyloid protein 40;C83;P3(42);P3(40);C80;Gamma-secretase C-terminal fragment 59;Gamma-secretase C-terminal fragment 57;Gamma-secretase C-terminal fragment 50;C31	APP	13	124
NaN	NaN	16,57382393	16,04884911	NaN	17,07577133	16,88440895	16,51045418	16,17105865	15,73023129	16,07135773	NaN	16,01824379	16,01216698	16,6132431	15,9728899	16,96172142	16,97902298	17,19412231	16,84512329	A0A0A0MRI2;Q9UNH7;Q9UNH7-2	A0A0A0MRI2;Q9UNH7;Q9UNH7-2	Sorting nexin-6	SNX6	3	125
19,41098595	18,08705902	19,18720245	19,17382431	19,0318203	18,67373085	19,27617073	19,64241219	18,84024239	19,41210175	18,4847908	19,06705093	18,51348877	19,13420486	19,11565781	19,62724113	19,8980732	18,78420639	19,00135231	16,47073746	H7BY58;A0A0A0MRJ6;P22061-2;P22061;A0A3F2YNX8;F6S8N6;C9J0F2;F8WAX2;F8WAV5;F8WDT3	H7BY58;A0A0A0MRJ6;P22061-2;P22061;A0A3F2YNX8;F6S8N6;C9J0F2	Protein-L-isoaspartate O-methyltransferase;Protein-L-isoaspartate(D-aspartate) O-methyltransferase	PCMT1	10	126
18,0045929	18,98278809	18,12141228	17,71323967	18,17947197	18,0090847	17,53958321	17,18679047	NaN	17,49989319	17,72520638	17,17543221	NaN	19,27796364	17,57141113	17,23031998	NaN	18,88488579	19,19335175	NaN	A0A3B3IS55;O14639;O14639-6;A0A0A0MRL6;F8W8M4;O14639-2;O14639-5;O14639-3;J3QSX6;O14639-4;F6XFR5;H0Y7N6	A0A3B3IS55;O14639;O14639-6;A0A0A0MRL6;F8W8M4;O14639-2;O14639-5;O14639-3;J3QSX6;O14639-4	Actin-binding LIM protein 1	ABLIM1	12	127
NaN	NaN	16,65424538	NaN	18,49087524	NaN	17,90618515	19,71414566	18,06802177	17,89030075	18,48734474	19,01102448	18,67366028	19,32638931	17,88005066	NaN	17,17533493	17,08638573	18,07415199	18,91315842	Q9UM54-6;A0A0A0MRM8;E7EW20;A0A0D9SGC1;Q9UM54;Q9UM54-1;Q9UM54-4;Q9UM54-2;Q9UM54-5;Q5JVM0	Q9UM54-6;A0A0A0MRM8;E7EW20;A0A0D9SGC1;Q9UM54;Q9UM54-1;Q9UM54-4;Q9UM54-2;Q9UM54-5	Unconventional myosin-VI	MYO6	10	128
16,62013435	14,54285049	14,49398041	13,3753109	NaN	NaN	15,05828762	14,58730888	15,63262653	17,55067253	14,076231	17,77378273	13,06160736	17,84230042	18,56472969	18,39736557	18,12075424	18,28007317	18,76865578	18,97101593	Q14978-2;A0A0A0MRM9;Q14978-3;Q14978;S4R349;S4R341;S4R402	Q14978-2;A0A0A0MRM9;Q14978-3;Q14978;S4R349;S4R341;S4R402	Nucleolar and coiled-body phosphoprotein 1	NOLC1	7	129
NaN	NaN	NaN	17,2232666	17,20495224	17,51275635	17,46115875	17,68421364	17,20457077	18,13626099	18,11685181	18,0797348	17,07712936	17,30108452	17,45121193	17,50191498	17,06212997	17,44176102	17,10082626	17,98119926	B7ZLQ5;A0A0A0MRP6;P28370;O60264;P28370-2	B7ZLQ5;A0A0A0MRP6;P28370;O60264;P28370-2	Probable global transcription activator SNF2L1;SWI/SNF-related matrix-associated actin-dependent regulator of chromatin subfamily A member 5	SMARCA1;SMARCA5	5	130
20,86733055	20,71523476	20,28489113	20,36303139	21,24458313	20,7536869	21,80640411	20,80758476	21,67202187	20,96282196	19,43558884	19,5534687	20,66405487	21,16521072	21,50081635	19,5599041	20,426548	20,24121094	19,31634712	18,90671539	A0A0A0MRZ8;P04433	A0A0A0MRZ8;P04433	Ig kappa chain V-III region VG		2	131
24,52480316	25,73109627	25,20430183	25,92689514	24,55929184	25,47546577	26,18150711	25,76326942	26,1286087	25,89712143	24,51400375	24,54450989	26,12441444	26,64333916	26,25136757	24,51424408	25,78977394	25,55955505	24,91168594	23,58439827	A0A0A0MS08;P01857;A0A0A0MS07	A0A0A0MS08;P01857;A0A0A0MS07	Ig gamma-1 chain C region	IGHG1	3	132
18,84634781	17,29795456	21,77414513	19,90069962	18,38059616	NaN	NaN	NaN	NaN	NaN	NaN	NaN	NaN	NaN	NaN	NaN	NaN	19,60872078	NaN	NaN	A0A0A0MS09;P01880-2;P01880	A0A0A0MS09;P01880-2;P01880	Ig delta chain C region	IGHD	3	133
NaN	NaN	NaN	15,35169888	18,06392097	18,12908173	17,89385796	15,20632744	17,69689941	17,70286179	15,20338631	15,90173912	15,43224812	17,75460052	18,68424797	17,64898872	17,54003716	17,06054878	16,15541077	NaN	A0A0A0MS15	A0A0A0MS15			1	134
NaN	NaN	18,29800034	17,03230476	18,96403694	18,80221367	NaN	18,06655121	20,37824821	19,00544357	17,70704842	19,32368851	17,72160721	18,94169044	19,68299866	18,34511948	19,37856674	17,98992729	18,38700676	18,39121056	A0A1P0AYU5;A0A0A0MS41;Q9BWM7;S4R3N9	A0A1P0AYU5;A0A0A0MS41;Q9BWM7;S4R3N9	Sideroflexin-3	SFXN3	4	135
NaN	NaN	15,61024666	NaN	NaN	NaN	NaN	16,66719437	NaN	NaN	NaN	15,70978355	15,84149075	15,88871956	NaN	NaN	NaN	15,89109516	NaN	15,4112463	P46736;P46736-3;P46736-2;P46736-5;X6RJS7;A0A0A0MS96	P46736;P46736-3;P46736-2;P46736-5;X6RJS7;A0A0A0MS96	Lys-63-specific deubiquitinase BRCC36	BRCC3	6	136
21,56104088	20,9619751	21,38837433	21,2160244	21,27321243	21,30301666	19,55534172	21,29170799	19,61762619	21,52032471	20,88196182	21,6003685	22,29793358	21,15350723	21,07241249	21,33123207	21,4225502	21,81299782	21,62618065	20,18616295	E9PF18;Q16836-2;Q16836-3;A0A0D9SFP2;A0A0A0MSE2;Q16836;A0A1W2PNM1;A0A1W2PQV5;A0A1W2PRT2;A0A1W2PQ78;A0A1W2PQC2;A0A1W2PP40;A0A1W2PQ55	E9PF18;Q16836-2;Q16836-3;A0A0D9SFP2;A0A0A0MSE2;Q16836;A0A1W2PNM1;A0A1W2PQV5;A0A1W2PRT2;A0A1W2PQ78;A0A1W2PQC2	Hydroxyacyl-coenzyme A dehydrogenase, mitochondrial	HADH	13	137
25,76369858	25,40366554	26,09047127	25,48108292	25,41670609	25,67025566	26,19027519	26,55112839	25,61240005	25,9682045	26,0142498	25,87326241	27,2129879	25,77132607	25,13025856	25,38099861	25,32189178	25,21026039	25,41989136	25,28975296	Q06830;A0A0A0MSI0;A0A0A0MRQ5	Q06830;A0A0A0MSI0;A0A0A0MRQ5	Peroxiredoxin-1	PRDX1	3	138
18,54702187	18,45611382	17,71330643	17,67975426	18,26979256	17,93612099	18,37843895	18,71149254	18,1547184	18,33503342	18,29297829	18,64396095	17,67968559	18,64396095	18,68821526	18,40818787	18,43298149	18,59437561	18,58937263	18,47986794	Q86XP3;Q86XP3-2;A0A0A0MSJ0	Q86XP3;Q86XP3-2;A0A0A0MSJ0	ATP-dependent RNA helicase DDX42	DDX42	3	139
20,27059174	20,25511169	19,95730591	20,30228996	21,06315804	21,24225807	21,13896179	21,5190773	23,60693359	22,20188904	21,73657227	21,43649483	20,89037323	21,41941452	21,44354248	22,26252937	22,14907837	21,59044266	21,44323921	22,97610283	P13797;A0A0A0MSQ0;P13797-2;P13797-3;H7C4N2;Q14651;U3KQI3;C9JAM8	P13797;A0A0A0MSQ0;P13797-2;P13797-3	Plastin-3	PLS3	8	140
NaN	NaN	NaN	NaN	NaN	NaN	NaN	NaN	NaN	NaN	NaN	NaN	NaN	NaN	NaN	NaN	NaN	18,24599838	22,10629463	19,59030533	Q86VX9;A0A0A0MSQ9;Q86VX9-5	Q86VX9;A0A0A0MSQ9;Q86VX9-5	Vacuolar fusion protein MON1 homolog A	MON1A	3	141
NaN	NaN	NaN	NaN	NaN	NaN	17,533741	NaN	NaN	NaN	NaN	NaN	NaN	18,85717392	NaN	NaN	NaN	NaN	18,52386093	18,46662521	A0A0A0MSS8;P42330;S4R3Z2;P17516;P42330-2;S4R3D5	A0A0A0MSS8;P42330;S4R3Z2;P17516	Aldo-keto reductase family 1 member C3;Aldo-keto reductase family 1 member C4	AKR1C3;AKR1C4	6	142
17,5663662	18,25667953	18,06702423	17,45627403	18,46893501	18,15704155	19,72766876	19,22707939	20,78795624	19,00333214	19,12557983	18,94277763	18,93479729	22,14702988	18,08456993	17,60696983	NaN	20,00456619	19,16383553	18,00618362	P02746;D6R934;A0A0A0MSV6;D6RGJ1	P02746;D6R934;A0A0A0MSV6	Complement C1q subcomponent subunit B	C1QB	4	143
16,45363998	NaN	NaN	NaN	NaN	NaN	NaN	16,46085548	16,00479126	15,55314922	NaN	16,21221161	NaN	16,15248299	15,93080616	16,36139488	NaN	16,35523033	16,7650013	16,7497654	P35658-5;P35658-3;P35658;P35658-4;P35658-2;A0A0A0MSW3;H0Y837;B7ZAV2;E9PKD2	P35658-5;P35658-3;P35658;P35658-4;P35658-2;A0A0A0MSW3;H0Y837;B7ZAV2;E9PKD2	Nuclear pore complex protein Nup214	NUP214	9	144
NaN	NaN	NaN	NaN	NaN	NaN	NaN	NaN	NaN	NaN	NaN	18,17177391	NaN	17,22241783	NaN	NaN	NaN	NaN	16,75068092	NaN	Q08345-5;Q08345;Q08345-6;Q08345-2;A0A0A0MSX3;A0A0G2JNZ7;A0A0G2JI85;E7EPH4;E7EQ30;A0A0G2JIZ7;Q08345-4;A2ABL2;E7EUP7;H0Y717;E7EPN2;A0A0G2JIA2;E7ETI3;E7ERI6	Q08345-5;Q08345;Q08345-6;Q08345-2;A0A0A0MSX3;A0A0G2JNZ7;A0A0G2JI85;E7EPH4;E7EQ30;A0A0G2JIZ7;Q08345-4;A2ABL2;E7EUP7;H0Y717;E7EPN2;A0A0G2JIA2;E7ETI3;E7ERI6	Epithelial discoidin domain-containing receptor 1	DDR1	18	145
21,26275826	21,03093147	20,63404846	20,90249634	21,12003326	20,87019348	19,79669571	20,52363014	20,20454788	20,05006027	21,14133453	20,69582939	20,01440811	19,73874283	20,41823196	20,26888084	20,00593758	20,18095398	20,49287033	20,34299469	P41252;A0A0A0MSX9;J3KR24;Q5TCD1	P41252;A0A0A0MSX9;J3KR24	Isoleucine--tRNA ligase, cytoplasmic	IARS	4	146
NaN	NaN	NaN	20,60936928	21,56197357	NaN	21,36377907	NaN	NaN	20,62961006	NaN	21,74176407	NaN	NaN	20,37909508	20,46423531	NaN	NaN	20,32278633	NaN	O00142-6;A0A0A0MSY7;H3BP77;O00142;O00142-4;O00142-3;O00142-2;O00142-5;J3QRP0;J3KS73;J3QL12	O00142-6;A0A0A0MSY7;H3BP77;O00142;O00142-4;O00142-3;O00142-2;O00142-5;J3QRP0;J3KS73;J3QL12	Thymidine kinase 2, mitochondrial	TK2	11	147
18,11893082	18,31287384	17,81797028	18,18833733	NaN	17,77808952	18,30148697	NaN	NaN	NaN	NaN	18,10098076	17,34888458	17,78577232	17,94014168	NaN	17,95179749	NaN	17,97561264	NaN	A0A0A0MT60;Q5T1M5;Q5T1M5-2;X6RKW4;Q5T1M5-3	A0A0A0MT60;Q5T1M5;Q5T1M5-2	FK506-binding protein 15	FKBP15	5	148
20,65420914	20,60403824	20,20979118	20,3235569	20,30541229	20,46562958	21,67024994	NaN	18,88926125	20,70514297	19,94763756	20,83530045	23,43885612	21,53098106	20,59950638	19,86509514	20,01508904	21,07313156	20,31118965	20,89954948	A0A0A0MT83;P26440;P26440-2;H7C4G6;H0YLC3;H0YKV0;H0YN10	A0A0A0MT83;P26440;P26440-2;H7C4G6;H0YLC3	Isovaleryl-CoA dehydrogenase, mitochondrial	IVD	7	149
NaN	NaN	NaN	NaN	NaN	NaN	NaN	NaN	NaN	17,13269997	17,32113457	NaN	17,28274536	15,40583992	15,84556389	NaN	NaN	17,17689323	17,22204018	19,62399483	Q8NI36;A0A0A0MTB8	Q8NI36;A0A0A0MTB8	WD repeat-containing protein 36	WDR36	2	150
NaN	NaN	NaN	NaN	17,1504612	NaN	16,41641808	17,41641808	17,28156853	18,79927444	16,76875305	16,75146484	16,50079536	16,51673126	18,13465691	16,49485588	NaN	16,52578163	16,50592041	16,66858101	A0A0A0MTC1;Q63HN8-4;A0A0A0MTR7;Q63HN8	A0A0A0MTC1;Q63HN8-4;A0A0A0MTR7;Q63HN8	E3 ubiquitin-protein ligase RNF213	RNF213	4	151
19,22759628	19,10898972	19,47678566	19,29712677	19,57785988	19,7550087	19,33383179	18,26141548	19,40122604	18,93735695	19,10937119	19,30043793	17,79430199	18,58060455	17,52420425	19,19762993	19,40076637	19,18671799	19,62952042	17,07378578	A0A0A0MTH3;Q13418;Q13418-2;Q13418-3;A0A087WWY6	A0A0A0MTH3;Q13418;Q13418-2;Q13418-3	Integrin-linked protein kinase	ILK	5	152
19,67604065	20,10571861	18,02258492	19,45757675	19,63498878	19,64466667	18,39322281	20,21773911	19,43198395	20,46801949	18,1211586	18,08119202	20,08147812	18,48490906	20,15955544	19,41307449	20,83892059	19,74835587	19,25946236	19,47133827	P21266;A0A0A0MTN3	P21266;A0A0A0MTN3	Glutathione S-transferase Mu 3	GSTM3	2	154
22,30404663	22,13360977	22,83751678	22,78212738	22,56627846	22,66372871	23,64482498	22,93423462	23,83932495	23,3719902	23,58932304	23,42764664	25,06829262	23,19275284	23,24865532	23,23838425	23,21805	23,00411987	23,99938011	23,67863274	A0A2U3TZU2;A0A0A0MTS2;P06744;P06744-2;K7EQ48;A0A2R8Y6C7;A0A0J9YYH3;A0A0J9YXP8;A0A0J9YX90;K7ERC6;K7EPY4;CON__Q3ZBD7;K7EP41;K7ENA0;K7ELR7;A0A2R8YF08;A0A0J9YXM3;K7ERK8;A0A0J9YXH9;K7EIL4;Q8N196;A0A0J9YYI8	A0A2U3TZU2;A0A0A0MTS2;P06744;P06744-2;K7EQ48;A0A2R8Y6C7;A0A0J9YYH3;A0A0J9YXP8;A0A0J9YX90	Glucose-6-phosphate isomerase	GPI	22	155
21,33674431	22,18025589	22,85868835	23,5866909	21,70040894	22,06328964	20,53450012	21,47704315	20,87725067	20,22104836	20,55711937	19,84038162	20,6517601	NaN	21,19237709	20,18252945	20,00250816	20,1983242	20,95829773	NaN	A0A0A0MTS7;Q8WZ42-12;Q8WZ42-13;Q8WZ42-8;Q8WZ42;Q8WZ42-2;Q8WZ42-7;Q8WZ42-4;Q8WZ42-11;Q8WZ42-5;A0A0A0MRA3;Q8WZ42-9;Q8WZ42-10;Q8WZ42-3	A0A0A0MTS7;Q8WZ42-12;Q8WZ42-13;Q8WZ42-8;Q8WZ42;Q8WZ42-2;Q8WZ42-7;Q8WZ42-4;Q8WZ42-11;Q8WZ42-5;A0A0A0MRA3;Q8WZ42-9;Q8WZ42-10;Q8WZ42-3	Titin	TTN	14	156
19,7678318	21,20251656	20,41193771	19,51433563	20,58948326	20,03992653	17,87831497	18,3609333	NaN	NaN	NaN	NaN	19,03391838	NaN	NaN	NaN	NaN	NaN	19,53636169	19,74568367	Q86XR7-2;Q9Y3B3;A0A0A6YYA0;Q9Y3B3-2	Q86XR7-2;Q9Y3B3;A0A0A6YYA0;Q9Y3B3-2	Transmembrane emp24 domain-containing protein 7	TMED7	4	157
17,79924393	17,57341003	18,03901482	17,75394821	17,55839157	18,91919518	NaN	17,52428246	NaN	16,99369049	17,06865311	NaN	18,70960808	NaN	NaN	NaN	NaN	18,82037163	NaN	NaN	Q9H6R3;A0A0B4J1R2;Q9H6R3-2	Q9H6R3;A0A0B4J1R2;Q9H6R3-2	Acyl-CoA synthetase short-chain family member 3, mitochondrial	ACSS3	3	159
21,29125786	21,79467392	21,20191765	20,8589344	22,55477905	21,50159454	21,13846207	21,14488411	22,14186478	20,23678017	20,23397446	19,88272285	20,70548058	22,15718269	22,12379456	19,70962524	20,43827248	21,58191872	19,23757362	17,8359642	A0A0B4J1X5;P01772;P0DP02;A0A075B7E8;A0A0C4DH42;P01767;A0A0J9YVY3	A0A0B4J1X5;P01772;P0DP02;A0A075B7E8;A0A0C4DH42;P01767	Ig heavy chain V-III region KOL;Ig heavy chain V-III region BUT		7	160
19,06741905	18,93689728	19,49796486	18,78305626	19,33446503	19,67722702	19,72200775	18,94797897	20,52774048	18,99014854	18,9994278	18,77336502	18,7671051	19,81382751	20,28568268	18,25520325	19,23780823	19,79346085	18,50164223	NaN	A0A0B4J1Y9;A0A0B4J1V0;A0A0B4J1V6	A0A0B4J1Y9;A0A0B4J1V0;A0A0B4J1V6			3	161
20,71958542	20,86635017	20,26682281	20,11375237	20,47189331	21,19568443	19,4091835	19,69370461	19,83031082	19,67466164	21,42521667	19,0800209	19,07276535	20,9401989	19,99727821	21,21957207	20,60086823	20,72808266	21,27526093	21,88457298	Q16629;C9JAB2;Q16629-4;A0A0B4J1Z1;Q16629-2;Q16629-3	Q16629;C9JAB2;Q16629-4;A0A0B4J1Z1;Q16629-2;Q16629-3	Serine/arginine-rich splicing factor 7	SRSF7	6	162
17,74037361	NaN	NaN	18,66695213	19,57821083	17,0090847	NaN	17,5828476	NaN	17,50827408	NaN	18,52033424	20,22317123	18,36674881	18,84870148	18,57961082	17,23416328	19,87569237	18,75707817	18,94900513	A0A0B4J231;B9A064;P0CG04	A0A0B4J231;B9A064;P0CG04	Immunoglobulin lambda-like polypeptide 5;Ig lambda-1 chain C regions	IGLL5;IGLC1	3	163
NaN	NaN	17,4782486	17,59105492	18,064291	17,7162571	NaN	19,36388588	18,41530418	18,46889496	NaN	16,91216469	16,82984734	17,67610931	17,59986877	NaN	18,78180885	18,18577576	18,42836761	17,98820686	P42765;A0A0B4J2A4	P42765;A0A0B4J2A4	3-ketoacyl-CoA thiolase, mitochondrial	ACAA2	2	164
15,96522045	NaN	18,25215721	17,28283501	18,17143059	17,91157913	NaN	NaN	NaN	NaN	16,59339142	NaN	NaN	16,95139885	16,74740601	NaN	17,1582737	17,83374214	NaN	NaN	A0A0B4J2B5;S4R460	A0A0B4J2B5;S4R460			2	165
22,28311157	22,19757462	21,35137749	21,81936646	21,79839706	21,47970963	20,01807976	20,71280289	20,63103104	20,09326363	21,44788551	20,12515068	20,36249542	19,89742279	19,62199402	20,12351036	19,67027664	19,76086617	19,97575188	19,73078918	A0A0B4J2C3;Q5W0H4;P13693;J3KPG2;P13693-2;H0YCX0	A0A0B4J2C3;Q5W0H4;P13693;J3KPG2;P13693-2;H0YCX0	Translationally-controlled tumor protein	TPT1	6	166
21,21181297	20,81925011	21,40976334	20,38268661	21,55318642	19,52184868	19,01568794	20,7195034	19,27004433	19,48954201	19,75406265	19,55506134	19,074543	17,70117188	18,00014305	17,94649506	17,93099213	17,9399128	18,52554321	19,2457428	Q92544;A0A0C4DFM1	Q92544;A0A0C4DFM1	Transmembrane 9 superfamily member 4	TM9SF4	2	167
19,87480736	18,50591278	19,83412933	19,74178886	19,11832237	20,27787399	NaN	NaN	NaN	NaN	17,62456703	NaN	17,67003441	NaN	NaN	NaN	NaN	16,84806061	NaN	NaN	A0A0C4DFN3;Q99685;E7EWX8;A0A3B3ITT3;Q99685-2;H7C4E0;H7C599;H7C5K5;C9J8Q3	A0A0C4DFN3;Q99685;E7EWX8;A0A3B3ITT3;Q99685-2;H7C4E0;H7C599;H7C5K5	Monoglyceride lipase	MGLL	9	168
NaN	NaN	16,80031776	NaN	NaN	NaN	21,77197075	18,18485641	20,4391861	20,65604401	NaN	20,70260811	18,50327492	17,81121254	19,02215195	20,81651878	20,91903496	18,19171524	17,64117622	NaN	Q9NQ79;Q9NQ79-2;A0A0C4DFP6;Q9NQ79-3;Q5T4F6	Q9NQ79;Q9NQ79-2;A0A0C4DFP6;Q9NQ79-3;Q5T4F6	Cartilage acidic protein 1	CRTAC1	5	169
20,15597916	19,96282196	20,10853004	19,55085945	19,98829079	19,53723335	19,10459328	17,81597137	17,57229996	17,80800819	18,01574135	18,67031097	18,48467255	18,28658485	18,96739006	19,32458878	18,68390656	19,06418419	19,19626045	19,38363647	Q12959-2;Q12959-7;Q12959;Q12959-4;A0A0C4DFT3;Q12959-6;Q12959-3;Q12959-5;E7EQD7;Q12959-9;Q12959-8;B4E2H8;H7C166;A8MUT6;C9JCP6;C9JN61;C9JUA9;C9IYP1;F2Z2L0;C9J110	Q12959-2;Q12959-7;Q12959;Q12959-4;A0A0C4DFT3;Q12959-6;Q12959-3;Q12959-5;E7EQD7;Q12959-9;Q12959-8;B4E2H8	Disks large homolog 1	DLG1	20	170
22,62613678	22,10613441	22,65942383	22,74190903	22,72575569	22,39772606	22,26979256	23,74088097	23,06536293	23,039608	23,37610245	22,53725243	22,15887833	22,45600891	22,66555214	22,62840843	22,17398834	22,6810379	23,08441734	23,10808372	Q01105;Q01105-2;Q01105-4;A0A0C4DFV9;Q01105-3;P0DME0;A0A087X027	Q01105;Q01105-2;Q01105-4;A0A0C4DFV9;Q01105-3;P0DME0;A0A087X027	Protein SET	SET	7	171
16,55785179	16,86011696	16,85683823	16,94683838	16,95003128	16,78825951	16,69968033	NaN	16,74215126	17,15065956	16,60094452	16,82997131	16,89557457	NaN	16,85878181	16,86918449	17,1884346	17,62428093	17,53419685	17,2942791	A0A0C4DFX9;Q9H3P2;C9JHL4;H7C2M8;F8WF98;F8W954;H0Y3X6;H7C2C7;C9JEM7;H7C0W2;H7C3C2	A0A0C4DFX9;Q9H3P2;C9JHL4;H7C2M8;F8WF98;F8W954	Negative elongation factor A	WHSC2	11	172
17,66809464	19,98008347	19,49279213	19,53666496	20,04606819	19,12507629	19,44633293	20,32838631	NaN	17,67727852	18,5235157	17,88970566	18,69642448	17,46171951	17,65620232	16,68565178	16,13016891	16,93260765	16,6379261	18,25100136	A0A0C4DFZ2;P15289;P15289-2	A0A0C4DFZ2;P15289;P15289-2	Arylsulfatase A;Arylsulfatase A component B;Arylsulfatase A component C	ARSA	3	173
25,07251167	24,71931458	24,83985329	24,9331913	25,19842911	25,00204468	23,71166801	24,30646896	23,65468979	23,99455452	24,3066082	24,25003052	23,95872307	23,48848915	24,03917313	23,94726181	23,90094948	24,16430664	23,56325531	23,80301857	A0A0C4DG17;P08865;C9J9K3;F8WD59	A0A0C4DG17;P08865;C9J9K3;F8WD59	40S ribosomal protein SA	RPSA	4	174
NaN	16,92427826	NaN	15,94989491	16,67824173	16,11394501	NaN	19,1041584	16,78148842	NaN	16,46325302	16,83368111	16,78915215	16,2855835	16,63750267	17,16878891	17,23163414	17,52535248	17,35801506	16,91858292	O43464;O43464-3;A0A0C4DG44;O43464-2;O43464-4	O43464;O43464-3;A0A0C4DG44;O43464-2;O43464-4	Serine protease HTRA2, mitochondrial	HTRA2	5	175
17,19729424	16,84389687	15,67333698	NaN	16,50821304	16,12210083	NaN	17,01192665	NaN	16,55596733	17,93571663	17,53670311	15,68090916	16,03589439	17,82214737	17,27211952	16,79550743	17,63474083	17,66129112	16,98637581	A0A0C4DG89;Q7L014;D6RJA6	A0A0C4DG89;Q7L014;D6RJA6	Probable ATP-dependent RNA helicase DDX46	DDX46	3	176
NaN	NaN	NaN	NaN	NaN	NaN	NaN	NaN	NaN	16,70873451	NaN	NaN	18,46574974	NaN	NaN	NaN	NaN	NaN	16,53712654	NaN	O75521;A0A0C4DGA2;O75521-2;C9JB63;F1LLU7;F8W6J1;F8WAW4	O75521;A0A0C4DGA2;O75521-2;C9JB63;F1LLU7;F8W6J1;F8WAW4	Enoyl-CoA delta isomerase 2, mitochondrial	ECI2	7	177
18,8277092	17,35293961	15,77545643	16,51321793	NaN	16,05498505	16,79423904	17,58159828	17,78883362	18,65717888	16,7592907	19,22846603	16,50231934	18,37534523	19,0550766	20,04380226	18,47056389	20,39477158	20,33210564	18,70701599	A0A0C4DGB5;P20810-6;P20810-7;P20810-10;P20810-5;P20810-9;P20810;P20810-2;B7Z574;E7EVY3;P20810-8;E9PCH5;P20810-4;E7ES10;E9PDE4;P20810-3;H0Y9H6;H0YD33;H0Y7F0;E7EQA0;A0A0A0MR45;E7EQ12;E7EN75;D6RBR1;D6RGF7;F8W7E0;E9PSG1;H0YA91;H0Y944;D6RC54	A0A0C4DGB5;P20810-6;P20810-7;P20810-10;P20810-5;P20810-9;P20810;P20810-2;B7Z574;E7EVY3;P20810-8;E9PCH5;P20810-4;E7ES10;E9PDE4;P20810-3;H0Y9H6;H0YD33;H0Y7F0;E7EQA0;A0A0A0MR45;E7EQ12	Calpastatin	CAST	30	178
NaN	NaN	NaN	NaN	NaN	NaN	NaN	NaN	NaN	NaN	NaN	16,35827255	NaN	16,88869476	16,40302849	16,77326775	17,34264755	18,05838203	16,95344543	NaN	Q7Z3D6-2;Q7Z3D6;Q7Z3D6-3;Q7Z3D6-4;H0YB09;Q7Z3D6-5;A0A0C4DGD4;H0YB62	Q7Z3D6-2;Q7Z3D6;Q7Z3D6-3;Q7Z3D6-4;H0YB09;Q7Z3D6-5;A0A0C4DGD4;H0YB62	UPF0317 protein C14orf159, mitochondrial	C14orf159	8	179
NaN	NaN	16,43833733	NaN	16,56990051	17,00733376	NaN	NaN	NaN	16,38577843	NaN	NaN	NaN	16,77301025	16,54405975	16,52646828	16,40474319	15,40074635	NaN	NaN	Q9UKS6;A0A0C4DGG1	Q9UKS6;A0A0C4DGG1	Protein kinase C and casein kinase substrate in neurons protein 3	PACSIN3	2	180
NaN	NaN	NaN	15,20857716	NaN	NaN	NaN	NaN	NaN	15,36118984	NaN	NaN	NaN	NaN	17,16162491	16,53217316	17,45434761	17,48431969	17,70994568	16,11160469	Q8IX12;Q8IX12-2;A0A0C4DGG8;H0YFJ7	Q8IX12;Q8IX12-2;A0A0C4DGG8;H0YFJ7	Cell division cycle and apoptosis regulator protein 1	CCAR1	4	181
NaN	NaN	17,18388748	17,8534317	NaN	NaN	17,04580307	NaN	17,80088806	NaN	18,34966087	17,72447395	NaN	17,81528282	18,77259254	18,54083252	17,82805061	18,09974861	18,80066681	18,94080162	Q14839-2;A0A0C4DGG9;A0A2R8Y521;A0A2R8Y212;Q14839;F5GWX5;A0A2U3TZM0;A0A2R8YFK9;A0A2R8Y5J0;A0A2R8Y425;A0A2R8YDJ9;A0A2R8YDW2;A0A2R8YFD8;A0A2R8YD40;A0A2R8Y4X2;A0A2R8Y445;A0A2R8Y8C1;A0A2R8YER1;A0A2R8Y5Z7;Q8TDI0;A0A2R8Y685;A0A2R8Y8B3;A0A2R8Y7I0;A0A2R8Y7M9;Q12873-3;Q12873;Q12873-2;K7EMY3;A0A2R8Y5M9;A0A2R8YE38;F2Z2R5;H7C0J3;H7C3H7;I3L229	Q14839-2;A0A0C4DGG9;A0A2R8Y521;A0A2R8Y212;Q14839;F5GWX5;A0A2U3TZM0;A0A2R8YFK9;A0A2R8Y5J0;A0A2R8Y425;A0A2R8YDJ9;A0A2R8YDW2;A0A2R8YFD8;A0A2R8YD40;A0A2R8Y4X2;A0A2R8Y445;A0A2R8Y8C1;A0A2R8YER1;A0A2R8Y5Z7	Chromodomain-helicase-DNA-binding protein 4	CHD4	34	182
25,93708038	26,73376083	26,71332169	26,87759781	27,11793137	27,30347633	21,66396713	18,03756905	NaN	17,19498825	NaN	14,40467548	15,89339638	15,77841091	18,52209854	14,75248528	16,49106979	17,6880455	15,01915646	15,46722317	Q96DA0;A0A0C4DGN4;I3L3X0;I3L1H9	Q96DA0;A0A0C4DGN4	Zymogen granule protein 16 homolog B	ZG16B	4	183
NaN	NaN	NaN	NaN	NaN	NaN	13,90086651	NaN	NaN	NaN	NaN	NaN	NaN	NaN	14,44747066	NaN	14,56961823	NaN	15,17195892	NaN	Q9Y2X7-3;Q9Y2X7;A0A0C4DGN6;J3QRU8	Q9Y2X7-3;Q9Y2X7;A0A0C4DGN6;J3QRU8	ARF GTPase-activating protein GIT1	GIT1	4	184
23,37623596	23,02671623	23,09561539	22,80927277	22,40686035	23,33306313	21,83406639	22,14033508	21,93768692	22,76295853	21,39210129	22,11977959	22,36236191	23,7940197	22,48042488	22,45803833	22,53772736	22,97629547	22,88979912	22,47100067	A0A0C4DGQ5;P04632;K7ELJ7;K7EM73;K7EKD8;A0A075B7C0;K7EIV0;U3KQE2;U3KPR7;K7EMQ1;K7ES78;Q96L46	A0A0C4DGQ5;P04632;K7ELJ7;K7EM73;K7EKD8;A0A075B7C0;K7EIV0;U3KQE2	Calpain small subunit 1	CAPNS1	12	185
17,71041679	NaN	17,11877823	NaN	17,76771927	NaN	NaN	18,36559677	NaN	NaN	NaN	NaN	17,70799255	NaN	NaN	NaN	NaN	NaN	NaN	NaN	Q6IAN0;A0A0C4DGQ8;J3KRS1	Q6IAN0;A0A0C4DGQ8;J3KRS1	Dehydrogenase/reductase SDR family member 7B	DHRS7B	3	186
22,59550476	22,73229218	23,12279892	23,10675812	23,01852226	22,88431168	21,55468559	22,32460022	21,46737289	22,38065529	22,56848335	21,82989311	22,29586029	21,77015686	21,89241409	21,99538231	22,04956245	22,30365753	22,52418137	22,1539402	P39656;A0A0C4DGS1;P39656-3;P39656-2;U3KQ84	P39656;A0A0C4DGS1;P39656-3;P39656-2;U3KQ84	Dolichyl-diphosphooligosaccharide--protein glycosyltransferase 48 kDa subunit	DDOST	5	187
NaN	NaN	18,09279823	NaN	NaN	18,08456993	17,99507141	NaN	NaN	17,9588356	18,16790771	19,16705132	18,20208549	NaN	NaN	NaN	17,91736031	17,75831413	17,93485451	NaN	Q4G0N4;Q4G0N4-2;B7Z8V7;Q4G0N4-3;A0A0C4DGV3	Q4G0N4;Q4G0N4-2;B7Z8V7;Q4G0N4-3;A0A0C4DGV3	NAD kinase domain-containing protein 1	NADKD1	5	188
17,37568474	16,46690559	15,92012024	15,91970158	16,68195152	16,64962196	NaN	NaN	15,85754395	NaN	NaN	NaN	NaN	NaN	16,52281189	16,40232849	16,43849945	17,56814957	16,93087578	16,91286659	A0A0C4DH00;Q15345;A0A0B4J2G4;Q15345-3;A0A087WTU1	A0A0C4DH00;Q15345;A0A0B4J2G4;Q15345-3;A0A087WTU1	Leucine-rich repeat-containing protein 41	LRRC41	5	189
18,05414772	19,21482658	18,7655201	NaN	19,02103996	18,89666939	19,40249634	17,11258125	NaN	NaN	NaN	NaN	NaN	18,69706917	21,35337067	19,44617081	17,38008881	NaN	17,7171936	22,04506874	Q8N2S1;A0A0C4DH07;Q8N2S1-3;Q8N2S1-2;F8WAA0;M0QZX0;Q8N2S1-4;M0QYE9;A0A087WVV5;M0R351;M0QXV3;A0A087WXC2	Q8N2S1;A0A0C4DH07;Q8N2S1-3;Q8N2S1-2;F8WAA0	Latent-transforming growth factor beta-binding protein 4	LTBP4	12	190
19,45928001	19,79786682	18,94226265	20,1250248	20,13018799	19,03555679	18,96124077	18,44475555	19,10715103	18,6975441	18,53761292	18,6151123	18,70785713	20,82041931	18,56803703	18,57296753	NaN	18,97454834	17,21901703	NaN	A0A0C4DH31;P23083	A0A0C4DH31;P23083	Ig heavy chain V-I region V35		2	193
16,62127876	16,4750843	17,28680992	16,39211655	16,29207039	17,43061638	16,17463303	NaN	16,82625008	NaN	NaN	NaN	17,18920708	16,23213959	NaN	NaN	NaN	15,89829445	NaN	NaN	A0A0C4DH38;A0A0J9YXX1	A0A0C4DH38;A0A0J9YXX1			2	194
NaN	NaN	16,75902939	NaN	16,95128441	17,62791824	19,08599663	NaN	18,21342659	17,3609333	18,30090714	17,97684288	19,11931038	17,66427994	17,46841812	16,7498951	NaN	16,73383713	16,40172958	NaN	A0A0D5XQ77;A0A0U5Q247;Q29967;A0A140T8Z5;P01920;A0A140T9R6;A0A140T981;A0A140T9Y4;A0A140T911;A0A140T9V6;A0A140T9H9;A0A140T9Z9;E9PIB1	A0A0D5XQ77;A0A0U5Q247;Q29967;A0A140T8Z5;P01920;A0A140T9R6;A0A140T981;A0A140T9Y4;A0A140T911;A0A140T9V6	HLA class II histocompatibility antigen, DQ beta 1 chain	HLA-DQB1	13	195
20,88203621	21,11813164	20,89637375	21,46757126	20,95155525	21,50018501	20,76563263	20,9586525	21,31373787	21,09339142	21,18881989	21,12439346	19,98356628	21,25338173	21,32953644	21,00559425	21,38173676	21,38490105	21,802742	21,48944473	A0A0D9SF53;A0A2R8Y645;A0A2R8Y4A4;O00571;A0A2R8YFS5;A0A2U3TZJ9;A0A2R8YFR4;A0A0D9SG12;A0A2R8YCW1;O00571-2;A0A2R8YF78;A0A0D9SFB3;A0A2R8Y5G6;F6S8Q4;A0A2R8Y7T2;A0A2R8YDT5;O15523;O15523-2;A0A2R8YDH3;A0A0J9YVQ7;A0A087WVZ1;O15523-3;Q9NQI0;Q9NQI0-4;Q9NQI0-2;Q9NQI0-3;D6RCM4;C9J081;C9J8G5;A0A2R8Y650;A0A2R8YCU0	A0A0D9SF53;A0A2R8Y645;A0A2R8Y4A4;O00571;A0A2R8YFS5;A0A2U3TZJ9;A0A2R8YFR4;A0A0D9SG12;A0A2R8YCW1;O00571-2;A0A2R8YF78;A0A0D9SFB3;A0A2R8Y5G6;F6S8Q4;A0A2R8Y7T2;A0A2R8YDT5;O15523;O15523-2;A0A2R8YDH3;A0A0J9YVQ7	ATP-dependent RNA helicase DDX3X;ATP-dependent RNA helicase DDX3Y	DDX3X;DDX3Y	31	196
24,22442436	24,18033028	24,75434875	24,31596375	24,68174553	24,46232605	24,35029793	24,11362457	23,41415787	23,55109978	23,25203896	23,23025703	23,46413422	23,84823608	23,60320091	23,78336716	23,82026291	24,39897919	24,71633339	23,74693871	A0A0D9SGF6;Q13813-2;Q13813;A0A0D9SF54;Q13813-3;A0A0D9SFF6;A0A0D9SFH4;A0A1B0GTB7	A0A0D9SGF6;Q13813-2;Q13813;A0A0D9SF54;Q13813-3	Spectrin alpha chain, brain	SPTAN1	8	197
16,44187355	16,16853523	16,1459713	15,85194397	NaN	15,65754223	NaN	NaN	NaN	NaN	NaN	NaN	NaN	15,62559509	15,49981499	15,07944298	NaN	17,52458763	18,41352844	15,12714767	A0A0D9SF60;Q99569;Q99569-2;Q9UQB3;Q9UQB3-2;E7EPC8;E9PHB5;B4DRK2;E7EST6;H0YFB1	A0A0D9SF60;Q99569;Q99569-2	Plakophilin-4	PKP4	10	198
17,27056885	16,9851532	17,03660202	NaN	16,82885551	16,66539192	NaN	NaN	NaN	NaN	17,00085831	NaN	16,65424538	16,56286812	NaN	NaN	NaN	16,37885284	NaN	16,91193008	Q8N6H7;G5E9L0;A0A0D9SF70;E9PIY6;E9PQP3;Q8N6H7-2;E9PN48;Q8N6H7-3;E9PK28;H0YDN9;E9PJT7;E9PMU9;H0YDX1;E9PNY8;E9PM63;E9PMR9	Q8N6H7;G5E9L0;A0A0D9SF70;E9PIY6;E9PQP3;Q8N6H7-2	ADP-ribosylation factor GTPase-activating protein 2	ARFGAP2	16	199
17,89982986	18,91508484	18,84005928	20,24144363	19,35352135	19,88060379	18,08082771	17,61583138	NaN	NaN	17,95151329	NaN	NaN	19,14208221	NaN	17,84168625	NaN	NaN	16,78736687	NaN	Q13642;Q13642-4;Q13642-5;Q13642-1;Q5JXI8;Q5JXI2;Q5JXI3;Q5JXH7;Q5JXH8;Q13642-3;A0A0D9SFZ9;Q5JXH9;A0A0D9SFB0;A0A0D9SFI6;Q5JXI0;A0A0D9SGB2;A0A0D9SG53	Q13642;Q13642-4;Q13642-5;Q13642-1;Q5JXI8;Q5JXI2;Q5JXI3;Q5JXH7;Q5JXH8;Q13642-3;A0A0D9SFZ9;Q5JXH9;A0A0D9SFB0;A0A0D9SFI6;Q5JXI0;A0A0D9SGB2;A0A0D9SG53	Four and a half LIM domains protein 1	FHL1	17	200
16,74950218	17,1276722	15,9102211	16,86978722	16,72919655	15,44397926	16,91169548	NaN	17,21702957	16,33256149	NaN	NaN	16,50745392	16,75603485	NaN	NaN	NaN	NaN	15,36721039	NaN	Q92614;Q92614-4;A0A0D9SFK2;Q92614-3;Q92614-2;Q92614-5	Q92614;Q92614-4;A0A0D9SFK2;Q92614-3;Q92614-2;Q92614-5	Unconventional myosin-XVIIIa	MYO18A	6	202
19,31729698	19,02415466	18,91872978	19,1368866	19,08656693	18,93122292	18,69934273	19,86023903	19,14939499	18,35681343	19,63587379	18,62360382	17,89610863	18,67048264	19,17028236	18,55992317	18,90374565	19,68253517	19,21809578	19,44851112	Q01844-5;Q01844;Q01844-3;C9JGE3;B0QYK0;Q01844-6;A0A0D9SFL3;Q01844-2;H7BY36	Q01844-5;Q01844;Q01844-3;C9JGE3;B0QYK0;Q01844-6;A0A0D9SFL3;Q01844-2;H7BY36	RNA-binding protein EWS	EWSR1	9	203
18,05817223	18,14479828	20,73272705	20,51931763	21,53136253	20,36869049	21,26000214	20,08056831	22,21178246	20,98808289	21,76457977	22,08605385	22,48934555	20,40883064	17,97247505	19,88518333	20,83151817	19,93517113	20,26956558	18,72050476	A0A0G2JMH6;P01903;A0A0G2JH46;Q30118;A0A140TA34;P01906;Q5Y7H0;Q08AS3;A0A1W2PP70	A0A0G2JMH6;P01903;A0A0G2JH46;Q30118	HLA class II histocompatibility antigen, DR alpha chain	HLA-DRA	9	205
19,9681778	19,51695442	20,10021019	19,74368095	19,6961689	20,20621872	19,5013504	19,74670219	19,25377274	19,49116898	19,08412933	20,27116203	20,71506691	19,96465683	20,14108467	20,08017731	20,12628555	19,71397781	19,47227097	19,51691628	A0A0G2JH68;O60610;A0A2R8Y5N1;A0A140T8Z0;O60610-3;O60610-2;H9KV28;B4E2I7	A0A0G2JH68;O60610;A0A2R8Y5N1;A0A140T8Z0;O60610-3;O60610-2;H9KV28	Protein diaphanous homolog 1	DIAPH1	8	206
25,88922691	25,85547829	25,81242561	25,58969498	25,35255623	25,60546494	26,19747353	25,60738373	26,00532532	26,44338417	25,02064323	26,71397781	26,55218506	26,06188202	26,15678596	26,27641487	26,49908447	26,70964622	26,5472641	25,93366432	A0A0G2JIW1;P0DMV8;P0DMV9;P0DMV8-2;V9GZ37	A0A0G2JIW1;P0DMV8;P0DMV9;P0DMV8-2;V9GZ37			5	207
18,09212685	17,89095306	NaN	NaN	16,69520187	NaN	17,33472633	16,85367584	18,21849632	NaN	17,21627235	17,01247215	17,32342339	16,29045105	16,93847656	16,51819229	17,06318474	18,10809517	15,86077213	16,43903542	P28065;P28065-2;A0A0G2JJA7;A2ACR1	P28065;P28065-2;A0A0G2JJA7;A2ACR1	Proteasome subunit beta type-9;Proteasome subunit beta type	PSMB9	4	208
NaN	NaN	17,57341003	16,60356903	16,6808548	15,5063076	16,12254524	NaN	17,6794796	17,06075859	17,94317818	NaN	17,21958542	17,27866745	16,7883873	16,40504265	16,83725929	17,1657505	17,62049103	17,24850273	Q04837;E7EUY5;A0A0G2JLD8;C9K0U8	Q04837;E7EUY5;A0A0G2JLD8;C9K0U8	Single-stranded DNA-binding protein, mitochondrial	SSBP1	4	209
NaN	NaN	16,18897438	NaN	NaN	NaN	16,76564789	NaN	NaN	16,40174675	NaN	15,95103455	15,96438599	NaN	NaN	NaN	NaN	16,49833488	16,41831398	NaN	A0A0G2JM12;N0E472;Q5SRQ6;Q5SRQ3;P67870	A0A0G2JM12;N0E472;Q5SRQ6;Q5SRQ3;P67870	Casein kinase II subunit beta	CSNK2B	5	210
21,58472061	19,25093269	21,21014786	22,727314	23,91725159	20,09545326	21,16158676	NaN	NaN	NaN	NaN	NaN	21,33341789	21,8279953	23,09379387	20,31595039	20,12993622	22,10699654	NaN	NaN	A0A0G2JMB2	A0A0G2JMB2			1	211
NaN	NaN	NaN	NaN	NaN	NaN	18,11639404	NaN	NaN	NaN	NaN	NaN	NaN	NaN	NaN	NaN	19,95162582	NaN	18,20528793	19,49494171	A0A0G2JMX7;P10636-9;A0A0G2JPD5;P10636;A0A0G2JS76;A0A0G2JQJ7	A0A0G2JMX7;P10636-9;A0A0G2JPD5;P10636;A0A0G2JS76;A0A0G2JQJ7	Microtubule-associated protein tau	MAPT	6	212
16,61496925	NaN	17,11948776	NaN	17,13841248	16,59637833	16,5482502	NaN	17,2421875	16,60630417	NaN	16,7614994	16,75185776	16,48876572	16,69029808	17,69818878	17,09021568	16,75159645	17,56963348	16,7052269	A0A0G2JPP5;Q14160-3;A0A0G2JNZ2;Q14160;A0A0G2JMS7;Q14160-2	A0A0G2JPP5;Q14160-3;A0A0G2JNZ2;Q14160;A0A0G2JMS7;Q14160-2	Protein scribble homolog	SCRIB	6	214
16,49479294	NaN	16,38486862	16,65494347	NaN	16,21846771	18,24181557	NaN	16,75642586	NaN	NaN	17,51291084	16,07531166	18,07796288	17,43859673	17,51891518	NaN	NaN	18,80813408	NaN	P08697;A0A0G2JPA8;P08697-2;A0A0J9YWQ3;C9JPV4	P08697;A0A0G2JPA8;P08697-2;A0A0J9YWQ3;C9JPV4	Alpha-2-antiplasmin	SERPINF2	5	215
NaN	NaN	NaN	NaN	NaN	NaN	NaN	15,1182518	NaN	14,87550926	NaN	14,9817009	NaN	NaN	15,72238064	15,64145947	15,21158409	16,47525787	16,6057682	15,88724422	Q6DKJ4;A0A0G2JQK5	Q6DKJ4;A0A0G2JQK5	Nucleoredoxin	NXN	2	217
NaN	16,16510391	15,31988335	NaN	17,43762207	NaN	NaN	NaN	NaN	NaN	14,57400227	NaN	NaN	17,19392967	16,88261986	17,01954651	NaN	NaN	15,91816425	NaN	A0A0G2JQT1;A0A0G2JR96	A0A0G2JQT1;A0A0G2JR96			2	218
19,59916115	20,12691689	20,11438751	20,23678017	19,92885399	19,84835052	21,06302643	21,48934555	22,0280323	20,68157387	20,72733498	21,45387459	20,33483696	19,93861961	18,27725983	20,75360489	20,01249886	20,96923256	20,40571976	21,52936172	Q9UHX1;A0A0J9YXX5;Q9UHX1-2;A0A0J9YVP6;Q9UHX1-5;A0A0J9YXJ8;Q9UHX1-3;Q9UHX1-6;A0A0J9YYL3;Q9UHX1-4;H0YEM1;A0A0J9YWM1;E9PQ56;A0A0J9YVR6;E9PN18;E9PMU7;E9PL19	Q9UHX1;A0A0J9YXX5;Q9UHX1-2;A0A0J9YVP6;Q9UHX1-5;A0A0J9YXJ8;Q9UHX1-3;Q9UHX1-6;A0A0J9YYL3;Q9UHX1-4;H0YEM1;A0A0J9YWM1;E9PQ56;A0A0J9YVR6;E9PN18;E9PMU7;E9PL19	Poly(U)-binding-splicing factor PUF60	PUF60	17	219
NaN	NaN	NaN	NaN	NaN	NaN	NaN	17,06802177	18,99551392	NaN	NaN	NaN	NaN	NaN	NaN	NaN	NaN	NaN	NaN	NaN	E9PDI4;O00515;A0A0J9YW63;A0A0J9YYF6;A0A0J9YVY2	E9PDI4;O00515;A0A0J9YW63;A0A0J9YYF6;A0A0J9YVY2	Ladinin-1	LAD1	5	220
NaN	NaN	15,97544479	NaN	15,97385406	15,44190693	15,6623621	17,68729401	17,32956886	16,87795448	17,78768539	16,2168026	18,07237434	16,12837791	NaN	NaN	16,30716515	16,50796509	17,60689735	17,27303123	A0A0J9YXF2;A0A0J9YYG4;Q15165;Q15165-1;J3QT77;Q15165-3	A0A0J9YXF2;A0A0J9YYG4;Q15165;Q15165-1;J3QT77;Q15165-3	Serum paraoxonase/arylesterase 2	PON2	6	221
18,11120605	18,6718998	18,53377914	18,23958015	18,65291405	18,26641083	17,41336441	NaN	16,644701	16,43545914	17,18029785	18,74973106	17,49708748	17,49161911	20,23456001	19,09974861	17,67838097	17,05864716	NaN	NaN	A0A0J9YY99;P01764;P01768;P0DP03	A0A0J9YY99;P01764;P01768;P0DP03	Ig heavy chain V-III region VH26;Ig heavy chain V-III region CAM		4	222
24,77323914	26,91227913	24,68554688	26,99733543	26,86608505	26,26126671	25,06923676	21,5985527	27,47111511	20,55281258	20,72492409	24,33238029	27,03894234	23,68634987	24,66182899	25,17459106	25,24485016	23,60997772	22,81481743	18,95219612	A6XMV9;E7EQ64;A0A0J9YYC8;CON__P07477;P07477;P07478;Q8NHM4;A6XMV8;H0Y8D1	A6XMV9;E7EQ64;A0A0J9YYC8;CON__P07477;P07477;P07478;Q8NHM4;A6XMV8;H0Y8D1	Trypsin-1;Alpha-trypsin chain 1;Alpha-trypsin chain 2;Trypsin-2;Putative trypsin-6	PRSS1;PRSS2;TRY6	9	223
NaN	NaN	NaN	NaN	NaN	NaN	NaN	NaN	NaN	NaN	16,48951912	NaN	NaN	NaN	NaN	NaN	16,35511017	18,19412231	17,7410984	NaN	Q7Z7K6;Q7Z7K6-3;A0A0M3HER2	Q7Z7K6;Q7Z7K6-3;A0A0M3HER2	Centromere protein V	CENPV	3	224
21,70573425	21,42054558	21,88162613	21,5743618	21,97281075	21,98259163	21,8235321	22,25960159	21,94538879	22,37352943	22,53668404	22,6789341	21,16484261	22,16318512	22,78911209	23,08329773	23,03476334	23,15893936	23,30005836	23,37782478	A8MXP9;A0A0R4J2E8;P43243;D6REM6;D6R991;P43243-2;B3KM87;H0Y8T4;Q68E03;D6RIA2;D6RE02;D6RBK5;D6RBI2;D6R8Z5;D6REK4;D6RCM3;D6RBS2;D6R9F3;A0A1B0GX04;D6RB45;D6RAY2;D6RAM9	A8MXP9;A0A0R4J2E8;P43243;D6REM6;D6R991	Matrin-3	MATR3	22	225
24,56511688	23,62075615	23,72473526	24,7039299	24,1231308	24,04285049	23,09971237	27,55076218	24,99325752	27,03642845	26,13237953	25,83378601	28,10144424	22,06269646	24,44151688	24,19940376	23,95055962	22,41774178	23,24049759	22,9435463	P49327;A0A0U1RQF0;A0A0U1RRG3;J3KTF0;A0A1B0GTR5	P49327;A0A0U1RQF0	Fatty acid synthase;[Acyl-carrier-protein] S-acetyltransferase;[Acyl-carrier-protein] S-malonyltransferase;3-oxoacyl-[acyl-carrier-protein] synthase;3-oxoacyl-[acyl-carrier-protein] reductase;3-hydroxypalmitoyl-[acyl-carrier-protein] dehydratase;Enoyl-[acyl-carrier-protein] reductase;Oleoyl-[acyl-carrier-protein] hydrolase	FASN	5	228
22,04223251	21,92900467	21,0315361	21,13583374	20,73578644	21,54349709	19,6765728	20,08796501	20,18555832	19,99410439	NaN	19,71447945	20,53763199	19,34423065	19,60521507	19,46656609	19,71182823	20,59977913	20,28759956	18,8478775	Q16563;Q16563-2;C9JYN0;A0A0U1RQT9	Q16563;Q16563-2;C9JYN0;A0A0U1RQT9	Synaptophysin-like protein 1	SYPL1	4	229
16,3393116	NaN	17,51537704	18,44778633	17,55981064	18,81212044	17,18252945	NaN	NaN	19,84265327	18,42513466	19,89347267	16,68373489	19,04684067	21,72196579	19,21347427	20,56783295	21,73727417	21,58888817	20,63971138	A0A0U1RRH7;A0A0U1RR32;P0C0S8;P20671;Q9BTM1;Q96KK5;Q99878;H0YFX9;Q9BTM1-2	A0A0U1RRH7;A0A0U1RR32;P0C0S8;P20671;Q9BTM1;Q96KK5;Q99878;H0YFX9;Q9BTM1-2	Histone H2A type 1;Histone H2A type 1-D;Histone H2A.J;Histone H2A type 1-H;Histone H2A type 1-J;Histone H2A	HIST1H2AG;HIST1H2AD;H2AFJ;HIST1H2AH;HIST1H2AJ	9	231
21,63586426	21,53525925	22,25824928	22,30454826	22,4247036	22,59868813	22,03711319	22,63109779	22,6531601	22,60891914	22,73568344	22,93108177	20,70396042	22,68058777	22,86045074	22,992342	22,90530777	23,11411858	23,22087097	22,86814117	A0A0U1RRM4;P26599-3;P26599-2;P26599;A6NLN1;K7EKJ7;A0A0D9SF20;K7EK45;A0A087WU68;K7ES59;K7ELW5;O95758-4;O95758-5;O95758;O95758-2;O95758-6;O95758-1;A0A087WUW5;O95758-7;X6R242	A0A0U1RRM4;P26599-3;P26599-2;P26599;A6NLN1	Polypyrimidine tract-binding protein 1	PTBP1	20	232
NaN	NaN	NaN	NaN	NaN	NaN	18,21238327	NaN	NaN	17,89764404	18,25538826	18,23953247	17,62471008	18,17474937	NaN	17,99473953	17,97516441	NaN	NaN	NaN	A0A0U1RRM6;Q8N8S7;Q8N8S7-2;Q8N8S7-3;A0A075B6E5;A0A0U1RQP7	A0A0U1RRM6;Q8N8S7;Q8N8S7-2;Q8N8S7-3;A0A075B6E5	Protein enabled homolog	ENAH	6	233
17,53282738	17,09362411	17,70326805	NaN	17,14350319	18,05239868	17,55262375	17,9110527	18,17328644	17,05727196	NaN	18,11029053	15,45069599	18,75834656	18,11568451	19,65581703	19,38965607	19,2401619	20,21643829	17,35792923	Q96AC1-3;Q96AC1;H0YJ34;Q96AC1-2;A0A0U1RRM8;H0YJB6	Q96AC1-3;Q96AC1;H0YJ34;Q96AC1-2;A0A0U1RRM8	Fermitin family homolog 2	FERMT2	6	234
NaN	NaN	NaN	NaN	NaN	16,76745987	18,44750214	16,76124001	17,69009399	16,64498329	19,40370369	17,52091026	18,81080437	NaN	NaN	NaN	NaN	NaN	NaN	NaN	Q5Y7D3;A0A140T8Z1;A0A140T9S8;A0A140T9T0;A2AAY8	Q5Y7D3;A0A140T8Z1;A0A140T9S8;A0A140T9T0;A2AAY8		HLA-DQB1	5	235
NaN	15,7151041	18,2317276	18,03424072	18,17064857	17,59506798	18,8733654	17,29974556	19,54030228	18,14160919	20,24341965	19,72755241	20,00497818	19,00883865	18,32970047	17,26104736	17,89006233	18,64205933	17,7259388	17,02474976	P20036;A0A140T8Z9;A0A140T900;A0A140T909;A0A140T980;A0A140T9J4;A0A140T9U1;A0A140T9Y8;A0A140T914;A0A140T9D6;A0A140T9F8;A0A140T9H1;A0A140T9R4;A0A140T9U4;A0A140T9Y9;J3KQ99;A0A140T961;A0A140T968;A0A140T977;A0A140T992;A0A140T9A6;A0A140T9G7;A0A140T9G9;H0Y6F8	P20036;A0A140T8Z9;A0A140T900;A0A140T909;A0A140T980;A0A140T9J4;A0A140T9U1;A0A140T9Y8;A0A140T914;A0A140T9D6;A0A140T9F8;A0A140T9H1;A0A140T9R4;A0A140T9U4;A0A140T9Y9;J3KQ99;A0A140T961;A0A140T968;A0A140T977;A0A140T992;A0A140T9A6;A0A140T9G7;A0A140T9G9;H0Y6F8	HLA class II histocompatibility antigen, DP alpha 1 chain	HLA-DPA1	24	236
NaN	NaN	NaN	NaN	NaN	NaN	NaN	NaN	NaN	NaN	NaN	NaN	NaN	15,37520885	16,2657795	NaN	NaN	NaN	NaN	NaN	P49908;A0A182DWH7;A0A182DWH8	P49908;A0A182DWH7;A0A182DWH8	Selenoprotein P	SEPP1	3	238
17,989151	16,14680672	16,31797791	16,92242241	15,85231018	18,37767601	16,83108521	17,51860619	17,72100639	17,83904457	16,00191307	17,45883942	15,52637672	17,73667908	18,67590141	18,72267342	18,39506531	17,68455696	18,6699295	16,08603287	A0A1B0GVH5;A0A1B0GTC3;Q9C0B1;A0A1B0GU26;A0A1B0GTC5;A0A1B0GV98;A0A1B0GUC3;A0A1B0GTY1;A0A1B0GTI3;A0A1B0GUY7;Q9C0B1-4;A0A1B0GTZ8;X6R3I0;Q9C0B1-2;F8WCB8	A0A1B0GVH5;A0A1B0GTC3;Q9C0B1;A0A1B0GU26;A0A1B0GTC5;A0A1B0GV98;A0A1B0GUC3;A0A1B0GTY1	Alpha-ketoglutarate-dependent dioxygenase FTO	FTO	15	239
NaN	NaN	16,43910027	NaN	16,38035965	NaN	18,45695686	16,57993507	NaN	15,93854618	16,24399185	16,95537758	15,880373	NaN	17,68865967	16,46098328	16,49440193	15,38079929	NaN	16,15061951	A0A1B0GTF3;O43301	A0A1B0GTF3;O43301	Heat shock 70 kDa protein 12A	HSPA12A	2	240
19,14076042	19,08301163	18,58501434	18,42754936	18,80038261	18,50308037	18,64776039	18,54736137	18,4344902	17,95498085	18,68291283	19,05462646	18,2710247	18,81105423	18,62485313	18,81684685	18,77010918	18,66080284	18,11385345	19,19935608	P30566;A0A1B0GTJ7;A0A1B0GWJ0;A0A0A6YY92;P30566-2;A0A1B0GWF8;A0A1B0GTG9;A0A096LNY6;A0A096LNY5;A0A096LNY4;A0A096LP72;A0A1W2PRX2;A0A096LPA2;B4DEP1;A0A096LP92	P30566;A0A1B0GTJ7;A0A1B0GWJ0;A0A0A6YY92;P30566-2;A0A1B0GWF8;A0A1B0GTG9;A0A096LNY6;A0A096LNY5;A0A096LNY4	Adenylosuccinate lyase	ADSL	15	241
20,09558296	20,05854225	21,63829803	20,49794579	20,93019676	20,30541229	21,14444923	22,21169281	19,63778496	20,77313995	19,92671204	21,31964874	23,17510033	19,99520874	18,73793411	20,30885887	20,65027046	19,13435555	20,63582039	19,56424713	Q13510-2;Q13510;A0A1B0GUH5;A0A1B0GTZ5;A0A1B0GTM3;A0A1B0GUA4;A0A1B0GW68;E7EMM4;A0A1B0GUW4;A0A1B0GUE3;A0A1B0GTP7;Q13510-3;A0A1B0GUG1;A0A1B0GV06;A0A1B0GVG2;A0A1B0GUB3;A0A1B0GU06;A0A1B0GU62;A0A1B0GVE7;A0A1B0GVJ1;A0A1B0GW48;A0A1B0GUJ3;A0A1B0GV95;A0A1B0GW66;A0A1B0GVA3	Q13510-2;Q13510;A0A1B0GUH5;A0A1B0GTZ5;A0A1B0GTM3;A0A1B0GUA4;A0A1B0GW68;E7EMM4;A0A1B0GUW4;A0A1B0GUE3;A0A1B0GTP7;Q13510-3;A0A1B0GUG1;A0A1B0GV06	Acid ceramidase;Acid ceramidase subunit alpha;Acid ceramidase subunit beta	ASAH1	25	242
NaN	19,58010674	NaN	NaN	NaN	NaN	19,42410851	19,04697418	19,90102386	19,52167702	19,3552227	19,86933517	19,93051529	19,82210159	19,37156487	19,68238068	NaN	19,43149376	19,11494637	19,91731644	A0A1B0GTU4;A0A1B0GU60;P49023-3;P49023;P49023-2;F5GZ78;P49023-4;A0A1B0GV30	A0A1B0GTU4;A0A1B0GU60;P49023-3;P49023;P49023-2;F5GZ78;P49023-4;A0A1B0GV30	Paxillin	PXN	8	243
17,36734581	17,59637833	17,32245636	17,67362595	17,64744377	17,51529884	NaN	NaN	NaN	16,95923233	17,4479866	17,3913784	17,16986656	17,98197937	17,68756676	17,24460602	17,24868774	17,26260948	17,52443504	17,9875412	A0A2R8YDH4;A0A1B0GTW1;Q9UDY2-7;A0A3B3ITE1;Q9UDY2;Q9UDY2-3;Q9UDY2-6;A0A3B3IRI3;A0A3B3ISZ5;A0A3B3IS03;A0A3B3IU51;Q9UDY2-2;Q9UDY2-4;Q9UDY2-5;A0A3B3ISF1;A0A3B3IRV6;A0A3B3IT83	A0A2R8YDH4;A0A1B0GTW1;Q9UDY2-7;A0A3B3ITE1;Q9UDY2;Q9UDY2-3;Q9UDY2-6;A0A3B3IRI3;A0A3B3ISZ5;A0A3B3IS03;A0A3B3IU51;Q9UDY2-2;Q9UDY2-4;Q9UDY2-5;A0A3B3ISF1;A0A3B3IRV6;A0A3B3IT83	Tight junction protein ZO-2	TJP2	17	244
19,53920364	19,72623825	18,85187721	18,78433418	19,74676704	20,24516296	20,13232422	17,95656967	19,42981911	19,26109314	18,98089218	19,76914024	20,26201248	19,71414566	19,23822784	20,5402832	20,18712997	18,46730232	18,58966637	21,30518913	Q03154;A0A1B0GU86;Q03154-3;A0A1B0GW23;Q03154-4;C9JMV9;Q03154-2;A0A1B0GV31;A0A1B0GVA5;C9JYZ0;F8WC59;A0A1B0GTG3;A0A1B0GUT4;A0A1B0GU36;A0A1B0GVG0;A0A1B0GVZ3	Q03154;A0A1B0GU86;Q03154-3;A0A1B0GW23;Q03154-4;C9JMV9;Q03154-2;A0A1B0GV31;A0A1B0GVA5;C9JYZ0;F8WC59	Aminoacylase-1	ACY1	16	245
19,14507103	20,30507851	19,10875893	18,98851204	19,15869331	19,19914055	19,63248825	NaN	17,94312096	19,17552948	18,03208923	19,82213211	18,79579163	20,47407341	21,12041283	21,22623253	21,22676277	21,03583717	21,07796288	20,56736946	A0A2R8Y7V8;A0A1B0GWI9;A0A1B0GU97;U3KQE8;A0A1B0GW37;Q5VW26;Q5VW30;O00712-5;Q5VW27;O00712-4;A0A0A0MRX8;A0A1B0GWJ4;A0A1B0GVN4;O00712;A0A1B0GWB8;A0A1B0GTC1;Q5W0Y9;A0A087WXP2;O00712-2;U3KPY9	A0A2R8Y7V8;A0A1B0GWI9;A0A1B0GU97;U3KQE8;A0A1B0GW37;Q5VW26;Q5VW30;O00712-5;Q5VW27;O00712-4;A0A0A0MRX8;A0A1B0GWJ4;A0A1B0GVN4;O00712;A0A1B0GWB8;A0A1B0GTC1	Nuclear factor 1;Nuclear factor 1 B-type	NFIB	20	246
NaN	NaN	NaN	NaN	NaN	NaN	17,07493591	NaN	NaN	NaN	NaN	NaN	NaN	18,40212059	NaN	NaN	NaN	17,34134483	18,96879578	17,09269524	A0A1B0GUN5;Q5VTI5;Q9Y2H5	A0A1B0GUN5;Q5VTI5;Q9Y2H5	Pleckstrin homology domain-containing family A member 6	PLEKHA6	3	247
23,15744591	23,03741455	23,22949409	22,16355324	23,36238861	23,30215073	23,92859077	21,11920929	23,55718994	21,49394608	22,52986145	19,98620796	22,14074135	22,44775963	20,53791618	19,58906174	21,15530014	22,69862938	20,76870537	19,03308487	A0A1B0GUU9;P01871-2;P01871	A0A1B0GUU9;P01871-2;P01871	Ig mu chain C region	IGHM	3	248
23,11244774	23,15650368	23,29501915	23,17724609	23,16548729	23,0835247	23,90085793	23,67281914	22,9694252	23,61447906	24,08626556	23,23457527	26,02157593	24,05531693	22,81780624	23,3631916	23,53943062	22,26330185	23,71743202	23,86891365	P07339;A0A1B0GWE8;A0A1B0GVD5;A0A1B0GV23;A0A1B0GW44;A0A1B0GVP3;A0A1B0GU03;A0A1B0GU92;H7C469;C9JH19;F8WD96;H7C1V0;F8W787;A0A1B0GVF1	P07339;A0A1B0GWE8;A0A1B0GVD5;A0A1B0GV23;A0A1B0GW44;A0A1B0GVP3;A0A1B0GU03;A0A1B0GU92;H7C469;C9JH19;F8WD96;H7C1V0	Cathepsin D;Cathepsin D light chain;Cathepsin D heavy chain	CTSD	14	250
16,86761665	NaN	16,82264519	17,01813507	16,58535957	17,38658714	16,23635101	15,22802925	17,0283165	15,75681686	16,84524536	16,37434387	16,4090271	16,19071198	16,78787613	17,02982712	17,45563316	17,68551445	17,52596474	17,47032547	P06132;A0A1B0GVZ4;A0A1B0GVN9;H0Y5R6;Q5T446	P06132;A0A1B0GVZ4;A0A1B0GVN9;H0Y5R6;Q5T446	Uroporphyrinogen decarboxylase	UROD	5	252
NaN	NaN	NaN	NaN	NaN	NaN	NaN	NaN	NaN	NaN	NaN	15,00584412	17,98192406	NaN	NaN	NaN	NaN	NaN	14,82952499	NaN	Q03426;A0A1B0GWC2;F5H8H2	Q03426;A0A1B0GWC2;F5H8H2	Mevalonate kinase	MVK	3	254
NaN	18,26214981	19,1611805	18,45723724	18,31482124	18,01236343	NaN	NaN	NaN	NaN	NaN	NaN	17,7449131	NaN	NaN	NaN	NaN	NaN	NaN	NaN	Q9H098-2;Q9H098;A0A1C7CYX8;C9JW51;C9JQ40;C9J6N5;C9J3Q3;C9JP05;X6RET8;C9J6Y8;C9JYP1;F8WCJ2	Q9H098-2;Q9H098;A0A1C7CYX8;C9JW51;C9JQ40;C9J6N5;C9J3Q3	Protein FAM107B	FAM107B	12	255
22,40069962	22,62989807	22,91291046	22,6030426	22,94934845	23,16910172	25,47531128	23,33442688	25,58181572	24,46699905	22,4244976	24,79961395	24,46026421	26,20009613	25,39319611	26,73879433	26,42025948	24,61515236	24,5000267	26,1047554	A0A1C7CYX9;Q16555;Q16555-2;E5RFU4;D6RF19	A0A1C7CYX9;Q16555;Q16555-2	Dihydropyrimidinase-related protein 2	DPYSL2	5	256
NaN	NaN	16,15641975	NaN	NaN	NaN	NaN	NaN	18,93266487	NaN	NaN	17,11958885	17,75028801	NaN	15,76520824	NaN	NaN	16,52498627	NaN	16,07022667	Q9P0G3;A0A1R3UHJ7	Q9P0G3;A0A1R3UHJ7	Kallikrein-14	KLK14	2	257
NaN	NaN	NaN	NaN	NaN	NaN	NaN	NaN	NaN	NaN	NaN	14,93957901	NaN	14,36952877	NaN	NaN	NaN	NaN	15,90909576	14,57831383	A0A1W2PNP0;Q969N2;A0A1W2PPR6;Q969N2-5;A0A1W2PPS0;A0A1W2PPC3;A0A1W2PP57;Q969N2-4;A0A1W2PP53;A0A1W2PRZ8;A0A1W2PPQ7;F6W983;Q969N2-2;A0A1W2PQN1;A0A1W2PQ52;A0A1W2PQY1;A0A1W2PPK4;A0A1W2PSC5	A0A1W2PNP0;Q969N2;A0A1W2PPR6;Q969N2-5;A0A1W2PPS0;A0A1W2PPC3;A0A1W2PP57;Q969N2-4;A0A1W2PP53;A0A1W2PRZ8;A0A1W2PPQ7;F6W983;Q969N2-2;A0A1W2PQN1;A0A1W2PQ52;A0A1W2PQY1;A0A1W2PPK4;A0A1W2PSC5	GPI transamidase component PIG-T	PIGT	18	258
18,44588852	18,21669769	20,80412102	19,11969185	19,49501991	19,31957054	19,29264069	18,98565292	20,89096832	19,67665863	19,83922768	19,35859489	19,85958672	20,09943962	19,64505386	20,70007133	20,40509605	19,78143883	21,67633247	20,26006126	A0A1W2PNV4;Q92747-2;E9PF58	A0A1W2PNV4;Q92747-2;E9PF58		ARPC1A	3	260
17,33149338	17,17884064	16,91520309	16,2942791	NaN	16,71196175	16,8727951	16,82239723	17,72033691	17,90289307	17,35801506	17,3709259	17,19748497	17,47270584	17,20962524	17,85105324	16,96972466	17,48384666	17,41798401	17,54034042	A0A1W2PNX8;Q9H3U1;Q9H3U1-2	A0A1W2PNX8;Q9H3U1;Q9H3U1-2	Protein unc-45 homolog A	UNC45A	3	261
NaN	NaN	NaN	NaN	NaN	16,63069344	NaN	NaN	NaN	17,70299721	17,03831863	NaN	17,71317101	NaN	NaN	NaN	NaN	NaN	NaN	NaN	A0A1W2PPR8;P01889;P30486;Q31610;F6U0H7	A0A1W2PPR8;P01889;P30486;Q31610;F6U0H7	HLA class I histocompatibility antigen, B-7 alpha chain;HLA class I histocompatibility antigen, B-48 alpha chain;HLA class I histocompatibility antigen, B-81 alpha chain	HLA-B	5	262
23,28149986	23,00881195	23,63632965	23,13550568	23,25264549	23,13307762	22,62858582	23,08893585	23,17595291	23,3278656	23,4453125	23,64394379	22,50760651	23,70598602	23,51050758	23,64669228	23,71198273	24,22729111	24,36826324	24,09884644	Q00839;Q00839-2;A0A1W2PPS1;A0A1X7SBS1;A0A1W2PP35;Q5RI18;A0A1W2PPH7;A0A1W2PPL4;A0A1W2PP34;A0A1W2PQL0;A0A1W2PQ74;A0A1W2PRZ7;A0A1W2PQD4;A0A1W2PRI6;A0A1W2PPE9;A0A1W2PP22;A0A1W2PNG3	Q00839;Q00839-2;A0A1W2PPS1;A0A1X7SBS1;A0A1W2PP35;Q5RI18;A0A1W2PPH7;A0A1W2PPL4;A0A1W2PP34;A0A1W2PQL0;A0A1W2PQ74;A0A1W2PRZ7	Heterogeneous nuclear ribonucleoprotein U	HNRNPU	17	263
17,36990356	17,29831314	17,43827248	17,35956001	17,35767174	17,57584953	17,47151566	17,59207726	17,3567276	17,39723969	17,98709679	17,86138916	17,4353447	17,42718124	17,73892403	17,70022202	17,69805336	18,5153389	18,33411598	17,78385544	P30876;C9J2Y9;A0A1W2PPT5;C9J4M6	P30876;C9J2Y9;A0A1W2PPT5;C9J4M6	DNA-directed RNA polymerase II subunit RPB2;DNA-directed RNA polymerase	POLR2B	4	264
NaN	NaN	16,72493935	15,79560852	16,36765289	NaN	16,67093277	NaN	17,00272751	16,73634911	16,34556198	16,64286995	NaN	16,28598022	16,90571594	16,96319008	17,05970383	16,66954994	17,12252426	17,63140488	Q06124;Q06124-2;Q06124-3;A0A1W2PPU4	Q06124;Q06124-2;Q06124-3;A0A1W2PPU4	Tyrosine-protein phosphatase non-receptor type 11	PTPN11	4	265
22,48838997	22,40330315	21,68598557	21,66839027	22,42531776	21,13351631	21,77575302	21,98711205	20,28669739	20,80986214	20,6971035	21,5394783	22,37379646	20,39707375	21,05834389	20,44919777	20,63165283	19,90408516	19,9109211	20,17888832	A0A1W2PRS1;Q14108;A0A1W2PS43;A0A1W2PQB7;A0A1W2PQR6;A0A1W2PPX5;Q14108-2;A0A1W2PRF6;A0A1W2PPU6;A0A1W2PSE4;A0A1W2PNX7;A0A1W2PS70;D6RDG0	A0A1W2PRS1;Q14108;A0A1W2PS43;A0A1W2PQB7;A0A1W2PQR6;A0A1W2PPX5;Q14108-2;A0A1W2PRF6;A0A1W2PPU6	Lysosome membrane protein 2	SCARB2	13	266
22,76819992	22,43593407	22,1988945	22,094841	22,74788094	22,36019325	22,03345299	22,77283669	22,77864265	22,52054024	23,15923309	22,686306	21,92520714	22,77950478	22,96907425	22,82508659	22,78837585	23,43580818	23,48345375	23,27213097	A0A1W2PQ51;A0A1X7SBZ2;Q92841;Q92841-2;Q92841-3;Q92841-1;A0A0U1RQJ0	A0A1W2PQ51;A0A1X7SBZ2;Q92841;Q92841-2;Q92841-3;Q92841-1	Probable ATP-dependent RNA helicase DDX17	DDX17	7	267
NaN	NaN	NaN	NaN	NaN	NaN	NaN	NaN	NaN	17,40449333	18,17152786	17,71203041	NaN	17,29158401	17,40249634	17,43664742	NaN	17,50478745	NaN	NaN	Q92878-2;Q92878;A0A1W2PQ90;Q92878-3;H7C0V2	Q92878-2;Q92878;A0A1W2PQ90;Q92878-3;H7C0V2	DNA repair protein RAD50	RAD50	5	268
23,27113342	23,00358772	22,48492813	22,68957329	22,12773514	22,97819901	21,44929695	21,34342957	21,76425552	21,49022865	22,14824104	21,87196159	21,07548523	21,41679001	21,80762291	21,91535568	21,81385994	22,27968788	22,00061798	22,06972694	A0A1W2PQS6;S4R435;O95989	A0A1W2PQS6;S4R435			3	269
17,96927452	19,07757187	18,84325218	18,90283394	18,75912666	18,44370461	22,47555923	18,90888596	18,73714256	20,52181053	19,22156906	20,17803764	21,31240845	26,71934128	20,47813034	26,25546074	24,67427635	19,1470108	17,56755447	19,54459	A0A1W2PR46;A0A1X7SBR3;P14136-2;K7EMP8;P14136;P14136-3;A0A1X7SCE1;A0A1W2PRT3;K7EKH9;K7EJU1;K7ELP4;B4DIR1;K7EKD1;K7EPI4;K7EPT8;A0A1W2PPA3;A0A1W2PS58;K7EJK1	A0A1W2PR46;A0A1X7SBR3;P14136-2;K7EMP8;P14136;P14136-3;A0A1X7SCE1;A0A1W2PRT3;K7EKH9;K7EJU1;K7ELP4	Glial fibrillary acidic protein	GFAP	18	272
NaN	NaN	NaN	NaN	NaN	NaN	16,09137344	16,09897804	NaN	16,59600067	16,1635704	17,12353516	16,92625046	16,70063019	16,73819733	16,58393478	16,54076385	16,81303024	17,77088356	NaN	P50336;A0A1W2PRF9	P50336;A0A1W2PRF9	Protoporphyrinogen oxidase	PPOX	2	273
NaN	NaN	17,59877968	NaN	NaN	NaN	16,846838	NaN	NaN	NaN	18,45611382	NaN	NaN	NaN	16,20175934	NaN	NaN	NaN	NaN	NaN	P13746-2;Q5SRN5;P04439;P13746;A0A1W2PS24;Q5SRN7;A0A0G2JL56;A0A0G2JIF2;A0A1W2PSE7;P30443;P30455;A0A1W2PQD0;A0A0G2JI36;Q09160;A0A0G2JH66;A0A140T9B7;A0A0G2JPA3;D0EV57;A0A140T8X0;A0A140T9V0;A0A0G2JNX1;P17693-2;Q31611;P17693-6;A0A140T939;A0A140T9C2;A0A140T9D9;A0A140T9W3;A0A140T9W7;A0A140T9X6	P13746-2;Q5SRN5;P04439;P13746;A0A1W2PS24;Q5SRN7;A0A0G2JL56;A0A0G2JIF2;A0A1W2PSE7;P30443;P30455;A0A1W2PQD0;A0A0G2JI36	HLA class I histocompatibility antigen, A-3 alpha chain;HLA class I histocompatibility antigen, A-11 alpha chain;HLA class I histocompatibility antigen, A-1 alpha chain;HLA class I histocompatibility antigen, A-36 alpha chain	HLA-A	30	274
20,77193069	22,68842125	21,33989906	22,68513107	21,8968544	22,03126717	20,9909935	21,12597084	22,44611931	21,92397499	21,15548515	20,88702965	22,13254356	23,86277962	23,41531944	22,0193367	22,47788239	21,41085052	21,23139954	19,61023521	A0A286YES1;P01860	A0A286YES1;P01860	Ig gamma-3 chain C region	IGHG3	2	275
17,67913628	NaN	17,91712761	17,87273407	17,77712631	NaN	17,66427994	NaN	18,11614037	18,15328407	17,6602459	NaN	18,43220711	NaN	NaN	17,03316498	17,83701134	17,62313843	17,45932007	17,42726326	F8WAR4;C9JRZ6;Q9NX63;A0A286YEX5	F8WAR4;C9JRZ6;Q9NX63;A0A286YEX5	Coiled-coil-helix-coiled-coil-helix domain-containing protein 3, mitochondrial	CHCHD3	4	276
26,12072182	24,96978569	25,72234154	27,03517151	27,4980793	26,03954887	26,33885384	25,69582939	24,36939621	25,07447243	25,91515541	25,12202454	27,04166031	26,99118423	26,78156853	24,52545929	26,7644577	27,55442619	24,24059868	21,76089096	A0A286YEY1;P01876	A0A286YEY1;P01876	Ig alpha-1 chain C region	IGHA1	2	277
16,97935867	17,33385468	19,83594894	18,09553146	20,46901321	18,69883347	17,60783577	19,65597343	21,04406929	20,50028229	18,65210915	15,63866234	NaN	20,35638237	21,54302406	20,25799179	20,48424149	20,21466064	20,85224342	17,16388512	A0A286YEY4;P01859	A0A286YEY4;P01859	Ig gamma-2 chain C region	IGHG2	2	278
20,52583122	18,67978859	17,94357872	21,50537872	19,89547157	18,47544098	18,92925835	NaN	NaN	NaN	NaN	NaN	18,50152588	19,21508789	23,9557991	NaN	NaN	18,48254776	NaN	NaN	A0A286YEY5;P01877	A0A286YEY5;P01877	Ig alpha-2 chain C region	IGHA2	2	279
24,95309258	24,27653885	24,50081635	24,15414047	23,66133881	24,10613441	22,33788681	22,78160858	22,19361115	23,30994225	21,50208092	23,34759712	21,87169838	24,27497673	23,89217377	24,46232605	24,31285286	24,81606865	25,01499557	24,54209137	O43175;A0A286YF22;A0A286YFA2;A0A2C9F2M7;A0A286YFL2;A0A286YFM8;A0A286YFB2;A0A286YFC8;A0A286YER3;A0A286YF78;A0A286YF34;A0A286YFK5;A0A286YFF3;A0A286YFE1	O43175;A0A286YF22;A0A286YFA2;A0A2C9F2M7;A0A286YFL2	D-3-phosphoglycerate dehydrogenase	PHGDH	14	280
NaN	NaN	NaN	17,46147919	17,0942421	16,83762741	23,88287735	NaN	18,99286079	21,15493011	18,51703072	20,26785278	20,44960022	23,37530708	22,79542732	24,01529312	23,73469162	19,42576981	20,55187416	20,78260803	Q9UK22;A0A286YF37;R4GNH2	Q9UK22;A0A286YF37	F-box only protein 2	FBXO2	3	281
18,09825897	18,03375626	19,41837502	18,79245949	18,71199608	18,42119408	17,78110313	19,47943306	18,13064003	18,92407608	18,85050392	18,48840523	18,58530807	19,25782967	18,20342445	18,46195984	19,40351486	18,29423523	18,63154602	18,35095596	A0A286YFF7;P50897;A0A2C9F2P4;A0A286YFL8;A0A286YFE3;Q5T0S4;E9PIA8;P50897-2;E9PK48;E9PSE5	A0A286YFF7;P50897;A0A2C9F2P4;A0A286YFL8;A0A286YFE3;Q5T0S4;E9PIA8;P50897-2;E9PK48;E9PSE5	Palmitoyl-protein thioesterase 1	PPT1	10	282
16,78315163	16,91928291	16,80132866	16,4166317	16,35643387	16,22349358	16,21223068	NaN	NaN	NaN	NaN	16,10535622	NaN	16,19792747	16,29465675	16,20691872	NaN	16,31091499	16,38488579	16,03361702	A0A286YFF8;Q7Z3U7;Q7Z3U7-5;Q7Z3U7-6;Q7Z3U7-2;F8VZV1;Q7Z3U7-3	A0A286YFF8;Q7Z3U7;Q7Z3U7-5;Q7Z3U7-6;Q7Z3U7-2;F8VZV1;Q7Z3U7-3	Protein MON2 homolog	MON2	7	283
19,24889565	20,52305603	22,08660507	20,28477859	21,35250854	20,19820595	20,43410301	20,28229141	22,21590424	23,21383095	20,64209366	19,5416069	17,54404449	24,03816795	22,57650948	20,51912498	21,27139091	20,15943336	20,85938835	18,46857643	A0A286YFJ8;P01861	A0A286YFJ8;P01861	Ig gamma-4 chain C region	IGHG4	2	284
18,2201519	19,0974865	18,69513321	19,04878426	18,79239655	18,79522133	18,03703117	18,74205208	18,21033859	18,26796532	18,1470356	17,44265175	17,82432556	16,7618885	17,91075897	18,12287903	17,7627964	17,19104004	18,31716537	17,92247963	Q08379;A0A2Q2TH77;Q08379-2;Q9NVV4-2;B7ZC06;A0A1W2PQY5;A0A087WYC0	Q08379;A0A2Q2TH77;Q08379-2	Golgin subfamily A member 2	GOLGA2	7	285
18,85391808	19,29681396	19,64336205	19,79309464	19,93689728	20,1190834	18,68229485	17,91432762	20,23642921	19,31676674	18,24599838	16,08112907	18,50521469	18,42086411	19,28048134	NaN	18,12272644	19,24272346	18,51822281	NaN	P01593;P01594;A0A2Q2TTZ9	P01593;P01594;A0A2Q2TTZ9	Ig kappa chain V-I region AG;Ig kappa chain V-I region AU		3	286
NaN	NaN	NaN	NaN	NaN	NaN	15,9612236	15,72320747	NaN	NaN	NaN	15,22851849	15,84401894	17,82052803	15,6490593	15,35710526	NaN	15,5537796	17,74326897	NaN	A0A2R8Y3M9;E7ETH0;P05156;G3XAM2	A0A2R8Y3M9;E7ETH0;P05156;G3XAM2	Complement factor I;Complement factor I heavy chain;Complement factor I light chain	CFI	4	287
21,97669601	21,54472351	21,17481041	21,60453606	21,16287804	21,04026031	20,99844933	21,42700768	20,95191002	21,5853157	21,62711716	21,86944008	22,45111084	21,2931118	21,50295448	20,66092491	20,87147141	21,11082458	20,6689949	21,17517662	P48637;A0A2R8Y430;P48637-2;A0A2R8Y5T7;A0A2R8Y7I7;A0A2R8YF34;A0A2R8Y6Q7;A0A0S2Z4J7;A0A2R8Y446;A0A2R8Y790;A0A2R8Y4V9;A0A2R8Y6Y6;A0A2R8Y2X9;A0A2R8Y2F2	P48637;A0A2R8Y430;P48637-2;A0A2R8Y5T7	Glutathione synthetase	GSS	14	288
18,37564278	18,2068615	19,97000504	17,92798615	18,57307816	18,53912926	17,68797684	17,35526466	17,83034134	18,03364944	18,64325714	19,52951431	18,7406044	18,53507042	18,63420868	18,0643959	18,98064232	20,32860565	19,95461082	19,19246101	G8JLH6;P21926;A0A2R8Y478;A6NNI4;A0A087WU13	G8JLH6;P21926;A0A2R8Y478;A6NNI4	CD9 antigen	CD9	5	289
17,43265533	16,85111427	17,46889496	17,1915226	17,10205841	17,59848785	16,32530594	16,63551903	16,3916626	16,3983593	16,18916893	15,94968987	15,81653404	16,45495796	16,81915665	17,07806778	NaN	16,31545067	16,95832634	16,12924194	O14617-5;O14617;O14617-4;A0A2R8Y4J3;A0A087WYN6;O14617-2;O14617-3;A0A2R8Y611	O14617-5;O14617;O14617-4;A0A2R8Y4J3;A0A087WYN6	AP-3 complex subunit delta-1	AP3D1	8	290
20,2681942	19,74248123	19,75487709	20,15647316	20,26487732	19,81562805	21,17803764	19,35726357	19,55947495	20,08641052	19,27889442	20,29893875	19,48989487	20,8426857	19,61837769	20,60539627	21,00696373	20,41421127	20,47822762	19,37718964	A0A2R8Y4T1;Q9HBL0;E9PF55;E9PGF5;A0A087WWW7;H0Y4U1;E7ERH1;E7EMG1;Q9HBL0-2;H7C3Z4;C9J8K5;C9JI43;C9JFT7	A0A2R8Y4T1;Q9HBL0;E9PF55;E9PGF5;A0A087WWW7;H0Y4U1	Tensin-1	TNS1	13	291
NaN	NaN	16,60037804	NaN	NaN	15,39633751	NaN	16,44431877	17,28202057	15,65756989	18,51132774	17,98826218	NaN	16,33340073	17,25948524	15,88386059	17,22467995	17,17025757	16,80082321	16,54304695	Q969G3;B4DGM3;Q969G3-4;A0A2R8Y855;Q969G3-2;A0A2R8YES3;Q969G3-3;A0A2R8Y4T4;A0A2R8Y7I9;Q969G3-5;A0A2U3TZQ7;A0A2R8Y7U4;Q969G3-6;J3QKS7;A0A2R8Y765;K7EMQ8;H7C048	Q969G3;B4DGM3;Q969G3-4;A0A2R8Y855;Q969G3-2;A0A2R8YES3;Q969G3-3;A0A2R8Y4T4;A0A2R8Y7I9;Q969G3-5;A0A2U3TZQ7;A0A2R8Y7U4;Q969G3-6;J3QKS7;A0A2R8Y765;K7EMQ8;H7C048	SWI/SNF-related matrix-associated actin-dependent regulator of chromatin subfamily E member 1	SMARCE1	17	292
NaN	NaN	17,1856308	NaN	17,02745247	16,67755508	18,80151939	NaN	16,75407791	17,06149864	17,89190292	17,90671539	18,19200325	17,43444824	18,29697037	18,26764679	19,20679092	17,61812782	NaN	19,34355927	Q9ULP9;H3BNU1;Q9ULP9-2;A0A2R8Y518;H3BV07	Q9ULP9;H3BNU1;Q9ULP9-2;A0A2R8Y518;H3BV07	TBC1 domain family member 24	TBC1D24	5	293
22,97079468	22,614254	22,81397629	22,8809166	22,71309662	23,20796013	22,19430161	21,77330017	22,02742577	21,52200317	21,79058456	23,03751564	18,97552872	24,04301643	22,50222588	23,03178978	22,85948372	23,59057999	24,22471809	23,75827026	A0A2R8Y5A3;P35222;A0A2R8YCH5;A0A2R8Y750;A0A2R8Y543;A0A2R8Y804;A0A2R8Y7Z0;B4DGU4;A0A2R8Y5C3;A0A2R8Y5Z1;A0A2R8Y6G0;A0A2R8Y815;E7EMJ5;A0A2R8YG06;E7EV28;E9PDF9	A0A2R8Y5A3;P35222;A0A2R8YCH5;A0A2R8Y750;A0A2R8Y543;A0A2R8Y804;A0A2R8Y7Z0;B4DGU4;A0A2R8Y5C3;A0A2R8Y5Z1;A0A2R8Y6G0	Catenin beta-1	CTNNB1	16	294
17,92625046	17,83540916	17,18514633	17,2856369	17,85896492	17,89273262	17,36298752	18,57518387	17,75460052	NaN	17,85251808	NaN	17,94186211	17,74057198	18,00689507	17,70340347	17,53791618	18,15476799	17,42234421	18,1582737	O15160;A0A2R8Y5D3;O15160-2;A0A2R8YEZ4;E7EQB9;A0A2R8YEY5;A0A2R8Y8D6;H0Y723;D6RDJ3	O15160;A0A2R8Y5D3;O15160-2;A0A2R8YEZ4;E7EQB9;A0A2R8YEY5;A0A2R8Y8D6;H0Y723	DNA-directed RNA polymerases I and III subunit RPAC1	POLR1C	9	295
16,94203377	16,23148346	16,80322266	NaN	15,03939056	NaN	16,48843575	17,00261688	NaN	NaN	NaN	16,24586868	NaN	17,64498329	16,52565765	17,06318474	NaN	17,52435875	16,53244781	16,97039795	P35241-5;A0A2R8Y5S7;P35241;A0A2R8Y7M3;P35241-4;E9PNV3;E9PQ82;P35241-2;P35241-3;A0A2R8Y5P0	P35241-5;A0A2R8Y5S7;P35241;A0A2R8Y7M3;P35241-4	Radixin	RDX	10	296
24,99821663	24,82629013	25,14713097	25,09732056	25,55905914	24,99873352	24,78910255	25,69112396	25,64707756	24,69519234	25,47280502	25,01762962	24,52187157	25,02204132	24,63234138	24,71339989	24,33360863	24,91488075	24,1113987	24,59599495	A0A2R8Y5V9;A0A2R8YGX3;A0A2R8YH90;K7EP68;H0YL80;K7EMU5;K7EPV9;A0A2R8YHD2;U3KQK2;Q2TAC2;Q2TAC2-2	A0A2R8Y5V9;A0A2R8YGX3;A0A2R8YH90			11	297
NaN	NaN	NaN	NaN	NaN	NaN	17,83312416	NaN	NaN	NaN	NaN	NaN	NaN	16,53909874	NaN	NaN	NaN	NaN	20,18616295	NaN	Q01955;Q01955-2;A0A2R8Y6E5	Q01955;Q01955-2;A0A2R8Y6E5	Collagen alpha-3(IV) chain;Tumstatin	COL4A3	3	298
23,36799622	22,66442299	22,47013092	22,64178467	22,00133896	22,46826744	20,7250061	21,43461227	21,00976944	20,52964783	22,14342117	21,23432541	21,24405861	20,47020531	21,02079582	21,1740799	20,91779709	21,7614994	21,5969162	21,48291206	P46777;A0A2R8Y6J3;Q5T7N0;A0A2R8Y4A2	P46777;A0A2R8Y6J3	60S ribosomal protein L5	RPL5	4	299
15,62225246	NaN	15,24733448	NaN	NaN	15,05048656	15,23836708	17,54984474	15,5037632	15,88163948	16,98159027	16,88976479	16,69818878	15,59758663	16,28484154	15,76919174	15,89782143	16,16136742	14,50469494	13,6470089	A0A2R8YG02;P43246;A0A2R8Y6P0;E9PHA6;A0A2R8YFH0;P43246-2;A0A2R8Y7S8	A0A2R8YG02;P43246;A0A2R8Y6P0;E9PHA6;A0A2R8YFH0;P43246-2;A0A2R8Y7S8	DNA mismatch repair protein Msh2	MSH2	7	300
17,59127426	17,44354248	17,59965134	NaN	17,64216423	17,49669838	17,19787025	17,19296646	17,32060623	17,02149963	16,86278343	17,05822372	17,07179832	17,36581039	17,5423069	17,70785713	18,22345543	17,52939987	17,38237	17,34516335	A0A2R8Y6Y7;Q9P2R7;Q9P2R7-2;A0A2R8YDQ9;Q5T9Q5;Q5T9Q8	A0A2R8Y6Y7;Q9P2R7;Q9P2R7-2;A0A2R8YDQ9;Q5T9Q5;Q5T9Q8	Succinyl-CoA ligase [ADP-forming] subunit beta, mitochondrial	SUCLA2	6	301
19,02804565	18,82491493	18,61973953	19,64403152	19,39709473	19,1688633	21,0336895	21,69735718	19,90037537	19,90976334	20,01086044	19,48983574	21,34619141	18,96713638	19,01696587	18,82401466	18,75045204	19,08703232	16,19667816	16,69940948	A0A2R8Y793;G5E9R0;C9JZR7;C9JUM1;A0A2R8YEA7;C9JTX5	A0A2R8Y793;G5E9R0		ACTB	6	302
NaN	15,665308	15,24577522	NaN	15,99251842	NaN	NaN	NaN	NaN	NaN	NaN	NaN	NaN	NaN	NaN	NaN	NaN	NaN	NaN	NaN	P82094-2;P82094;A0A2R8Y7M0	P82094-2;P82094;A0A2R8Y7M0	TATA element modulatory factor	TMF1	3	303
18,58071518	19,21371269	21,78652191	NaN	20,78612328	21,989851	18,21608353	23,03494835	18,9794693	NaN	NaN	21,11343384	18,4426918	19,18903732	NaN	NaN	NaN	NaN	17,13721085	NaN	A0A2R8Y7X9;P69891;P69892;E9PBW4	A0A2R8Y7X9;P69891;P69892	Hemoglobin subunit gamma-1;Hemoglobin subunit gamma-2	HBG1;HBG2	4	304
23,73943901	24,06307602	23,38429642	23,41918373	23,0647049	22,79257202	21,93391037	22,3113842	22,28073502	22,55114555	23,47568321	22,70973587	22,39479828	22,53964424	22,77249527	22,85555458	22,39351654	23,32457352	22,51578522	23,02462196	P62263;A0A2R8Y811;E5RH77	P62263;A0A2R8Y811;E5RH77	40S ribosomal protein S14	RPS14	3	305
NaN	NaN	17,04750824	16,34843445	16,34363747	18,05949211	19,33110046	NaN	18,27184677	15,88719654	16,63495255	18,38051224	17,63771439	18,98270416	18,86020851	19,71605492	20,20776749	18,40399361	19,30690193	18,8437748	A0A2R8Y891;P08237-3;P08237;P08237-2;F8VZI0;F8VZQ1;F8VNX2;F8VX13;F8VP00;F8VVE3;F8VTQ3;F8VYK8;F8VUB8;F8VSL1;F8VW30;F8VSF7;F8W1J8	A0A2R8Y891;P08237-3;P08237;P08237-2;F8VZI0	6-phosphofructokinase, muscle type	PFKM	17	306
NaN	19,69181442	19,99009323	18,39556694	19,61656761	19,53525925	19,04857254	20,02079582	20,2196312	19,66544342	20,79352379	19,32952499	18,89279175	19,31957054	19,88891792	18,26141548	18,77455521	20,07848358	19,80904579	NaN	Q9Y3Z3;Q9Y3Z3-4;A0A2R8YCS7;Q9Y3Z3-3;A0A2R8YD90;A0A2R8Y5D2;A0A2R8YF51;A0A2R8Y586;A0A2R8Y6J9;A0A2R8Y755;A0A2R8Y7R5;A0A2R8YFV6;A0A2R8YF18;A0A2R8YG48	Q9Y3Z3;Q9Y3Z3-4;A0A2R8YCS7;Q9Y3Z3-3;A0A2R8YD90	SAM domain and HD domain-containing protein 1	SAMHD1	14	307
23,84047699	23,37384796	23,37278557	22,79171753	23,33579063	23,76567268	23,41118813	20,79058456	21,86029816	21,05801201	21,90888596	22,24123955	21,87975883	23,11702347	22,36727715	24,32347298	22,89202499	22,43608665	22,59957504	22,99643326	Q9Y2S2;Q9Y2S2-2;A0A2R8YCZ4;A0A2R8YFQ7;A0A087WW38;A0A2R8Y4K2	Q9Y2S2;Q9Y2S2-2;A0A2R8YCZ4;A0A2R8YFQ7;A0A087WW38;A0A2R8Y4K2	Lambda-crystallin homolog	CRYL1	6	308
21,4522171	20,36602402	22,68009377	21,61853981	22,03818512	20,93156815	22,68705368	20,36271095	21,39811707	22,67977142	22,60290718	22,48357582	22,41480446	23,31035805	23,41053963	23,31658554	23,32813835	21,40971184	21,40696526	22,42501068	O14773;A0A2R8YD45;A0A2R8YGD1;O14773-2;A0A2R8Y7U1;A0A2R8Y7I4;A0A2R8YDY1	O14773;A0A2R8YD45;A0A2R8YGD1;O14773-2;A0A2R8Y7U1	Tripeptidyl-peptidase 1	TPP1	7	309
19,82362556	19,95461082	20,08796501	19,69830704	21,6662674	19,82185173	19,96648788	19,08155632	20,27832603	21,15641212	19,41680908	21,42572784	19,05962372	19,74136162	20,15338326	20,14718437	19,57547951	19,54328918	19,62290573	20,21014786	P51659;A0A2R8YD50;E7ER27;P51659-2;P51659-3;E7EWE5;A0A2R8YF45;A0A2R8YDT8;E7ET17;G5E9S2;A0A2R8Y7L2;E7EPL9;A0A2R8Y7W2;A0A2R8YEG2	P51659;A0A2R8YD50;E7ER27;P51659-2;P51659-3;E7EWE5;A0A2R8YF45;A0A2R8YDT8	Peroxisomal multifunctional enzyme type 2;(3R)-hydroxyacyl-CoA dehydrogenase;Enoyl-CoA hydratase 2	HSD17B4	14	310
NaN	NaN	17,75779343	NaN	17,09836197	NaN	17,51529884	18,05462646	17,90295219	17,3275528	17,70144272	17,59747124	16,48879814	17,9043045	17,63282394	18,43940926	18,53244781	17,98531914	18,60848618	18,66674423	P68400;Q8NEV1;E7EU96;A0A2R8YD58;A0A2R8YFU2;A0A2R8YF43;A0A2R8YDP2;A0A2R8Y5A0;A0A2R8Y4H0;P68400-2;A0A2R8Y4D6;V9GYA2;A0A2R8YDY7;A0A087WY74	P68400;Q8NEV1;E7EU96;A0A2R8YD58;A0A2R8YFU2;A0A2R8YF43;A0A2R8YDP2;A0A2R8Y5A0;A0A2R8Y4H0;P68400-2;A0A2R8Y4D6	Casein kinase II subunit alpha	CSNK2A1;hCG_21984	14	311
NaN	16,92311859	18,02410126	18,18514633	18,03224945	18,15080833	NaN	17,38211823	16,95162582	NaN	17,09568596	NaN	18,07268715	NaN	NaN	NaN	NaN	NaN	NaN	NaN	A0A2R8YDT1;P15104	A0A2R8YDT1;P15104	Glutamine synthetase	GLUL	2	313
NaN	17,52336311	17,51375771	17,09310722	17,12706757	NaN	17,25081635	NaN	NaN	17,65158463	16,74740601	NaN	17,90218735	NaN	16,08895302	16,09409904	NaN	NaN	NaN	17,16516304	A0A2R8YEC9;O00462;A0A2R8Y524;E9PFW2;A0A2R8Y4U7;A0A2R8YCE9;A0A2R8YE79;A0A2R8Y211;A0A2R8Y7A7;A0A2R8Y7A0	A0A2R8YEC9;O00462;A0A2R8Y524;E9PFW2;A0A2R8Y4U7;A0A2R8YCE9;A0A2R8YE79;A0A2R8Y211;A0A2R8Y7A7;A0A2R8Y7A0	Beta-mannosidase	MANBA	10	314
21,8894825	22,18709946	22,96116257	22,6187191	22,94139862	22,77432632	21,37512207	21,92404747	21,42624092	21,56048203	22,19322014	21,87380219	20,99707222	21,16790771	21,27724838	21,37898827	20,80301857	21,57422447	21,20042229	21,41069603	Q15437;A0A2R8YFH5;Q5QPE2;Q5QPE1;A0A2R8Y7S7;A0A2R8Y633;A0A2R8YF30	Q15437;A0A2R8YFH5	Protein transport protein Sec23B	SEC23B	7	315
17,24590492	NaN	17,79633141	17,34767342	17,99131203	16,77172089	17,14927101	18,21504021	16,85477066	17,4525795	16,96758652	17,23210144	18,32562256	16,49591827	17,376194	17,6125946	17,74076843	17,48628426	17,00689507	17,88237953	P61966;A0A2R8YGH5;H7C1E4;P61966-2	P61966;A0A2R8YGH5;H7C1E4	AP-1 complex subunit sigma-1A	AP1S1	4	316
NaN	NaN	NaN	NaN	NaN	NaN	NaN	NaN	NaN	NaN	NaN	NaN	NaN	NaN	NaN	16,21737099	15,54918289	NaN	22,44949913	16,781744	A0A2U3TZE7;O43405;G3V4C4;H0YJW4;A0A2R8Y3T0;O43405-2;G3V5X3	A0A2U3TZE7;O43405;G3V4C4;H0YJW4;A0A2R8Y3T0;O43405-2	Cochlin	COCH	7	317
19,56217957	19,54018784	20,44536209	20,60240936	19,7265377	20,01848793	19,40719223	18,02604866	17,96522141	18,90412903	18,90580368	18,97927475	19,53782082	21,9013176	19,51756859	20,77193069	20,62399483	20,75816727	21,30846977	21,16796875	P13987-2;P13987;A0A2U3TZL5;E9PNW4	P13987-2;P13987;A0A2U3TZL5;E9PNW4	CD59 glycoprotein	CD59	4	319
NaN	NaN	16,51943588	NaN	NaN	NaN	NaN	18,48879814	16,80599594	NaN	NaN	16,36197853	16,23941231	NaN	NaN	NaN	16,82052803	NaN	17,04260063	16,39991188	Q6NXG1;Q6NXG1-3;Q6NXG1-4;Q6NXG1-5;Q6NXG1-2;A0A2U3TZN9;H0YBB3;H0YBR2	Q6NXG1;Q6NXG1-3;Q6NXG1-4;Q6NXG1-5;Q6NXG1-2;A0A2U3TZN9;H0YBB3;H0YBR2	Epithelial splicing regulatory protein 1	ESRP1	8	320
NaN	NaN	NaN	NaN	17,28996468	16,02803612	NaN	16,97253036	16,28895569	NaN	16,79335022	16,54343987	NaN	NaN	NaN	NaN	15,89751434	16,83577919	16,39411163	NaN	Q8IY17;Q8IY17-3;A0A384DVU0;Q8IY17-2;Q8IY17-5	Q8IY17;Q8IY17-3;A0A384DVU0;Q8IY17-2;Q8IY17-5	Neuropathy target esterase	PNPLA6	5	321
NaN	NaN	NaN	NaN	NaN	NaN	NaN	15,72797394	16,43288422	NaN	16,36122322	NaN	NaN	NaN	17,21361732	17,42701721	15,9867754	NaN	NaN	NaN	P05997;A0A3B3IRH9	P05997;A0A3B3IRH9	Collagen alpha-2(V) chain	COL5A2	2	322
NaN	NaN	17,25441933	NaN	16,50306511	NaN	17,45651436	NaN	17,24414063	16,62170792	16,85306549	16,81565857	19,20213318	17,3935585	16,94581032	NaN	NaN	NaN	NaN	NaN	A0A3B3IRL2;O75629	A0A3B3IRL2;O75629	Protein CREG1	CREG1	2	323
21,38563919	21,56500053	21,79590416	21,83553314	21,59117317	21,25919914	20,42767334	21,71305466	19,88981056	19,76042747	19,90265846	19,90671539	18,4243145	19,59739876	19,71533585	19,59996033	19,39853477	20,59423065	19,17716217	19,52583122	C9IZQ1;E9PAL7;A0A3B3IRT8;P43307;C9J5W0;C9J3L8;P43307-2	C9IZQ1;E9PAL7;A0A3B3IRT8;P43307;C9J5W0;C9J3L8;P43307-2	Translocon-associated protein subunit alpha	SSR1	7	324
18,91785622	19,52246284	19,66005516	20,02715492	19,7337532	19,36463547	19,2455349	18,83389664	18,39665413	19,05178833	18,40644646	18,74254608	19,5024395	19,15516472	19,13726044	18,98820686	19,0371666	19,14673805	18,97025681	18,86111641	A0A3B3IRV5;Q9NRV9;F5GWX2;H0YG71	A0A3B3IRV5;Q9NRV9;F5GWX2	Heme-binding protein 1	HEBP1	4	325
NaN	NaN	NaN	NaN	NaN	NaN	NaN	16,85404015	NaN	16,73158455	NaN	NaN	NaN	17,1520462	16,95253563	16,203825	16,13298225	16,56270409	16,94512367	17,0712738	Q13428-4;Q13428-3;E7ETY2;Q13428;Q13428-7;Q13428-6;J3KQ96;Q13428-8;Q13428-2;A0A3B3IS06	Q13428-4;Q13428-3;E7ETY2;Q13428;Q13428-7;Q13428-6;J3KQ96;Q13428-8;Q13428-2;A0A3B3IS06	Treacle protein	TCOF1	10	326
18,22298431	18,36525536	18,40752411	18,22726822	18,04899788	18,46175957	18,70407867	NaN	17,79968643	19,04574966	17,32509422	17,68838692	NaN	20,81495476	19,02756119	18,92430878	19,77457237	17,74609375	18,35676956	20,56476784	A0A3B3ISQ4;Q9H6S3;Q9H6S3-3;Q9H6S3-2;A0A087WX39;E9PLH1;E9PNT0;E9PLN2;E9PN68	A0A3B3ISQ4;Q9H6S3;Q9H6S3-3;Q9H6S3-2	Epidermal growth factor receptor kinase substrate 8-like protein 2	EPS8L2	9	329
17,06328964	16,78672981	17,79239655	17,40831375	18,05901718	18,03692436	18,83950615	17,5367775	19,80730057	18,30367279	20,18301582	19,08778381	22,77591324	17,57378006	18,89829445	18,71367455	20,6284523	NaN	NaN	NaN	A0A3B3ISS6;Q14956;Q14956-2	A0A3B3ISS6;Q14956;Q14956-2	Transmembrane glycoprotein NMB	GPNMB	3	330
19,22804451	18,95384407	20,05523491	19,91721535	19,12950897	20,04540253	18,03418732	17,98086548	18,65140915	17,66719437	17,47270584	18,28640366	18,42423248	18,58207512	18,67341995	NaN	NaN	19,24954414	20,0318737	17,94735146	Q02487;Q02487-2;A0A3B3ISU0;Q14574;Q14574-2;J3QRL9	Q02487;Q02487-2;A0A3B3ISU0	Desmocollin-2	DSC2	6	331
17,02561569	16,75955009	17,08077621	16,7626667	NaN	16,6466713	16,23373222	NaN	16,02935219	15,60382938	15,98109913	16,10805511	16,70671272	16,46739769	16,78698349	16,81890678	16,72334099	16,54482841	16,83664131	16,49713516	A0A3B3ISU2;Q2TAA5;A0A3B3IS90	A0A3B3ISU2;Q2TAA5;A0A3B3IS90	GDP-Man:Man(3)GlcNAc(2)-PP-Dol alpha-1,2-mannosyltransferase	ALG11	3	332
22,22887802	22,61128426	22,63426971	23,79064369	23,56162453	22,74640656	22,40124702	19,14046097	20,18966484	21,93066597	21,74894714	22,20323372	21,51258278	23,13430023	21,27747536	22,7597332	24,72504807	24,01656914	25,86959648	22,97147942	P02462;A0A3B3ISV3	P02462;A0A3B3ISV3	Collagen alpha-1(IV) chain;Arresten	COL4A1	2	333
17,13881111	16,68112946	16,2595787	15,93725872	NaN	16,21780586	NaN	16,09638596	16,73463058	16,52500153	16,42798424	16,13410568	16,13881111	16,21505928	NaN	15,92844868	15,66661263	16,21784401	15,74349308	16,15272141	A0A3B3ISV4;Q8N0U8	A0A3B3ISV4;Q8N0U8	Vitamin K epoxide reductase complex subunit 1-like protein 1	VKORC1L1	2	334
23,43224335	24,63549995	23,43948936	23,07107162	23,30758095	25,18078613	20,06368446	21,32674026	18,97480202	20,37081909	19,69795227	20,26979256	19,00484085	20,17072296	20,76433754	19,53997993	19,65114594	21,89011383	19,98967743	19,55717659	A0A3B3ISX9	A0A3B3ISX9			1	335
NaN	NaN	16,89474678	NaN	17,04313469	17,26214981	NaN	NaN	NaN	NaN	NaN	NaN	17,24924278	NaN	NaN	NaN	NaN	NaN	NaN	NaN	P51589;A0A3B3IT99	P51589;A0A3B3IT99	Cytochrome P450 2J2	CYP2J2	2	337
21,94745827	21,68371773	21,25516891	21,25551414	21,58737755	21,5325985	19,92335129	19,68843842	19,98398399	20,99920654	19,51799202	20,32816696	19,19400215	22,8581562	21,43928719	22,21377182	20,6999855	20,17572403	22,25037766	22,79758644	Q13884;A0A3B3ITC2;Q13884-2;E5RIX7	Q13884;A0A3B3ITC2;Q13884-2	Beta-1-syntrophin	SNTB1	4	338
21,87841225	21,64838409	21,95407867	21,84088135	22,0604229	21,72384071	21,87874794	21,31578445	22,07750702	21,74894714	22,90844536	21,83915138	21,13864899	22,21711922	22,5981884	22,45427704	22,44280815	22,70004845	22,75331879	22,8243866	P14866;A0A3B3ITJ4;M0QXS5;P14866-2;M0QYT0;M0R076;M0R1W6;M0QYL7	P14866;A0A3B3ITJ4;M0QXS5;P14866-2	Heterogeneous nuclear ribonucleoprotein L	HNRNPL	8	339
19,28919983	19,50564194	19,38675499	19,31974792	19,06112862	19,37911606	17,98203468	19,3106575	22,97330284	18,65616608	20,23724747	18,94803619	NaN	NaN	18,53658867	19,50102043	18,79271317	19,55811119	18,76415825	NaN	A0A3B3ITK0;P35442;Q5RI53	A0A3B3ITK0;P35442	Thrombospondin-2	THBS2	3	340
23,57680893	23,51857376	23,82958412	23,95162582	23,52921867	23,83402824	22,07995033	22,26387596	22,11619759	21,62725067	23,08870888	22,20075226	21,17682076	22,02475739	21,61849403	21,96803665	21,51316071	22,84082413	21,74616051	22,77814293	A0A3B3ITT5;P47914	A0A3B3ITT5;P47914	60S ribosomal protein L29	RPL29	2	342
16,52749252	16,11565399	NaN	NaN	16,53811264	16,24153709	NaN	NaN	NaN	NaN	16,6466713	NaN	NaN	16,07476807	NaN	NaN	NaN	NaN	15,99867821	16,76991463	Q9Y2W1;A0A3B3ITZ9	Q9Y2W1;A0A3B3ITZ9	Thyroid hormone receptor-associated protein 3	THRAP3	2	343
NaN	NaN	NaN	NaN	NaN	NaN	16,7627964	NaN	16,25508308	16,04349709	NaN	17,23715401	NaN	17,79252434	NaN	16,13785172	17,11837387	17,55749321	17,74799538	18,38957214	Q92743;A0A3B3IU24;H0Y7G9	Q92743;A0A3B3IU24;H0Y7G9	Serine protease HTRA1	HTRA1	3	344
16,4765873	NaN	16,53648949	NaN	16,92983627	16,46093559	17,28102493	18,08093262	17,15135384	17,16290283	17,20275497	18,57854271	17,50292587	17,30892563	17,05811882	16,91333389	17,12535286	16,73489571	16,57580566	17,17611504	Q9Y303-3;Q9Y303-2;Q9Y303;A0A3B3IU33;H3BQ15	Q9Y303-3;Q9Y303-2;Q9Y303;A0A3B3IU33;H3BQ15	Putative N-acetylglucosamine-6-phosphate deacetylase	AMDHD2	5	345
NaN	17,21219254	17,63622856	NaN	18,83368111	19,03238487	18,44972038	19,16714859	18,73582077	18,65885353	19,22432709	18,2583828	18,67010307	18,79128456	18,69193459	19,20093727	18,75847626	19,07064438	20,15634918	18,90747833	Q6NUK1;A0A3B3IU96;J3KN42;Q6NUK1-2;H3BMI3	Q6NUK1;A0A3B3IU96;J3KN42	Calcium-binding mitochondrial carrier protein SCaMC-1	SLC25A24	5	346
21,18252945	21,49882126	20,48118782	20,71196175	20,73156738	20,43542671	21,5532341	21,14935684	21,71749496	21,7685833	22,23855972	21,43471336	22,37485695	21,18712997	21,54665565	21,71578026	22,29117393	21,9978981	22,11009216	22,71672058	A0A3B3IUA2;B1AHD1;P55769;A0A3B3IRU2;A0A3B3ISK4	A0A3B3IUA2;B1AHD1;P55769	NHP2-like protein 1	NHP2L1	5	347
18,62467384	19,12158966	18,16550636	18,33995438	18,22260666	17,89065552	18,52775955	18,17250633	18,40470123	18,19609261	17,70745277	18,09052658	17,08337593	18,99755478	18,51695442	17,75955009	18,18073463	18,6721077	18,49474716	18,00278282	Q14258;A0A3B3IUA7	Q14258;A0A3B3IUA7	E3 ubiquitin/ISG15 ligase TRIM25	TRIM25	2	348
19,57087517	18,37394333	18,54615593	18,18432236	17,51883698	19,08547783	17,91239738	18,1841774	17,75798798	17,97410011	17,61611748	17,0579071	17,92288589	18,08410263	17,91765213	17,7075882	17,58820152	17,89468765	17,61432076	17,6229248	A0A3B3IUB1;Q13144;A0A3B3ITG6;A0A3B3ISX3;A0A3B3ISM8;A0A3B3IUF2;A0A3B3ITQ2;A0A3B3IRP4;A0A3B3ISV1;A0A3B3IS56;A0A3B3ISS1;A0A3B3ISI2;A0A3B3IST9;A0A3B3ITK8	A0A3B3IUB1;Q13144;A0A3B3ITG6;A0A3B3ISX3;A0A3B3ISM8;A0A3B3IUF2;A0A3B3ITQ2;A0A3B3IRP4;A0A3B3ISV1;A0A3B3IS56;A0A3B3ISS1;A0A3B3ISI2;A0A3B3IST9;A0A3B3ITK8	Translation initiation factor eIF-2B subunit epsilon	EIF2B5	14	349
NaN	NaN	NaN	NaN	NaN	NaN	NaN	NaN	NaN	NaN	NaN	NaN	NaN	NaN	14,43228054	14,18487549	NaN	14,12412167	17,14738464	NaN	Q9Y287;A0A3B3IUC0	Q9Y287;A0A3B3IUC0	Integral membrane protein 2B;BRI2, membrane form;BRI2 intracellular domain;BRI2C, soluble form;Bri23 peptide	ITM2B	2	350
NaN	NaN	17,86375046	NaN	17,09444809	NaN	17,8240757	NaN	17,78359985	18,72567177	17,58585739	17,74136162	18,61776924	18,2131424	18,90115547	18,54022598	18,46980858	17,805933	19,17316437	18,67920494	A0A3B3IUC4;P06280;V9GYN5;A0A3B3IRU3	A0A3B3IUC4;P06280	Alpha-galactosidase A	GLA	4	351
19,90979385	19,71167755	19,86526299	20,01495171	19,9863472	19,74556923	NaN	18,33306885	NaN	17,53328323	17,02647972	18,20519257	17,64477158	NaN	NaN	NaN	NaN	17,90189171	17,06170845	16,47075462	A0AV96;A0AV96-2;B7Z8Z7;D6R9D6;D6RBS9;D6REZ6;D6R9M7;D6RFL5;D6RA49;D6RBP6;D6RCT1	A0AV96;A0AV96-2;B7Z8Z7;D6R9D6;D6RBS9;D6REZ6;D6R9M7;D6RFL5;D6RA49;D6RBP6	RNA-binding protein 47	RBM47	11	353
16,42688751	NaN	15,42446136	NaN	NaN	NaN	NaN	17,23313332	NaN	17,7818718	17,86368942	18,20867348	17,63466835	17,23191452	NaN	NaN	17,41146088	18,2071476	17,19844437	NaN	A0AVT1;A0AVT1-2;A0AVT1-3;A0AVT1-4	A0AVT1;A0AVT1-2;A0AVT1-3;A0AVT1-4	Ubiquitin-like modifier-activating enzyme 6	UBA6	4	354
16,75473022	16,73740578	17,67300606	16,99446487	16,8610878	16,88046837	16,48312378	17,85878181	16,16075706	17,47270584	16,8952198	17,04377556	16,87567711	NaN	NaN	NaN	NaN	16,57885933	16,82910347	NaN	A0MZ66-3;A0MZ66;A0MZ66-6;A0MZ66-5;A0MZ66-4;A0MZ66-8;A0MZ66-2;A0MZ66-7	A0MZ66-3;A0MZ66;A0MZ66-6;A0MZ66-5;A0MZ66-4;A0MZ66-8;A0MZ66-2;A0MZ66-7	Shootin-1	KIAA1598	8	355
NaN	NaN	NaN	NaN	NaN	NaN	17,659132	17,16034508	17,19190788	NaN	NaN	16,80649948	18,45899963	17,54743767	16,49376106	NaN	16,83207321	16,14722443	NaN	NaN	A1L0T0;M0R026;E9PJS0;M0QZX5;E9PL44;M0R1B5	A1L0T0;M0R026;E9PJS0;M0QZX5;E9PL44	Acetolactate synthase-like protein	ILVBL	6	356
22,3640728	22,40641975	22,92518806	22,82659912	22,73202324	22,55468559	21,73875809	21,55590439	22,91469955	22,25404549	21,70281982	22,23514557	21,93664551	21,57980347	22,33576393	22,30819321	23,29586029	22,28895187	22,74777985	22,47795677	A2A274;Q99798	A2A274;Q99798	Aconitate hydratase, mitochondrial	ACO2	2	357
17,09279823	17,02820778	16,92810249	16,87747574	17,72080612	17,21114731	18,13174629	NaN	17,18107414	17,4137764	NaN	16,99600983	17,33612251	17,87159157	17,27312088	17,29131508	17,93732834	17,74451828	18,541399	19,22945213	P04156;A2A2V1;X6RKS3	P04156;A2A2V1;X6RKS3	Major prion protein	PRNP	3	358
17,06980705	16,77391243	16,63310814	17,57990456	16,88560104	NaN	NaN	16,09279823	NaN	NaN	NaN	16,54799461	16,49922371	16,16743851	NaN	15,67278481	NaN	NaN	15,50937271	16,02505302	A2RRP1;A2RRP1-2;H0Y5G7	A2RRP1;A2RRP1-2;H0Y5G7	Neuroblastoma-amplified sequence	NBAS	3	359
17,92497444	18,13871193	17,5431385	17,52382278	17,85135841	17,86399269	17,54894257	17,95974159	18,00700569	18,50059319	18,13565826	18,43997765	17,08316803	17,7179985	18,51275635	17,94025612	17,84027481	18,46127892	17,78927803	19,35296249	A5YKK6;A5YKK6-2;A5YKK6-3;A5YKK6-4	A5YKK6;A5YKK6-2	CCR4-NOT transcription complex subunit 1	CNOT1	4	360
NaN	NaN	17,51899147	NaN	17,35689926	16,9817009	17,82221031	17,14748383	17,77706337	17,83021736	17,80662537	18,11090088	17,19902039	18,20361519	17,97952652	18,20681381	18,16702652	18,5629425	19,1146431	18,9154644	A6NEM2;P51610-4;P51610;P51610-2;P51610-3	A6NEM2;P51610-4;P51610;P51610-2;P51610-3	Host cell factor 1;HCF N-terminal chain 1;HCF N-terminal chain 2;HCF N-terminal chain 3;HCF N-terminal chain 4;HCF N-terminal chain 5;HCF N-terminal chain 6;HCF C-terminal chain 1;HCF C-terminal chain 2;HCF C-terminal chain 3;HCF C-terminal chain 4;HCF C-terminal chain 5;HCF C-terminal chain 6	HCFC1	5	361
NaN	NaN	16,66677856	16,08839417	NaN	NaN	15,81117439	15,52738571	NaN	NaN	NaN	NaN	NaN	16,22910118	NaN	15,90869713	NaN	NaN	NaN	16,31002617	P22676;H3BN14;A6NER6	P22676;H3BN14;A6NER6	Calretinin	CALB2	3	362
18,49177551	18,69166183	17,65466309	17,41170883	17,76623154	17,85544014	17,88786316	19,61200142	18,66830254	19,84672928	20,35175514	19,49603462	18,63760757	18,13023949	18,18688774	18,52993393	NaN	18,36491203	18,42497063	17,70752144	Q9H910-3;H3BMV3;Q9H910;A6NGP5;Q9H910-2;H3BU16;H3BTV5;H3BMT0;B4E1P3;H3BMM8	Q9H910-3;H3BMV3;Q9H910;A6NGP5;Q9H910-2;H3BU16;H3BTV5;H3BMT0	Hematological and neurological expressed 1-like protein	HN1L	10	363
18,80215073	18,44976044	18,53950691	NaN	18,40049553	17,75466537	19,9449234	21,23578835	17,90348244	17,54328918	18,67793274	NaN	22,2797718	19,08594513	20,12199402	18,30496597	17,93289566	17,91520309	18,0885601	19,28145409	P36268-3;P19440;P36268;A6NGU5;B5MCK8;P36268-2;E7ET76;P19440-2;B5MC34;A0A0C4DG87;B5MD39;P19440-3;B5MC36;Q14390;E7ETR7	P36268-3;P19440;P36268;A6NGU5;B5MCK8;P36268-2;E7ET76	Gamma-glutamyltranspeptidase 1;Gamma-glutamyltranspeptidase 1 heavy chain;Gamma-glutamyltranspeptidase 1 light chain;Gamma-glutamyltranspeptidase 2;Gamma-glutamyltranspeptidase 2 heavy chain;Gamma-glutamyltranspeptidase 2 light chain;Putative gamma-glutamyltranspeptidase 3;Putative gamma-glutamyltranspeptidase 3 heavy chain;Putative gamma-glutamyltranspeptidase 3 light chain	GGT1;GGT2;GGT3P	15	364
18,607584	18,82699585	17,33306885	17,90506935	NaN	16,5695591	17,59754372	18,01737404	NaN	16,98314857	NaN	16,35853195	16,95832634	16,37585449	16,99125671	NaN	NaN	NaN	NaN	16,7072506	O95070;A6NGW1;E9PS11	O95070;A6NGW1;E9PS11	Protein YIF1A	YIF1A	3	365
18,66000366	19,72776794	18,42308235	16,73991203	NaN	18,27816772	19,49934769	17,99496078	18,79335022	19,42014503	17,78123093	17,04558945	18,46523094	17,1856308	19,62586975	18,77272034	17,49333954	17,0644474	17,93208694	18,90289307	A6NHL2;A6NHL2-2	A6NHL2;A6NHL2-2	Tubulin alpha chain-like 3	TUBAL3	2	366
19,27601051	19,54643822	18,99236298	19,1606884	19,34253883	19,06620979	18,48557854	19,14512062	19,43701172	19,28385162	19,86020851	19,61138916	18,78526115	19,37271118	19,51395035	19,86238861	19,14459801	19,64002991	NaN	19,67681503	A6NHQ2	A6NHQ2	rRNA/tRNA 2-O-methyltransferase fibrillarin-like protein 1	FBLL1	1	367
15,14517593	NaN	15,40344524	NaN	NaN	14,70179367	15,32393456	NaN	15,08725548	NaN	NaN	15,20720482	NaN	NaN	15,56283855	15,05502796	NaN	15,18216133	16,25035477	15,4607439	A6NHR9;A6NHR9-2;J3KTL8	A6NHR9;A6NHR9-2;J3KTL8	Structural maintenance of chromosomes flexible hinge domain-containing protein 1	SMCHD1	3	368
16,06892586	15,84534264	NaN	15,31511402	NaN	15,65351677	NaN	16,01039696	15,87067795	16,59025002	NaN	NaN	NaN	16,63849258	16,06509972	16,83157921	16,45529556	16,22049141	15,73251152	15,89699459	Q9GZM8-2;Q9NXR1-1;Q9GZM8;Q9NXR1;Q9GZM8-3;A6NIZ0;J3QRZ1;J3QSD2;I3L522;I3L2R9;I3L533;I3L2T8;I3L2R3	Q9GZM8-2;Q9NXR1-1;Q9GZM8;Q9NXR1;Q9GZM8-3;A6NIZ0;J3QRZ1;J3QSD2;I3L522;I3L2R9;I3L533;I3L2T8;I3L2R3	Nuclear distribution protein nudE-like 1;Nuclear distribution protein nudE homolog 1	NDEL1;NDE1	13	369
18,17030716	18,29540062	18,67985725	18,42028999	18,66528702	18,32728958	17,87375641	18,47211266	18,21773911	19,05669022	18,43794632	18,56350136	19,43418503	18,13736153	18,4734993	19,01854324	18,98345566	18,8945694	18,88458824	18,17216301	P54578;P54578-3;P54578-2;A6NJA2;J3KS55;J3QQT6	P54578;P54578-3;P54578-2;A6NJA2	Ubiquitin carboxyl-terminal hydrolase 14;Ubiquitin carboxyl-terminal hydrolase	USP14	6	370
NaN	NaN	NaN	NaN	NaN	NaN	NaN	NaN	NaN	15,88693523	NaN	15,64329243	15,61913109	NaN	15,33863163	NaN	15,46247005	15,68505001	15,31596279	15,62989712	A8MYK1;A8MVT4;A6NJD9;Q16540;H7C2P7	A8MYK1;A8MVT4;A6NJD9;Q16540;H7C2P7	39S ribosomal protein L23, mitochondrial	MRPL23	5	371
16,80486298	16,9958992	16,97913551	16,93364525	16,35943985	NaN	17,10931969	NaN	NaN	16,28106117	NaN	NaN	16,53566933	17,57163429	17,06770706	17,21209717	17,70178032	NaN	19,32403946	16,83590317	A6NMH8;E9PIF1;P60033;H0YDJ9;H0YDL9;E9PRJ8;E9PJK1;H0YEE2;E9PM31	A6NMH8;E9PIF1;P60033;H0YDJ9;H0YDL9;E9PRJ8;E9PJK1;H0YEE2;E9PM31	CD81 antigen	CD81	9	372
17,82798767	17,89764404	17,84934425	17,32799149	16,8534317	17,32148743	16,783535	17,24989128	17,98843002	18,34230042	17,98064232	17,42218018	17,58922768	NaN	17,06265831	17,15906334	17,12807465	17,36110497	18,22284126	17,40889359	Q5T5H1;A6NMQ3;O43768-4;O43768-3;O43768-7;O43768-9;O43768;A0A1W2PRU0;O43768-2;O43768-5;O43768-6;H3BMD8;P56211;P56211-2;H3BTD3;H3BQ52	Q5T5H1;A6NMQ3;O43768-4;O43768-3;O43768-7;O43768-9;O43768;A0A1W2PRU0;O43768-2;O43768-5;O43768-6;H3BMD8;P56211;P56211-2;H3BTD3;H3BQ52	Alpha-endosulfine;cAMP-regulated phosphoprotein 19	ENSA;ARPP19	16	373
21,26682281	20,86385727	21,7542572	20,38563919	21,4225502	21,82302666	27,81268311	19,3383007	18,76758957	20,71975327	18,73555565	18,43253326	21,14083481	17,56829834	17,32676315	23,70271492	24,52294922	17,49911308	17,35017967	17,24088478	A6NMZ7;A6NMZ7-2;H0YA33;H0Y940	A6NMZ7;A6NMZ7-2	Collagen alpha-6(VI) chain	COL6A6	4	374
19,07493591	18,51098061	18,74701309	18,7626667	18,45635414	18,73809814	18,02101326	18,15847206	18,15308762	NaN	18,0206337	18,53183746	NaN	18,46686554	19,31972504	18,6127758	18,58710289	17,94071579	NaN	18,78768539	O95460;O95460-2;O95460-4;A6NNA4;O95460-3	O95460;O95460-2;O95460-4;A6NNA4;O95460-3	Matrilin-4	MATN4	5	375
NaN	NaN	NaN	NaN	NaN	NaN	16,265028	NaN	NaN	NaN	NaN	16,50937271	NaN	NaN	16,85951042	NaN	16,92590141	16,90736008	16,67686653	17,2793026	Q12888-2;Q12888-3;Q12888;A6NNK5;H7BZY0;M0R142	Q12888-2;Q12888-3;Q12888;A6NNK5	Tumor suppressor p53-binding protein 1	TP53BP1	6	376
NaN	NaN	NaN	NaN	NaN	NaN	NaN	16,56948471	NaN	15,86653042	16,11129951	16,48088455	NaN	15,23140907	NaN	16,09052658	NaN	16,26088333	16,18671417	16,03645325	Q9NTZ6;Q5JX62;A6PVI0;A6PVI1	Q9NTZ6;Q5JX62;A6PVI0;A6PVI1	RNA-binding protein 12	RBM12	4	378
20,14208221	20,45241737	20,43623924	20,04086304	19,54577827	19,79982948	20,27161789	20,02621078	20,09055138	20,52181053	21,27047729	19,76718521	20,87320137	20,09171486	19,85305023	20,27093315	20,11146164	20,23923111	20,68901825	20,16680527	Q15257;A6PVN5;Q15257-2;Q15257-3;F6WIT2;A6PVN9;Q5T948;Q5T949;A6PVN6;C9IZ76;A6PVN8;Q15257-4;A6PVN7;Q68CR8;B7ZBQ0	Q15257;A6PVN5;Q15257-2;Q15257-3;F6WIT2;A6PVN9;Q5T948;Q5T949;A6PVN6;C9IZ76;A6PVN8	Serine/threonine-protein phosphatase 2A activator	PPP2R4	15	379
22,97428322	22,47027969	23,04269981	22,94134521	22,98546219	22,71479416	21,30908012	22,14479065	22,83165359	20,41131592	21,87211037	20,62560272	20,06236839	19,79434967	19,03375626	19,39531708	20,04979515	20,85338593	20,39842987	19,9006691	A7XZE4;CON__Q3SX28;P07951	A7XZE4;CON__Q3SX28;P07951	Tropomyosin beta chain	TPM2b;TPM2	3	380
20,84053421	NaN	21,10303116	20,97840881	20,81166649	NaN	20,68431664	21,32047462	20,86453629	20,48404312	20,81393814	20,08290863	19,53438568	20,32685089	20,43216705	19,88810158	20,28557014	20,94356537	21,11018753	20,51074791	A8MU27;P55854-2;A8MUA9;P55854;P61956;Q6EEV6;P61956-2	A8MU27;P55854-2;A8MUA9;P55854;P61956;Q6EEV6;P61956-2	Small ubiquitin-related modifier 3;Small ubiquitin-related modifier 2;Small ubiquitin-related modifier 4	SUMO3;SUMO2;SUMO4	7	382
18,31393623	17,6029892	17,93231773	17,83608818	17,86278343	18,29598427	18,07806778	18,09222984	18,36696243	18,25921059	17,60400391	17,9903698	18,2515564	17,27902985	17,94272041	17,88184357	17,60610199	18,36721802	18,81139946	18,37419891	Q13155;Q13155-2;A8MU58	Q13155;Q13155-2;A8MU58	Aminoacyl tRNA synthase complex-interacting multifunctional protein 2	AIMP2	3	383
24,30054665	23,75317764	23,40898705	22,92741394	23,28418541	23,04498482	21,94431686	22,61515236	22,14441872	21,94138145	22,95302963	22,55295181	21,96599579	21,7917366	22,12553024	21,64293098	21,94324303	23,12031746	22,35665131	22,50898552	A8MUS3;K7ERT8;H7BY10;P62750;K7EJV9;K7EMA7	A8MUS3;K7ERT8;H7BY10;P62750;K7EJV9;K7EMA7	60S ribosomal protein L23a	RPL23A	6	384
17,48667717	17,40266228	15,93288326	NaN	17,38700676	16,77853966	NaN	NaN	17,38658714	17,91502762	18,37678719	18,13565826	17,5110569	16,6942482	18,18495369	18,36414337	18,61690712	19,0795517	18,49763298	17,59295273	A8MWD9;P62308;F5H013;Q49AN9	A8MWD9;P62308;F5H013;Q49AN9	Small nuclear ribonucleoprotein G-like protein;Small nuclear ribonucleoprotein G	SNRPG	4	385
16,43332481	16,46746254	16,27080536	16,21541977	16,5112896	16,29250145	15,5803175	16,23730278	16,20937729	17,25709343	15,92800903	16,5531044	16,19656372	16,09541702	16,44540215	15,87428474	16,65144348	17,47199249	16,97208214	17,00294685	Q9BXW7;Q9BXW7-2;A8MYZ9	Q9BXW7;Q9BXW7-2;A8MYZ9	Cat eye syndrome critical region protein 5	CECR5	3	387
NaN	NaN	NaN	NaN	NaN	NaN	17,23163414	16,49215126	NaN	16,80271912	NaN	NaN	NaN	17,78915215	17,65333557	20,73098755	19,17713737	17,11136055	18,88723755	19,40908051	P61599;A8MZB2	P61599;A8MZB2	N-alpha-acetyltransferase 20	NAA20	2	388
20,31838036	20,2406292	20,37591743	20,04193115	20,2854557	20,48365021	20,33701706	19,78084755	19,50571823	19,9813385	20,0741787	19,81803322	19,62011528	19,98328781	19,85190773	19,55298042	19,89768982	19,82016945	20,22281837	20,25799179	B0QY89;Q9Y262;Q9Y262-2;B0QY90;H0Y7E6	B0QY89;Q9Y262;Q9Y262-2;B0QY90	Eukaryotic translation initiation factor 3 subunit L	EIF3EIP;EIF3L	5	389
20,88054276	22,5776844	20,95112801	21,45643425	20,95581818	22,19267845	15,63421535	18,65431404	NaN	15,80011654	NaN	15,74191475	17,72134018	16,53680801	NaN	NaN	16,15641975	15,50832081	NaN	NaN	P02144;B0QYF8;F2Z2F1;Q8WVH6;F2Z337;B0QYF7	P02144;B0QYF8;F2Z2F1;Q8WVH6	Myoglobin	MB	6	390
20,49531174	19,34243011	20,38521767	20,61495018	20,57422447	20,53535461	21,85604858	20,21915817	22,10878563	21,4803009	19,65268707	21,62301254	20,13620949	21,15208435	21,65853119	21,19922447	21,84919167	20,06618309	21,23327255	20,83414459	B0QZ18;Q99829;F2Z2V0;A6PVH9;E7ENH5;Q5JX45;Q5JX44;Q5JX60;Q5JX59;Q5JX58;Q5JX56;Q5JX52;Q5JX61;H0Y524;Q5JX55;E7EV27;Q5JX57;Q5JX54	B0QZ18;Q99829;F2Z2V0;A6PVH9;E7ENH5;Q5JX45;Q5JX44;Q5JX60;Q5JX59;Q5JX58;Q5JX56	Copine-1	CPNE1	18	391
NaN	NaN	NaN	NaN	NaN	NaN	NaN	13,43110561	NaN	NaN	NaN	13,43749237	NaN	NaN	14,23204613	14,41844559	NaN	16,59863472	16,51354218	NaN	O75477;B0QZ43	O75477;B0QZ43	Erlin-1	ERLIN1	2	392
NaN	NaN	16,18190956	NaN	NaN	NaN	16,33659363	17,7984848	NaN	NaN	16,44054413	15,82072735	15,87714005	18,12928391	NaN	NaN	15,67397118	NaN	16,69547272	NaN	B0YIW2;P02656	B0YIW2;P02656	Apolipoprotein C-III	APOC3	2	393
22,32756424	22,35441971	22,36962128	22,20687294	22,0778656	22,1294651	21,01610947	21,9894352	20,37602425	21,10546303	20,78044701	20,61503983	20,86589622	20,52955246	20,86800957	20,61620712	20,71640778	20,79717064	20,46980858	20,94563866	B0YIW6;P48444;P48444-2;Q6P1Q5;E9PK34	B0YIW6;P48444;P48444-2	Coatomer subunit delta	ARCN1	5	394
21,98856735	21,66422844	21,51277542	20,48542023	20,3199234	19,76350975	20,89030075	19,95248032	21,47422218	22,78014565	20,00113297	22,90870285	21,78751755	22,12373161	23,3808651	23,84124565	23,34340096	21,70349693	22,66222954	21,76652336	P30536;B1AH87	P30536;B1AH87	Translocator protein	TSPO	2	395
17,40174675	NaN	NaN	18,14135933	19,1211586	18,66285515	20,58086205	18,29889488	20,36581039	18,77023888	20,22975731	18,62342453	18,00470352	20,18567848	19,03206253	18,18543625	18,03928375	19,88951302	19,05345917	17,67217636	B1AHL2;P23142-4;P23142-3;P23142-2;B1AHM9;H7C1M6;B1AHM7	B1AHL2;P23142-4;P23142-3;P23142-2		FBLN1	7	396
18,84845734	19,31572914	17,64561653	18,01759148	18,35780144	18,16403198	17,84726524	17,9805851	18,4522171	18,0713253	17,06297302	17,78551674	17,95259285	17,93070221	NaN	NaN	17,82842255	17,68023682	NaN	18,05091095	Q86Y82;B1AJQ6	Q86Y82;B1AJQ6	Syntaxin-12	STX12	2	397
NaN	20,88233566	19,26380157	NaN	NaN	20,06697273	19,70774078	21,49487305	20,3501358	21,2118721	20,80837059	NaN	20,2754879	20,33908463	20,4673233	19,61990166	19,94334984	20,09081078	19,80481529	18,7167263	Q5TZA2;B1AKD8;Q5TZA2-2;A0A087WW81	Q5TZA2;B1AKD8;Q5TZA2-2;A0A087WW81	Rootletin	CROCC	4	398
NaN	16,86338806	16,1491127	NaN	16,40963936	NaN	17,06160355	NaN	16,77326775	NaN	NaN	17,45995903	NaN	19,16300011	NaN	NaN	NaN	NaN	17,83411217	NaN	Q03591;B1AKG0;Q9BXR6;A0A3B3IQ51;P36980;V9GYE7;P36980-2;A0A3B3IS00;A0A3B3IRW0	Q03591;B1AKG0	Complement factor H-related protein 1	CFHR1	9	399
22,22290611	20,39853477	19,77408981	20,54924393	20,15659714	20,46054077	19,83865929	18,75756645	18,98581886	19,42269325	19,42912483	19,40800285	19,01878738	20,60648155	20,17279816	20,94678116	20,31838036	21,44490814	20,36013985	23,15444946	P60891;B1ALA9;A0A2R8Y7H4;A0A0B4J207;P21108;P60891-2;B1ALA7;B7ZB02;H7C540;Q15244	P60891;B1ALA9;A0A2R8Y7H4;A0A0B4J207;P21108;P60891-2	Ribose-phosphate pyrophosphokinase 1;Ribose-phosphate pyrophosphokinase 3	PRPS1;PRPS1L1	10	401
17,65557289	17,96871185	NaN	18,61981201	17,65473366	18,02739906	NaN	18,48577499	18,22726822	NaN	NaN	17,42061806	18,47012711	NaN	NaN	NaN	NaN	NaN	NaN	NaN	P35030;P35030-4;P35030-2;P35030-3;P35030-5;B1AN99	P35030;P35030-4;P35030-2;P35030-3;P35030-5;B1AN99	Trypsin-3	PRSS3	6	403
NaN	NaN	16,24946594	16,19310188	16,04375267	16,29609108	17,47080231	16,43762207	16,94226265	16,3022995	16,96882439	17,58739662	16,92102814	16,44850349	16,8984127	16,71946907	17,08659172	16,49979973	16,68181419	16,61266708	B1ANH2;B1ANH6;Q16774-2;B1ANH0;B1ANH5;Q16774	B1ANH2;B1ANH6;Q16774-2;B1ANH0;B1ANH5;Q16774	Guanylate kinase	GUK1	6	404
18,09367561	17,84726524	17,87123108	18,22364426	18,49743843	17,75505638	17,33385468	17,68900108	17,48989487	17,99346924	NaN	17,84199333	17,88028908	16,82662392	18,05250359	17,97281075	17,45859909	17,87903214	17,34637451	17,19065475	Q13310-3;Q13310;Q13310-2;B1ANR0;H0Y5F5;B1ANR1;H0YEU6	Q13310-3;Q13310;Q13310-2;B1ANR0;H0Y5F5;B1ANR1	Polyadenylate-binding protein 4	PABPC4	7	405
NaN	NaN	16,93076134	17,47745705	17,42028999	19,09596825	20,11857605	NaN	19,51828003	19,7607193	17,90665627	18,47587585	17,62342453	19,55429268	18,81425095	20,88940811	18,39003372	18,76781654	17,31256485	NaN	B1AP13;P08174-2;P08174-7;H7BY55;P08174-6;P08174-5;P08174-3;P08174;P08174-4;H3BLV0;B1AP15	B1AP13;P08174-2		CD55	11	406
16,74924088	NaN	16,21232605	16,39320564	16,71397781	NaN	16,6988678	16,63566208	16,33528519	NaN	16,51380539	16,51079559	16,54586983	16,77301025	16,43501854	16,29953003	NaN	16,00509834	16,1379509	16,4269371	P42566;B1AUU8;P42566-2	P42566;B1AUU8;P42566-2	Epidermal growth factor receptor substrate 15	EPS15	3	407
23,01275444	23,15810776	22,86651993	22,90912247	23,1526413	23,24577141	22,78262711	23,61851692	23,35312843	23,22736549	23,77615547	23,621315	22,65903091	23,40626335	23,71617699	23,97535133	23,64636421	23,94833183	23,67335892	24,11338615	P07910-2;G3V4C1;B2R5W2;B4DY08;G3V4W0;P07910-4;P07910;G3V2Q1;G3V576;G3V575;G3V555;G3V251;G3V3K6;G3V5X6;B4DSU6;G3V4M8;A0A0G2JNQ3;B2RXH8;P07910-3;G3V2H6;G3V2D6;G3V5V7	P07910-2;G3V4C1;B2R5W2;B4DY08;G3V4W0;P07910-4;P07910;G3V2Q1;G3V576;G3V575;G3V555;G3V251;G3V3K6;G3V5X6;B4DSU6;G3V4M8	Heterogeneous nuclear ribonucleoproteins C1/C2	HNRNPC	22	409
17,63601494	NaN	17,32280922	17,66961861	16,7472744	18,00996017	17,44863319	17,30661392	17,86489868	18,36418533	17,13701057	17,65494347	16,83417511	17,29974556	18,72190666	18,52829361	17,61898804	18,034132	18,80325508	18,32069397	P49354;P49354-2;B3KVN2;E9PQP6;H0YCW1;E9PPM9	P49354;P49354-2;B3KVN2;E9PQP6;H0YCW1;E9PPM9	Protein farnesyltransferase/geranylgeranyltransferase type-1 subunit alpha	FNTA	6	410
19,216959	19,31926155	19,0745182	19,2329464	19,32401848	19,08656693	18,89237595	19,52397537	18,52703476	19,10256958	19,34490204	19,22399712	19,60920715	19,13586044	19,17472649	19,00538826	18,60541534	19,48599052	19,09344292	19,49220467	P12081;P12081-4;B3KWE1;P12081-2;P12081-3;B4DDD8;B4E1C5;E7ETE2;A0A2R8Y5P7;P49590;P49590-2;A0A2R8Y3N3;A0A2R8Y6I1;D6RB22;B4DQ67;D6RJE6;A0A2R8Y5E8;A0A2R8Y4X6	P12081;P12081-4;B3KWE1;P12081-2;P12081-3;B4DDD8;B4E1C5;E7ETE2	Histidine--tRNA ligase, cytoplasmic	HARS	18	411
NaN	NaN	18,93551636	18,63636971	18,91584396	18,22637367	18,9001236	19,48477173	20,9761734	19,5163002	20,17645645	19,22940636	16,54719543	18,33140755	18,1894474	18,94603729	18,80177116	20,60041428	19,8595562	20,89185715	B4DUT8;Q99439;B4DDF4;Q99439-2;A0A087X1X5;A0A087X271;H3BVI6;K7ES69;H3BQH0;A0A087WV51	B4DUT8;Q99439;B4DDF4;Q99439-2;A0A087X1X5;A0A087X271;H3BVI6;K7ES69	Calponin-2	CNN2	10	412
16,78570747	NaN	NaN	NaN	NaN	NaN	NaN	16,73436546	15,9842186	16,19884872	16,96183395	16,36016083	16,75211906	NaN	NaN	NaN	NaN	16,26299477	NaN	NaN	Q9Y2S7;B4DEM9	Q9Y2S7;B4DEM9	Polymerase delta-interacting protein 2	POLDIP2	2	413
17,43200302	NaN	19,17694283	17,96657372	18,27207375	18,22208786	NaN	18,19734192	17,68243217	17,81747055	NaN	17,84512329	NaN	18,97843742	17,86157227	18,16781044	18,57170868	18,8399353	19,61723137	19,0050869	Q96DH6;B4DHE8;Q96DH6-2;J3KTC1;B4DM51;Q96DH6-3;J3QKT5	Q96DH6;B4DHE8;Q96DH6-2;J3KTC1;B4DM51;Q96DH6-3;J3QKT5	RNA-binding protein Musashi homolog 2	MSI2	7	414
19,85314178	18,7135067	18,71139145	19,21759796	19,09635544	17,91485214	NaN	16,7013073	NaN	17,31725311	17,33873558	NaN	16,18876266	17,83719635	17,783535	17,09093857	17,78340721	18,79268265	17,63736153	17,07033157	Q9BY50;K7EJQ7;B4DI03;A0A0A0MR04	Q9BY50;K7EJQ7;B4DI03;A0A0A0MR04	Signal peptidase complex catalytic subunit SEC11C	SEC11C	4	415
22,01821709	22,26407623	22,45246887	22,10210228	22,34435081	22,1154995	20,72858238	21,08537483	21,25666618	21,28404427	21,14451218	21,27775955	20,34862518	20,56569672	20,95475388	20,77322006	21,10258293	21,11413383	21,42413902	21,04052734	P28331-2;P28331;P28331-5;P28331-4;P28331-3;B4DJ81	P28331-2;P28331;P28331-5;P28331-4;P28331-3;B4DJ81	NADH-ubiquinone oxidoreductase 75 kDa subunit, mitochondrial	NDUFS1	6	416
18,02772331	17,24479103	NaN	17,04526901	16,87002754	16,96994781	NaN	NaN	NaN	NaN	17,12383842	NaN	NaN	NaN	NaN	NaN	16,70819473	16,60271263	17,40249634	NaN	Q13243;Q13243-3;B4DUA4;B4DJK0;Q13243-2;G3V5K8	Q13243;Q13243-3;B4DUA4;B4DJK0;Q13243-2;G3V5K8	Serine/arginine-rich splicing factor 5	SRSF5	6	417
21,1668663	20,82228851	20,64702225	21,00881195	20,59204102	20,75678444	20,17279816	21,74028397	20,89282227	21,49580002	21,11508751	21,4908638	20,94220543	20,04593468	20,174263	20,42203522	21,18247032	20,76093102	21,46328735	20,2831974	O75390;B4DJV2;A0A0C4DGI3;H0YH82;F8W4S1;F8VTT8;H0YIC4;F8W1S4;F8VR34;F8VPA1;F8VU34;F8VPF9;F8VX68;F8VRP1;F8VRI6;F8VX07;F8VZK9;F8W642	O75390;B4DJV2;A0A0C4DGI3	Citrate synthase, mitochondrial;Citrate synthase	CS	18	418
NaN	NaN	NaN	14,92471981	15,28250885	15,33894539	NaN	15,39683914	NaN	15,30663109	17,75603485	NaN	NaN	NaN	NaN	NaN	NaN	NaN	NaN	NaN	Q8TE68;B4DKV7;Q8TE68-2;Q8TE68-3;K7EN83;K7EKX9	Q8TE68;B4DKV7;Q8TE68-2;Q8TE68-3;K7EN83;K7EKX9	Epidermal growth factor receptor kinase substrate 8-like protein 1	EPS8L1	6	419
18,31105614	17,88010979	18,19997978	17,89977074	17,72240639	17,81396866	NaN	17,11319351	16,55578804	16,5375061	16,66441917	17,22034073	16,46069527	17,32746506	17,35870361	17,06602669	16,57410622	16,65424538	16,22716522	17,24451256	P49589-3;P49589;B4DKY1;P49589-2	P49589-3;P49589;B4DKY1;P49589-2	Cysteine--tRNA ligase, cytoplasmic	CARS	4	420
17,74832344	17,61748123	17,69547272	17,6437149	17,61057854	17,78212738	17,31521988	18,59576035	NaN	18,94783592	NaN	18,01780891	17,55973625	NaN	17,70731926	16,91660309	17,44822884	17,82910347	18,06597328	17,4734993	B4DLN1;Q9UBX3-2;Q9UBX3;P52815;I3L1E8	B4DLN1;Q9UBX3-2;Q9UBX3;P52815	Mitochondrial dicarboxylate carrier;39S ribosomal protein L12, mitochondrial	SLC25A10;MRPL12	5	421
NaN	NaN	NaN	NaN	NaN	NaN	NaN	NaN	NaN	NaN	17,95145607	NaN	20,35412407	NaN	NaN	NaN	NaN	NaN	NaN	NaN	P15559;H3BRK3;H3BNV2;P15559-2;P15559-3;B4DLR8	P15559;H3BRK3;H3BNV2;P15559-2;P15559-3;B4DLR8	NAD(P)H dehydrogenase [quinone] 1	NQO1	6	422
NaN	NaN	16,85793304	NaN	17,40482521	18,35190582	17,78302383	NaN	17,33533859	17,14519501	17,14469719	17,08876801	18,43028831	18,54071808	20,26556396	19,18708229	NaN	16,3392067	16,57757568	NaN	Q9NRN5;Q9NRN5-2;B4DNG0;Q9NRN5-3	Q9NRN5;Q9NRN5-2;B4DNG0	Olfactomedin-like protein 3	OLFML3	4	423
18,93000984	17,97051048	19,3880806	18,602808	18,91954422	19,56311035	17,28843307	17,5163002	16,96409225	17,7868576	17,74340057	17,92977905	17,05314064	NaN	16,79487228	17,03230476	NaN	17,32333565	NaN	17,90277481	O95249;E9PCW1;K7EJC8;B4DQA8;F6RU00;G5E9T8;O95249-2	O95249;E9PCW1;K7EJC8;B4DQA8;F6RU00	Golgi SNAP receptor complex member 1	GOSR1	7	424
23,31285286	22,40802765	20,62586975	21,26046181	20,59140205	21,93858528	19,34793282	19,06315804	18,3692646	18,41670609	18,60772705	19,05343246	19,1688385	20,60059547	18,88697052	21,17273712	18,72327423	20,89548683	19,88619614	20,384058	B4DR61;P61619;P61619-3;Q9H9S3;Q9H9S3-3;Q9H9S3-2;Q8TC24;F8W776;C9JJV4;A6NIF9;F2Z2C7;A6NK38;H7C069;C9JXC6;H7C1Q9	B4DR61;P61619;P61619-3	Protein transport protein Sec61 subunit alpha isoform 1	SEC61A1	15	425
17,1520462	18,1389122	17,20199013	16,97253036	17,08638573	17,02604866	17,01574135	17,42759132	17,56204796	17,91963196	18,038908	17,13931084	16,96341515	17,36024666	18,00063896	17,93795967	17,99164391	18,2273159	19,33882332	18,33782196	Q9Y6E0;B4E0Y9;Q9Y6E0-2;Q9P289;B4DR80;Q8NBY1;H0Y630;Q9P289-2;O00506;Q9P289-3;O00506-2;O00506-3;H7C279;Q5JV98;C9J232;C9JCC0;C9J6L2;C9JDH9;Q5JV99;C9JJV0	Q9Y6E0;B4E0Y9;Q9Y6E0-2;Q9P289;B4DR80;Q8NBY1;H0Y630;Q9P289-2;O00506;Q9P289-3;O00506-2;O00506-3;H7C279;Q5JV98;C9J232;C9JCC0;C9J6L2;C9JDH9	Serine/threonine-protein kinase 24;Serine/threonine-protein kinase 24 36 kDa subunit;Serine/threonine-protein kinase 24 12 kDa subunit;Serine/threonine-protein kinase MST4;Serine/threonine-protein kinase 25	STK24;MST4;STK25	20	426
17,88625717	19,02550697	18,60331535	18,20222855	19,00077629	19,23224258	19,6354847	20,14457321	18,60816002	19,39108467	18,9963131	19,31267548	19,37888336	19,81423569	19,0797081	19,44005775	19,67722702	20,39278221	19,73330688	19,65942764	Q13126-2;Q13126-3;B4DUC8;Q13126;Q13126-4;Q13126-5;Q13126-6;J3QSB7;Q13126-7;F2Z2F3;J3KRN1;A0A2R8Y4K0;F8WES2	Q13126-2;Q13126-3;B4DUC8;Q13126;Q13126-4;Q13126-5;Q13126-6;J3QSB7;Q13126-7;F2Z2F3	S-methyl-5-thioadenosine phosphorylase	MTAP	13	427
NaN	NaN	16,42760658	NaN	NaN	15,76588154	16,98237038	NaN	16,20996666	17,09073257	16,31304169	15,97095966	NaN	17,46634674	17,08690262	17,55854034	16,70265961	NaN	16,09407806	17,14519501	Q969X1;B4DUD2;C9JWV9;C9JW19;C9IZ27;F8WDY4;C9IYT2;C9JEN3	Q969X1;B4DUD2;C9JWV9;C9JW19;C9IZ27;F8WDY4;C9IYT2;C9JEN3	Protein lifeguard 3	TMBIM1	8	428
21,90124321	21,46263885	21,44050407	22,04236603	21,73900604	21,81503296	21,78891182	22,68923187	21,93922997	22,28534317	22,58934593	22,34892082	22,61085701	21,92556953	22,24988556	22,28976822	22,01967621	22,22408485	21,64755058	21,35180855	P49368;B4DUR8;P49368-2;Q5SZX6;E9PRC8;E9PQ35;Q5SZW8;Q5SZX9	P49368;B4DUR8;P49368-2	T-complex protein 1 subunit gamma	CCT3	8	429
25,42524719	25,34945488	25,78501511	25,63923073	25,58069611	25,62873077	25,50554848	25,63453102	25,6047287	25,38811111	26,10689354	25,51523781	25,20426369	25,60399437	25,32302666	24,84837914	25,01966858	25,86421967	25,52453423	25,61520958	P0CG48;Q96C32;P0CG47;Q5PY61;J3QKN0;F5GXK7;F5H747;P62979;F5H388;B4DV12;F5H265;F5H2Z3;F5GYU3;P62987;F5H6Q2;J3QTR3;J3QS39;Q49A90;M0R1V7;F5GZ39;A0A2R8Y422;M0R2S1;M0R1M6;J3QSA3	P0CG48;Q96C32;P0CG47;Q5PY61;J3QKN0;F5GXK7;F5H747;P62979;F5H388;B4DV12;F5H265;F5H2Z3;F5GYU3;P62987;F5H6Q2;J3QTR3;J3QS39;Q49A90;M0R1V7;F5GZ39;A0A2R8Y422;M0R2S1;M0R1M6;J3QSA3	Polyubiquitin-C;Ubiquitin;Polyubiquitin-B;Ubiquitin;Ubiquitin-40S ribosomal protein S27a;Ubiquitin;40S ribosomal protein S27a;Ubiquitin-60S ribosomal protein L40;Ubiquitin;60S ribosomal protein L40	UBC;UBB;RPS27A;UBA52	24	430
17,05854225	17,08067131	17,0200901	NaN	16,98337173	16,57185555	NaN	16,2480011	NaN	16,5870018	16,19092369	17,33934593	16,77815437	17,11948776	16,63239861	17,35767174	17,68585777	NaN	15,33109188	NaN	Q02083;Q02083-2;B4DVL2;R4GNC0;Q02083-3;D6R9S9;H0Y988	Q02083;Q02083-2;B4DVL2;R4GNC0;Q02083-3;D6R9S9;H0Y988	N-acylethanolamine-hydrolyzing acid amidase	NAAA	7	431
15,58405209	NaN	14,07179737	15,13245964	17,0579071	17,04388237	15,53043652	17,95526314	17,47246933	16,54990578	16,90771294	18,09315872	17,17103958	17,27384949	18,8069706	19,22823143	18,61410522	18,90083122	18,74425507	18,73615074	P51114;B4DXZ6;P51114-2;P51114-3;E9PFF5;E7EU85;C9JY20;C9JZE0	P51114;B4DXZ6;P51114-2;P51114-3;E9PFF5;E7EU85;C9JY20;C9JZE0	Fragile X mental retardation syndrome-related protein 1	FXR1	8	432
21,54896164	21,26796532	22,32050133	21,33041191	21,75066376	22,11946297	21,93095589	22,33532715	22,42984581	21,9859314	22,51443672	22,37453842	21,72538185	21,89729691	22,38513947	22,30785942	22,3952961	22,45913887	22,89472771	22,4609642	Q12905;B4DY09;X6R6Z1;A0A0A0MRL0	Q12905;B4DY09	Interleukin enhancer-binding factor 2	ILF2	4	433
17,21162224	18,25040054	18,45940018	17,22166252	17,13861084	19,26828575	15,90183353	15,19836807	15,89066792	NaN	16,62142181	16,48939323	16,36048698	15,75889969	15,74619961	15,89304066	15,80072308	16,02820778	15,56602383	15,59339142	B4DYU2;Q96MW5;H3BQV3	B4DYU2;Q96MW5;H3BQV3	Conserved oligomeric Golgi complex subunit 8	COG8	3	434
17,92971992	16,79994011	18,15209579	17,62578011	17,9246273	17,33925819	17,68585777	19,89897346	18,82093239	19,06996346	18,24153709	18,57710457	17,81465721	18,12515068	18,56472969	18,42230225	17,77423286	18,71327209	17,85847855	18,42578888	Q9BUN8;Q9BUN8-2;B4E1G1;E5RGY0	Q9BUN8;Q9BUN8-2;B4E1G1;E5RGY0	Derlin-1	DERL1	4	435
17,93214607	20,50968552	17,47484589	17,52924728	17,41814995	19,80682945	21,14164543	20,23771477	21,0140667	19,88698578	19,66316986	19,82642174	20,59896088	22,49694633	22,47176933	20,66292572	21,1293087	20,38384819	21,3329258	20,27810097	B4E1Z4;P00751;E7ETN3;H7C5H1;P00751-2;A0A0G2JH38;C9JRT3;H7C526	B4E1Z4;P00751;E7ETN3;H7C5H1	Complement factor B;Complement factor B Ba fragment;Complement factor B Bb fragment	CFB	8	436
19,61633301	NaN	19,8829174	19,63902283	19,90410042	20,01086044	18,52466393	20,28759956	21,43750954	20,24272346	20,31473351	20,38447952	18,76665115	19,04019356	19,94234848	19,58376503	18,49591827	19,39255142	19,57359505	20,94956207	Q9ULV4-3;Q9ULV4-2;Q9ULV4;B4E3S0;F8VVB7;F8VTT6;H0YHL7;F8VRE9;F8VSA4;F8VUX3;F8W1H8;F8VV53	Q9ULV4-3;Q9ULV4-2;Q9ULV4;B4E3S0	Coronin-1C	CORO1C	12	437
NaN	NaN	NaN	NaN	NaN	NaN	NaN	14,83703613	NaN	NaN	NaN	15,92351341	NaN	NaN	NaN	15,59808159	NaN	15,47510052	NaN	NaN	B5MCP4;Q53QV2;B5MBX5	B5MCP4;Q53QV2;B5MBX5	Protein LBH	LBH	3	438
18,5391655	18,57415009	19,57385445	19,21131325	19,95489502	19,05872726	18,82932091	18,37517548	NaN	17,9375	NaN	18,28500557	18,98220253	19,62149429	19,84105682	17,52297974	18,99609184	19,33932304	17,06054878	NaN	Q8TD06;B5MC62;H7C040	Q8TD06;B5MC62;H7C040	Anterior gradient protein 3 homolog	AGR3	3	439
NaN	NaN	NaN	NaN	NaN	NaN	NaN	17,23154068	NaN	NaN	16,8550148	NaN	NaN	NaN	NaN	NaN	NaN	NaN	17,49669838	17,45016479	B5MCA4;P16422;C9JKY3	B5MCA4;P16422;C9JKY3	Epithelial cell adhesion molecule	EPCAM	3	440
15,81995487	15,63534927	15,42485523	15,38194847	15,85873413	15,72024441	16,61626244	19,41827202	18,24590492	18,99017525	17,0894928	17,51998901	17,38986588	16,09998512	18,44326019	18,41295052	16,41321564	NaN	16,56367302	15,77645874	B5MCH7;B5MCE7;E9PFD4	B5MCH7;B5MCE7;E9PFD4		BZW2	3	441
21,55898857	21,62314796	22,53957367	21,73533249	21,9221611	21,98374176	22,087286	22,40709496	22,99024963	22,68217468	22,60891914	22,26341629	22,14472961	22,4899826	22,39115715	22,5609951	22,6497879	22,92457199	23,41441727	23,13903999	B5MDF5;P62826;J3KQE5;F5H018;B4DV51;H0YFC6;A0A087X0W0	B5MDF5;P62826;J3KQE5;F5H018	GTP-binding nuclear protein Ran	RAN	7	442
19,85128212	19,88720894	20,14656448	19,70189857	20,58865929	20,1967659	20,07404709	20,51200294	19,40359879	20,07770157	19,70819473	19,84955788	19,4964447	20,22045898	20,26728058	20,60104942	20,39581871	20,23011017	19,89912033	20,59331894	B5ME19;Q99613;Q99613-2;H3BPE4	B5ME19;Q99613;Q99613-2	Eukaryotic translation initiation factor 3 subunit C	EIF3CL;EIF3C	4	443
NaN	NaN	NaN	NaN	17,08752441	NaN	18,91339111	16,34699821	16,40324593	NaN	NaN	NaN	NaN	16,93076134	17,44135475	17,94266319	16,89557457	16,49898911	17,31318474	17,27248383	B7WPE2;Q32P44;G3V195;Q32P44-2;H0Y3M3;G3V1D0;H7C355	B7WPE2;Q32P44;G3V195;Q32P44-2;H0Y3M3;G3V1D0;H7C355	Echinoderm microtubule-associated protein-like 3	EML3	7	444
21,56834412	21,81503296	21,80171585	21,33461761	21,39947319	21,23040199	21,6452198	21,58306885	20,92527962	21,13144493	20,88725281	20,60059547	22,52470779	22,10203934	21,81158829	21,8824482	21,48064613	21,54217339	21,44207573	21,2311058	B7Z596;H7BYY1;F5H7S3;P09493-2	B7Z596;H7BYY1;F5H7S3;P09493-2		TPM1	4	445
NaN	NaN	18,0481472	NaN	NaN	18,18751717	18,34295082	19,39211273	20,13408089	18,5788002	19,15755844	NaN	17,97974968	18,50699615	NaN	20,2819519	19,72075462	17,76810646	18,07053947	20,03469658	Q9UI42;Q9UI42-2;B7Z5J4	Q9UI42;Q9UI42-2;B7Z5J4	Carboxypeptidase A4	CPA4	3	446
16,17344284	15,90503407	15,98348331	15,84952736	16,05862617	15,77507019	16,66525269	16,87615776	15,93838501	16,41137886	15,89232922	17,69022942	16,22226715	17,18029785	17,18630791	17,18291855	17,71578789	17,60935211	17,627491	16,82015419	O15198;Q15796;Q15796-2;B7Z5N5;O15198-2;P84022;P84022-2;P84022-3;K7EJX0;H3BVD1;H3BP09;H0YL71;H0YMP2	O15198;Q15796;Q15796-2;B7Z5N5;O15198-2;P84022;P84022-2;P84022-3;K7EJX0;H3BVD1;H3BP09;H0YL71;H0YMP2	Mothers against decapentaplegic homolog 9;Mothers against decapentaplegic homolog 2;Mothers against decapentaplegic homolog 3	SMAD9;SMAD2;SMAD3	13	447
19,35253143	19,6240139	19,74241447	18,94900513	19,13310242	19,38416481	19,00993156	19,87913704	18,61834335	19,6194706	19,13026428	19,06828499	19,72949409	18,52981949	19,18027306	19,19342422	18,87977982	19,02623749	19,0578804	19,92149162	P62495;B7Z7P8;P62495-2;I3L492;D6RJE8;D6RCB3	P62495;B7Z7P8;P62495-2;I3L492;D6RJE8;D6RCB3	Eukaryotic peptide chain release factor subunit 1	ETF1	6	448
NaN	NaN	NaN	NaN	NaN	NaN	21,69625473	NaN	NaN	NaN	17,45008278	NaN	NaN	17,79004288	18,85954094	18,47935486	19,26611328	NaN	16,86906433	20,17609024	Q9H336;Q9H336-2;B7Z8V9	Q9H336;Q9H336-2;B7Z8V9	Cysteine-rich secretory protein LCCL domain-containing 1	CRISPLD1	3	449
20,08212852	19,78526115	19,95716476	19,41833496	19,57002258	19,08436203	20,24620628	19,96634865	20,21797752	20,49326134	20,6084671	20,41431427	20,14619064	19,79472923	20,47486687	20,37262726	20,41544914	20,72575569	20,53041077	19,70591927	P55209;H0YIV4;F5H4R6;F8W0J6;P55209-2;B7Z9C2;F8VV59;F8VY35;F8W118;F8W020;H0YHC3;F8W543;P55209-3;F8VUX1;F8VXI6;H0YH88;F8VRJ2;F8VVB5	P55209;H0YIV4;F5H4R6;F8W0J6;P55209-2;B7Z9C2;F8VV59;F8VY35;F8W118;F8W020;H0YHC3;F8W543;P55209-3;F8VUX1;F8VXI6;H0YH88;F8VRJ2;F8VVB5	Nucleosome assembly protein 1-like 1	NAP1L1	18	450
18,845644	NaN	19,65389442	19,09828377	19,10069847	18,85899544	19,09341812	18,54026413	18,4506073	19,19621277	19,13678551	18,56558609	20,89711189	19,1259079	18,99537468	18,88491631	18,85653496	19,3264122	19,43069839	NaN	Q5T4U5;P11310-2;P11310;B7Z9I1;E9PJM9;E9PRX4	Q5T4U5;P11310-2;P11310;B7Z9I1	Medium-chain specific acyl-CoA dehydrogenase, mitochondrial	ACADM	6	451
18,58615112	18,69642448	18,60595703	18,25298882	18,43444824	18,59236908	17,87927246	17,85141945	18,10737991	18,42394447	17,53988647	18,44240952	17,29831314	18,79153824	18,18209457	18,81565857	17,68783951	18,09594345	17,80800819	18,0218792	Q9NR46-2;B7ZC38;Q9NR46;B7ZC39;F8WFB9	Q9NR46-2;B7ZC38;Q9NR46;B7ZC39;F8WFB9	Endophilin-B2	SH3GLB2	5	452
17,77442741	18,63325119	16,233675	17,66622353	16,73687744	17,25607872	18,35870361	18,84147263	19,17377472	17,3626461	17,43453026	18,79658508	19,48433876	20,23139954	18,31234169	18,336689	18,27161789	17,66219521	19,85472488	17,02323532	B7ZKJ8;Q14624;Q14624-2;Q14624-3;Q14624-4;H7C0L5	B7ZKJ8;Q14624;Q14624-2;Q14624-3;Q14624-4;H7C0L5	Inter-alpha-trypsin inhibitor heavy chain H4;70 kDa inter-alpha-trypsin inhibitor heavy chain H4;35 kDa inter-alpha-trypsin inhibitor heavy chain H4	ITIH4	6	453
NaN	NaN	17,57857895	NaN	15,99819374	NaN	15,99612045	17,45795822	16,73740578	15,79240894	16,50292587	17,67238426	17,26618195	16,6294136	16,21268654	17,52810287	15,95800877	17,59280777	18,32724571	17,59470367	Q9Y4Y9;B8ZZF8	Q9Y4Y9;B8ZZF8	U6 snRNA-associated Sm-like protein LSm5	LSM5	2	454
16,34263039	NaN	NaN	16,50992966	16,35593605	NaN	16,69384003	16,72507286	16,53023911	16,83046532	NaN	16,7646122	NaN	17,43404198	17,66143036	17,76234245	17,43045235	16,92856407	17,18543625	17,67913628	Q9NZW5;B8ZZG1;C9J4Q3;C9JGI8	Q9NZW5;B8ZZG1	MAGUK p55 subfamily member 6	MPP6	4	455
21,6382103	21,41147232	19,70553207	20,19135284	19,35567284	20,53297997	20,99782944	21,52104378	20,1884594	21,38010025	21,42296028	21,0940361	20,90249634	21,80459404	21,68901825	20,98168755	20,80498886	21,73351288	20,47694397	23,56115913	P06454;P06454-2;B8ZZQ6;H7C2N1;B8ZZW7;B8ZZA1	P06454;P06454-2;B8ZZQ6;H7C2N1;B8ZZW7;B8ZZA1	Prothymosin alpha;Thymosin alpha-1	PTMA	6	456
18,97000504	NaN	20,50339127	19,34180069	19,39116859	19,95005989	18,39619446	20,05496979	18,90653801	19,12887955	18,52733994	NaN	18,8415947	18,7629261	20,79495239	NaN	19,93031311	NaN	18,6152916	17,97370911	Q9BV40;B8ZZT4	Q9BV40;B8ZZT4	Vesicle-associated membrane protein 8	VAMP8	2	457
21,27639771	21,70222855	20,95999718	20,40166283	21,02235413	21,34975815	20,89245033	20,80396461	20,71975327	21,14637756	20,86597252	21,1139431	21,3614254	20,66283798	19,83721161	20,2559185	20,63484573	20,98015404	21,02560234	20,79193497	Q16891;Q16891-4;Q16891-2;Q16891-3;B9A067;C9J406;H7C463;A0A087WYS0	Q16891;Q16891-4;Q16891-2;Q16891-3;B9A067;C9J406;H7C463	Mitochondrial inner membrane protein	IMMT	8	458
15,92314148	NaN	NaN	NaN	NaN	NaN	NaN	15,69783592	NaN	NaN	16,23500443	NaN	NaN	16,71478271	15,90517521	16,00820923	16,04193687	15,99362373	16,32212257	16,17652321	Q8IXT5;B9ZVT1;E5RJV8;E5RJ83;E5RHG1;E5RJW8	Q8IXT5;B9ZVT1;E5RJV8;E5RJ83;E5RHG1;E5RJW8	RNA-binding protein 12B	RBM12B	6	459
15,72749519	NaN	NaN	NaN	16,28004646	NaN	16,4319706	NaN	NaN	16,08042145	15,99638557	NaN	NaN	NaN	NaN	17,18388748	16,5629425	17,24283981	16,14437866	NaN	Q8NFH5;Q8NFH5-2;F8WEL4;F8WCF5;C9IYQ7	Q8NFH5;Q8NFH5-2;F8WEL4;F8WCF5;C9IYQ7	Nucleoporin NUP53	NUP35	5	460
17,87555695	17,30776978	17,8446331	18,17713737	18,25976181	18,36469841	17,1504612	17,62513733	18,1402607	17,83411217	18,18408203	17,46123886	17,14380264	17,17191887	17,940485	17,81859398	17,91420937	18,58501434	18,86238861	18,59856224	O60832;O60832-2;C9IYT0;H7C0M1;H7BZF2;H7C2Q9	O60832;O60832-2;C9IYT0;H7C0M1;H7BZF2	H/ACA ribonucleoprotein complex subunit 4	DKC1	6	461
17,71685982	17,54525185	NaN	NaN	17,52489281	NaN	17,17123604	17,81865692	17,28202057	17,4912262	17,7230072	NaN	17,81615829	17,19969177	17,31238747	NaN	NaN	17,18901443	18,04478836	NaN	Q96RP9-2;Q96RP9;C9IZ01;F8WAU4	Q96RP9-2;Q96RP9;C9IZ01;F8WAU4	Elongation factor G, mitochondrial	GFM1	4	462
23,94404793	23,40924644	18,01525116	18,79455566	18,45245934	18,4393692	18,96612167	18,24854851	17,50478745	19,59796143	17,06592178	20,00771713	18,79620361	21,26996422	18,83716583	18,82683945	17,61439323	20,75873756	NaN	16,31344986	Q96PY5;C9IZY8	Q96PY5;C9IZY8	Formin-like protein 2	FMNL2	2	463
NaN	NaN	15,71920204	NaN	NaN	NaN	NaN	NaN	NaN	NaN	NaN	NaN	NaN	NaN	NaN	15,94086456	16,18574715	16,104496	17,38927841	NaN	Q96GG9;C9JVE2;C9J8R4;C9JUW4;C9J0B2;C9JRU6	Q96GG9;C9JVE2;C9J8R4;C9JUW4;C9J0B2;C9JRU6	DCN1-like protein 1	DCUN1D1	6	464
17,23313332	16,35952568	16,61956024	NaN	NaN	NaN	NaN	NaN	NaN	NaN	NaN	17,17913246	NaN	17,00601959	17,57081985	NaN	NaN	NaN	NaN	17,53632355	Q86WB0;Q86WB0-2;C9J0I9;Q86WB0-3	Q86WB0;Q86WB0-2;C9J0I9;Q86WB0-3	Nuclear-interacting partner of ALK	ZC3HC1	4	465
18,37368965	18,74520874	19,05409622	18,70326805	18,20895767	18,76049232	18,43367577	NaN	18,53510857	18,54359055	17,91245651	19,35704994	NaN	19,90848923	19,18400764	19,09225655	19,11565781	18,93387413	19,63667107	19,73732376	G5E9Q6;P35080-2;C9J0J7;P35080;C9JQ45;C9J712	G5E9Q6;P35080-2;C9J0J7;P35080;C9JQ45;C9J712	Profilin;Profilin-2	PFN2	6	466
NaN	19,36642838	18,2631588	18,92239189	18,85525703	18,32478714	19,10896301	19,61216354	19,87324524	20,49823761	19,69302368	20,38511276	19,37814331	19,66163826	20,0160408	20,07600594	20,40914154	20,60268021	20,05205345	19,7875576	P30626;P30626-2;P30626-3;C9J0K6;B4DHQ6	P30626;P30626-2;P30626-3;C9J0K6;B4DHQ6	Sorcin	SRI	5	467
19,39047623	19,29032516	19,16722298	19,05920219	19,49987221	19,13848686	19,78851509	20,17047691	19,8495121	19,30830383	19,24764442	19,15935898	19,66757584	19,92739296	19,46245766	19,56766701	19,62474632	19,68004608	20,46483231	20,06985855	Q15435;H7C003;Q15435-2;C9J177;C9JD73;Q15435-3;B5MBZ8;Q15435-4;Q15435-5;H7C3Q5	Q15435;H7C003;Q15435-2;C9J177;C9JD73;Q15435-3;B5MBZ8;Q15435-4;Q15435-5	Protein phosphatase 1 regulatory subunit 7	PPP1R7	10	468
NaN	NaN	NaN	NaN	NaN	NaN	NaN	NaN	NaN	NaN	NaN	NaN	NaN	NaN	NaN	NaN	NaN	16,58190727	NaN	17,91584396	P25686;P25686-2;C9JXB9;C9JRD2;C9JX00;E7ETU0;C9J1G2	P25686;P25686-2;C9JXB9;C9JRD2;C9JX00;E7ETU0;C9J1G2	DnaJ homolog subfamily B member 2	DNAJB2	7	469
19,41416931	19,48061752	18,70222092	19,77767181	19,12244797	19,50635719	18,75169373	20,57107925	18,40278816	19,41615105	19,7164917	19,20853043	19,73201561	19,17708778	18,9688797	18,10794258	18,97974968	18,76713753	19,19887733	18,53658867	O43324;C9J1V9;D6RBD7;O43324-2;H0YAL7;D6RCQ0	O43324;C9J1V9;D6RBD7;O43324-2;H0YAL7;D6RCQ0	Eukaryotic translation elongation factor 1 epsilon-1	EEF1E1	6	470
NaN	18,18824196	19,44857216	18,91645622	18,79557037	NaN	NaN	18,20876694	18,88759613	18,94994545	19,88695526	19,59827042	19,46081924	19,04072762	18,87789536	18,81321716	NaN	18,6866436	18,95219612	19,6743679	P84085;C9J1Z8	P84085;C9J1Z8	ADP-ribosylation factor 5	ARF5	2	471
NaN	17,31007957	17,97281075	17,48652077	18,45723724	17,94266319	18,15392876	18,02896309	19,02882957	19,95091438	18,1964283	NaN	18,71541977	19,30436516	17,64645958	NaN	17,2767601	19,76261902	19,06778526	18,46718407	P18754-2;P18754;C9JW69;C9JQZ4;C9JMJ4;C9J3R0;C9JRH2	P18754-2;P18754;C9JW69;C9JQZ4;C9JMJ4;C9J3R0;C9JRH2	Regulator of chromosome condensation	RCC1	7	472
NaN	NaN	NaN	NaN	NaN	NaN	NaN	NaN	17,03509903	16,84916115	NaN	16,53339005	17,26563263	NaN	17,81547165	17,64603806	16,90018272	17,19796562	16,28111458	NaN	P35052;H7C410;H7C024;P35052-2;H7BZE9;C9J4Y6	P35052;H7C410;H7C024;P35052-2;H7BZE9;C9J4Y6	Glypican-1;Secreted glypican-1	GPC1	6	473
15,1419878	15,79388237	15,67488194	NaN	14,79659748	15,03720379	NaN	NaN	NaN	NaN	NaN	NaN	NaN	15,52248955	NaN	NaN	NaN	15,52698803	15,74004459	17,15145302	P61513;C9J4Z3;M0R2L6;E9PEL3;Q6P4E4;M0R0A1;G5E9R3	P61513;C9J4Z3;M0R2L6;E9PEL3;Q6P4E4;M0R0A1;G5E9R3	60S ribosomal protein L37a	RPL37A	7	474
17,46179962	18,66882324	NaN	NaN	18,8285141	17,73317337	NaN	19,84975624	17,93468094	18,46068001	20,23724747	18,15541077	NaN	17,04238701	NaN	18,62887955	17,67058754	18,13465691	NaN	18,43981552	Q96S97;C9JC07;C9J5M0;C9JZL8;C9JJV6	Q96S97;C9JC07;C9J5M0;C9JZL8;C9JJV6	Myeloid-associated differentiation marker	MYADM	5	475
16,94946289	17,23013306	16,21549416	16,51963615	NaN	NaN	NaN	17,03251839	16,4258709	16,65186501	18,07253075	16,98225784	NaN	16,73529243	NaN	NaN	NaN	16,47324562	NaN	NaN	C9J6P4;Q7Z2W4;Q7Z2W4-2;Q7Z2W4-3	C9J6P4;Q7Z2W4;Q7Z2W4-2;Q7Z2W4-3	Zinc finger CCCH-type antiviral protein 1	ZC3HAV1	4	476
NaN	16,35629654	18,29180908	17,43338966	16,73383713	16,26896286	16,0431118	16,31217384	15,99240685	16,49329185	16,44929314	15,93741989	NaN	NaN	15,79357815	16,45791054	NaN	17,0200901	16,27792358	16,4460659	Q9UNL2-2;Q9UNL2;C9JA28	Q9UNL2-2;Q9UNL2;C9JA28	Translocon-associated protein subunit gamma	SSR3	3	477
NaN	17,5314579	NaN	NaN	17,4707222	NaN	17,06518555	NaN	NaN	NaN	NaN	16,98459625	NaN	17,21646118	17,38633347	17,99103546	17,464674	17,32403946	17,2877121	17,06075859	Q9BZG1;Q9BZG1-2;Q9BZG1-4;C9JBG0;E7ES60;Q96PJ7;H7C0Y7;K7EIF2;K7EJW7;V9GY61;C9JY26;J3QLC6	Q9BZG1;Q9BZG1-2;Q9BZG1-4;C9JBG0;E7ES60;Q96PJ7;H7C0Y7;K7EIF2;K7EJW7;V9GY61	Ras-related protein Rab-34	RAB34	12	479
NaN	NaN	NaN	NaN	NaN	NaN	NaN	NaN	16,65228462	16,94317818	19,47244835	17,2481308	16,53648949	NaN	17,45811844	16,46578979	16,94569588	16,84806061	NaN	17,552248	P78330;C9JBI3	P78330;C9JBI3	Phosphoserine phosphatase	PSPH	2	480
16,32976151	18,65881729	16,75694656	17,42028999	16,18053055	17,87981033	NaN	NaN	NaN	NaN	NaN	NaN	NaN	NaN	NaN	NaN	NaN	NaN	NaN	NaN	P45378;P45378-3;P45378-2;P45378-6;P45378-4;P45378-7;P45378-5;F8WA37;C9JZN9;H9KVA2;C9JCA5;A0A286YFB1	P45378;P45378-3;P45378-2;P45378-6;P45378-4;P45378-7;P45378-5;F8WA37;C9JZN9;H9KVA2;C9JCA5;A0A286YFB1	Troponin T, fast skeletal muscle	TNNT3	12	482
NaN	NaN	NaN	NaN	NaN	NaN	NaN	NaN	NaN	15,30106735	NaN	14,40534115	NaN	NaN	15,55074692	15,41758919	15,7287178	16,486866	17,00228691	NaN	C9JCC6;Q14919-2;Q14919;E9PQX9;E9PNC7	C9JCC6;Q14919-2;Q14919;E9PQX9;E9PNC7	Dr1-associated corepressor	DRAP1	5	483
22,55648804	22,42769814	22,24811935	22,81798172	22,03163719	21,48261642	21,41007423	20,91823387	20,14532089	21,13764954	20,62978745	21,29350471	20,91166687	21,50426483	21,64675903	21,97701073	21,82722092	22,02523041	21,62644958	21,50431252	P62829;J3KT29;C9JD32;B9ZVP7;J3KTJ3;J3QQT9	P62829;J3KT29;C9JD32;B9ZVP7	60S ribosomal protein L23	RPL23	6	484
NaN	NaN	NaN	NaN	NaN	NaN	NaN	NaN	NaN	NaN	NaN	NaN	NaN	20,33429146	19,10717583	18,6717968	NaN	NaN	NaN	NaN	Q14766-4;Q14766;Q14766-5;Q14766-2;E7EV71;Q14766-3;C9JD84;H7C4L5;C9JDW2	Q14766-4;Q14766;Q14766-5;Q14766-2;E7EV71;Q14766-3;C9JD84	Latent-transforming growth factor beta-binding protein 1	LTBP1	9	485
18,65693474	18,45430756	18,17479897	17,95014572	17,77539253	17,47919655	18,66254234	19,44604874	18,43924713	19,58486748	18,33721161	18,42967606	19,50920296	18,44370461	18,07524872	19,18908691	18,39443779	18,76623154	18,8690033	18,50869942	F6WQW2;P43487;P43487-2;C9JDM3;C9JJ34	F6WQW2;P43487;P43487-2;C9JDM3;C9JJ34	Ran-specific GTPase-activating protein	RANBP1	5	486
18,16996384	18,63271904	18,48813057	18,71421242	19,26803398	19,06173515	18,56007195	19,41526222	18,83968925	18,44911575	19,29117966	19,54224968	17,96347237	18,35745811	18,26906204	18,34321213	18,525774	18,17045403	18,43709373	18,83571815	C9JEJ2;P49585;Q9Y5K3;Q9Y5K3-3;Q9Y5K3-4;Q9Y5K3-2;C9J050;H7C1T3;C9J2E1;F2Z2B1;H7BZN1;F8WAZ5;C9JPY0;C9JVS0	C9JEJ2;P49585;Q9Y5K3;Q9Y5K3-3;Q9Y5K3-4;Q9Y5K3-2;C9J050;H7C1T3	Choline-phosphate cytidylyltransferase A;Choline-phosphate cytidylyltransferase B	PCYT1A;PCYT1B	14	487
NaN	NaN	17,03810501	NaN	16,75251198	NaN	17,96927452	NaN	NaN	NaN	16,63721848	17,05759048	NaN	17,4269371	17,35423279	17,17143059	16,72693634	NaN	16,77352524	18,534235	Q13098-7;Q13098;Q13098-5;C9JFE4;Q13098-6;A8K070;A0A096LPJ3;A0A096LP07;J3QQX0	Q13098-7;Q13098;Q13098-5;C9JFE4;Q13098-6;A8K070;A0A096LPJ3;A0A096LP07	COP9 signalosome complex subunit 1	GPS1	9	488
21,84750938	21,69259834	22,64691353	22,28785324	22,35799408	22,372015	20,70413017	21,62618065	21,91535568	21,86090469	21,84287643	21,07835388	22,15508461	20,62203026	20,85414696	20,53952599	21,77330017	21,03557014	22,54608917	21,14027405	P99999;C9JFR7;CON__P62894	P99999;C9JFR7	Cytochrome c	CYCS	3	489
19,08342743	19,32395172	19,1308918	18,58585739	18,96059036	18,71273613	18,89107132	18,75727272	18,98270416	19,05016708	18,11385345	18,86172295	19,18647766	18,90236282	18,64909554	18,8371048	18,72107315	18,52175331	18,25164795	19,03335381	C9JIF9;P13798;H7C1U0;H7C393;C9JLK2;F8WEH5	C9JIF9;P13798;H7C1U0;H7C393	Acylamino-acid-releasing enzyme	APEH	6	490
NaN	NaN	16,7633152	NaN	NaN	NaN	NaN	16,12869835	16,84879494	16,45531082	17,12181664	16,60027504	NaN	16,67107201	17,13981056	16,84952736	17,30197906	18,00333214	17,88285828	17,15293884	O95777;C9JNV3;C9JIZ0;F2Z2Y6	O95777;C9JNV3;C9JIZ0;F2Z2Y6	N-alpha-acetyltransferase 38, NatC auxiliary subunit	NAA38	4	491
16,49310493	17,33402824	18,39586067	17,80618477	17,98075294	18,16481781	18,78813171	22,17243195	19,43660545	18,74040604	20,97792053	19,27639771	20,31550789	15,76258945	18,40798187	19,30142021	18,93277931	18,86157227	18,34758759	19,75580597	C9JIZ6;P07602-3;P07602-2;P07602;Q5BJH1;A0A0J9YXB8	C9JIZ6;P07602-3;P07602-2;P07602	Proactivator polypeptide;Saposin-A;Saposin-B-Val;Saposin-B;Saposin-C;Saposin-D	PSAP	6	492
20,72775078	20,97253036	20,59732437	20,06170845	21,28076363	20,11184311	19,13886261	21,56197357	19,60830498	20,72608757	19,20602798	19,76511383	19,75722313	20,27104759	20,14320374	21,14351463	21,30145454	20,4661274	21,06065369	20,65988159	G3V325;C9JU26;P56134;P56134-2;P56134-3;C9JJT5;P56134-4	G3V325;C9JU26;P56134;P56134-2;P56134-3;C9JJT5;P56134-4	ATP synthase subunit f, mitochondrial	PTCD1;ATP5J2	7	493
19,67903328	18,60019684	18,90595055	20,01467896	19,31285286	19,46565056	18,62367439	19,21166992	18,74261284	18,70015526	19,78251266	19,3788414	17,39707375	20,51739693	19,70441628	18,84845734	19,2485714	20,31307411	20,34375381	20,5231514	P52434-4;P52434;C9JLU1;P52434-2;P52434-3	P52434-4;P52434;C9JLU1;P52434-2;P52434-3	DNA-directed RNA polymerases I, II, and III subunit RPABC3	POLR2H	5	495
17,82388878	17,35638237	18,12817574	17,28617859	17,66296005	17,69873238	18,80624771	20,12943459	17,76104546	17,30224609	18,85540962	17,97331619	20,54820824	18,78264046	18,42640305	18,77423286	18,17592049	18,20819664	18,01818848	17,96206093	C9JME2;Q9Y4F1-2;Q9Y4F1;A0A1B0GV68;M0QXT1;H0Y783;M0QYB0;Q9Y4F1-3	C9JME2;Q9Y4F1-2;Q9Y4F1	FERM, RhoGEF and pleckstrin domain-containing protein 1	FARP1	8	496
NaN	NaN	NaN	NaN	NaN	16,5532093	NaN	NaN	16,03681755	15,70447063	NaN	17,182724	NaN	NaN	15,98098755	NaN	NaN	16,55833054	17,78959656	17,2555275	P07093-3;P07093;P07093-2;C9JN98	P07093-3;P07093;P07093-2;C9JN98	Glia-derived nexin	SERPINE2	4	497
22,35694695	22,41418457	22,5325985	23,01430511	22,90930557	22,72847748	21,04406929	21,93250656	21,89799881	21,81921005	22,4702549	21,810215	21,08232307	21,78711891	21,71933556	21,7349205	21,79657745	22,73001289	22,55618477	22,56160164	P83731;C9JNW5;C9JXB8	P83731;C9JNW5;C9JXB8	60S ribosomal protein L24	RPL24	3	498
NaN	18,1201458	18,93332672	18,69316101	19,67614365	19,06705093	18,05827713	18,98184013	17,61705208	18,32448006	18,87029839	19,05642509	19,38237	18,47242928	18,8787632	19,16783524	18,43827248	19,00003242	18,05970383	17,78244781	P46976;P46976-2;P46976-3;C9JQ42;G5E9W8	P46976;P46976-2;P46976-3;C9JQ42;G5E9W8	Glycogenin-1	GYG1	5	499
NaN	NaN	NaN	NaN	NaN	NaN	17,09383011	NaN	17,73171616	17,24859428	17,49169731	17,63225746	NaN	17,31336212	17,41674805	NaN	NaN	17,59046936	17,79277802	17,27902985	O43447;C9JQD4;O43447-2;H0YEL5;A6NM32	O43447;C9JQD4;O43447-2;H0YEL5;A6NM32	Peptidyl-prolyl cis-trans isomerase H;Peptidyl-prolyl cis-trans isomerase	PPIH	5	500
20,57542419	20,78596306	19,64688301	20,32102585	20,66951561	20,35207748	NaN	19,96648788	NaN	19,42222023	16,4266243	18,62031364	19,30739212	17,34550858	17,24627686	18,31167793	18,51148224	18,97328758	17,37848091	17,39263535	E7EX59;C9JQS9;P05166-2;E9PDR0;P05166;E7ETT1;E7EUY3;E7ETT4;E9PEC3;F8WBI9;E7ENC1;H7C5C9;C9JVY9;C9JVW9	E7EX59;C9JQS9;P05166-2;E9PDR0;P05166;E7ETT1;E7EUY3;E7ETT4;E9PEC3;F8WBI9;E7ENC1	Propionyl-CoA carboxylase beta chain, mitochondrial	PCCB	14	501
NaN	NaN	NaN	NaN	NaN	NaN	18,49736023	16,73052406	18,41794395	16,97230721	17,51043892	17,5624218	22,0790062	NaN	17,35552406	17,73032379	NaN	NaN	NaN	NaN	C9JRZ8;C9JRZ8-2	C9JRZ8;C9JRZ8-2	Aldo-keto reductase family 1 member B15	AKR1B15	2	502
NaN	NaN	NaN	NaN	NaN	NaN	16,78609085	NaN	NaN	17,86797905	NaN	NaN	16,3328228	NaN	NaN	NaN	17,0538826	16,57877159	18,940485	NaN	Q5EB52;Q5EB52-2;C9JW74;Q5EB52-3;C9JSW2;C9JWU9;C9JUD2;C9JCM6;C9JRA9;C9JG66	Q5EB52;Q5EB52-2;C9JW74;Q5EB52-3;C9JSW2;C9JWU9;C9JUD2;C9JCM6;C9JRA9;C9JG66	Mesoderm-specific transcript homolog protein	MEST	10	503
17,29858208	16,11188889	16,8395977	NaN	16,33257866	16,67590141	17,82680893	17,85835838	17,40407753	18,17289543	16,9851532	19,28705788	17,63523674	17,95594406	18,20586014	17,99435425	18,09620094	18,2008419	18,22886658	18,50614548	O14744;O14744-2;O14744-5;O14744-3;H0YJX6;C9JSX3;G3V2X6;G3V580;G3V5L5	O14744;O14744-2;O14744-5;O14744-3;H0YJX6;C9JSX3;G3V2X6;G3V580;G3V5L5	Protein arginine N-methyltransferase 5;Protein arginine N-methyltransferase 5, N-terminally processed	PRMT5	9	504
NaN	NaN	16,11070824	16,49615097	16,79220581	NaN	NaN	17,92572784	17,52596474	17,67086411	17,55194855	17,75035286	NaN	16,45346451	NaN	17,33490181	NaN	17,49607277	17,80580711	17,44992256	P31483;F8W8I6;P31483-2;C9JTN7;Q01085-2;Q01085;P31483-3;H7BY49;F8WE16	P31483;F8W8I6;P31483-2;C9JTN7;Q01085-2;Q01085;P31483-3;H7BY49;F8WE16	Nucleolysin TIA-1 isoform p40;Nucleolysin TIAR	TIA1;TIAL1	9	505
20,28557014	20,74147606	17,97645187	17,94615173	18,14035988	21,61418724	22,18528557	18,73806572	20,14108467	18,05674362	18,67338562	20,35627556	20,44556427	21,96947861	18,76584244	19,90307045	18,62353134	19,04521561	19,90590668	20,03898811	C9JV77;P02765	C9JV77;P02765	Alpha-2-HS-glycoprotein;Alpha-2-HS-glycoprotein chain A;Alpha-2-HS-glycoprotein chain B	AHSG	2	506
NaN	NaN	NaN	NaN	NaN	NaN	15,68132114	15,39292145	NaN	NaN	NaN	15,46167088	NaN	NaN	16,22802925	17,25727654	16,38805008	15,73041725	NaN	NaN	P42229;P42229-2;K7EK35;C9JVV6	P42229;P42229-2;K7EK35;C9JVV6	Signal transducer and activator of transcription 5A	STAT5A	4	507
NaN	17,69635582	NaN	NaN	NaN	NaN	NaN	NaN	NaN	NaN	NaN	NaN	NaN	16,2804985	NaN	NaN	NaN	16,24002647	17,06128693	17,21447182	Q92823-5;Q92823;F8W775;Q92823-2;C9JYY6;Q92823-6;Q92823-4;Q92823-3	Q92823-5;Q92823;F8W775;Q92823-2;C9JYY6;Q92823-6;Q92823-4;Q92823-3	Neuronal cell adhesion molecule	NRCAM	8	509
20,96677017	20,5364933	21,48035049	21,35949707	21,37321091	21,24759865	20,87755013	20,66795731	20,67512703	20,66448975	20,89126396	21,66826057	21,43669701	23,50893784	21,62564659	21,50091362	21,50997543	22,30685806	22,78268814	22,88697433	O60716;O60716-2;O60716-4;O60716-6;O60716-3;C9JZR2;O60716-5;O60716-7;O60716-9;O60716-8;O60716-10;O60716-12;O60716-14;O60716-11;O60716-13;O60716-17;O60716-15;O60716-18;O60716-16;O60716-20;O60716-22;O60716-19;O60716-21;O60716-23;O60716-24;O60716-25;O60716-26;O60716-28;O60716-30;O60716-27;O60716-29;O60716-31;O60716-32;E9PRE2;E9PKY0;H0YC95;E9PKL1	O60716;O60716-2;O60716-4;O60716-6;O60716-3;C9JZR2;O60716-5;O60716-7;O60716-9;O60716-8;O60716-10;O60716-12;O60716-14;O60716-11;O60716-13;O60716-17;O60716-15;O60716-18;O60716-16;O60716-20;O60716-22;O60716-19;O60716-21;O60716-23;O60716-24;O60716-25;O60716-26;O60716-28;O60716-30;O60716-27;O60716-29;O60716-31;O60716-32	Catenin delta-1	CTNND1	37	510
21,59057999	21,77233315	18,86229897	19,44414902	19,35902405	18,97578049	19,56851959	21,05278206	19,05136299	20,9472084	NaN	22,10619926	20,45903969	22,25378609	20,39142036	19,4224472	18,76438522	20,91859818	19,56124687	18,420578	CON__H-INV:HIT000292931	CON__H-INV:HIT000292931			1	512
23,9380455	24,99481201	23,85443306	24,517313	24,2487278	25,25810623	25,74583626	24,1299839	26,00821304	28,1234169	24,17729187	27,74053192	27,62317276	29,08009529	28,11842537	29,54231644	28,13824081	27,55778885	27,87537193	21,40493965	CON__P02533;P02533;CON__Q61782;K7ENV3;CON__Q7Z3Y9;Q7Z3Y9	CON__P02533;P02533	Keratin, type I cytoskeletal 14	KRT14	6	517
19,97323227	21,38879585	19,3266964	21,17487144	20,67650414	21,40597916	19,57305908	21,22163963	22,538414	21,05245209	21,15597916	21,33472633	22,09838104	19,34472847	22,49930954	23,42111206	20,10456848	20,13307762	18,01416206	18,37886238	CON__P02538;P02538	CON__P02538;P02538	Keratin, type II cytoskeletal 6A	KRT6A	2	519
28,99020958	30,15978622	28,69859505	29,03328133	28,21372986	29,08846092	30,2853775	28,35072899	29,1575222	28,38997459	28,64852524	29,3631916	29,66989708	31,28223228	30,05258369	29,81949043	29,92775917	28,38108826	29,79501152	28,80122375	CON__P02768-1;P02768;A0A0C4DGB6;B7WNR0;D6RHD5;H0YA55;C9JKR2;P02768-2;A0A087WWT3;P02768-3;H7C013	CON__P02768-1;P02768;A0A0C4DGB6;B7WNR0;D6RHD5;H0YA55;C9JKR2;P02768-2;A0A087WWT3;P02768-3	Serum albumin	ALB	11	523
22,25156212	23,23375511	21,18143845	22,54307175	22,45211601	23,99230766	21,3581562	22,47783279	24,62889671	23,93750763	22,83659172	24,27689362	23,40846825	22,8121357	25,26313019	25,32340431	22,68230438	22,69693375	22,83481979	19,76117516	CON__P04259;CON__REFSEQ:XP_932229	CON__P04259			2	525
27,61076736	27,96471596	27,93393326	28,04380035	28,16600227	27,95043564	27,92648697	28,68835831	26,94659233	28,96066284	28,63225174	29,36630058	28,47359467	29,06012917	27,76097488	27,3950119	26,56690216	28,67168617	29,40389442	26,55356216	P05787-2;CON__P05787;P05787;F8VUG2;F8W1U3;F8VP67;CON__H-INV:HIT000016045;Q8IWY7;CON__REFSEQ:XP_092267;F8VQY3;H0YIB2	P05787-2;CON__P05787;P05787;F8VUG2;F8W1U3	Keratin, type II cytoskeletal 8	KRT8	11	527
28,05475807	28,391819	28,58602524	28,30591202	28,37239647	28,56851959	29,53367424	29,19894028	27,87114716	30,04218292	29,0504055	30,33202171	29,59254456	30,15629387	27,13339806	28,27057266	27,70503807	29,90612602	29,43755913	25,40921402	CON__P08727;K7EMS3	CON__P08727;K7EMS3			2	528
27,59448624	27,52402496	27,93618202	27,91746712	27,69696999	28,02310944	28,70186996	27,54296303	26,6624794	29,2042675	27,78805542	29,01028061	28,23608017	30,98019218	27,97268105	28,42189789	27,22526932	28,89434814	25,29330254	25,95783806	CON__P08729	CON__P08729			1	529
20,35326385	22,12732506	19,13046455	20,84750938	19,41911697	23,89171028	19,82060623	21,35611534	22,24417496	23,70176315	22,0725441	21,52516174	22,45111084	23,18523979	22,71946144	23,4328804	22,35315514	20,45442772	16,7618885	19,41788101	CON__P08779;P08779;CON__Q3ZAW8;CON__Q9Z2K1;K7ENW6	CON__P08779;P08779	Keratin, type I cytoskeletal 16	KRT16	5	531
NaN	NaN	NaN	NaN	NaN	NaN	NaN	NaN	16,09106255	18,49369049	NaN	17,51653099	17,55337524	17,36657906	19,35627556	20,11870193	19,68106079	18,81793976	19,45181465	NaN	CON__P12035;P12035	CON__P12035;P12035	Keratin, type II cytoskeletal 3	KRT3	2	532
25,82582855	27,85822105	25,55736542	26,20439339	26,1534462	26,64003181	26,35707855	27,62449837	27,48638725	25,97611618	27,52820587	27,21576881	27,0866909	23,76080894	26,55942345	26,16503525	25,57548332	25,56383705	23,40846825	24,21800613	CON__P13645;P13645;CON__Q7Z3Y7;Q7Z3Y7;CON__Q148H6;CON__Q7Z3Y8;Q7Z3Y8;CON__Q2M2I5;Q2M2I5;CON__Q7Z3Z0;Q7Z3Z0	CON__P13645;P13645	Keratin, type I cytoskeletal 10	KRT10	11	533
24,6307869	25,65719986	24,75989532	24,98433304	25,15135574	25,69314575	26,125103	25,38235092	26,89919853	28,85189247	25,06184006	28,99148178	28,76407814	27,09908676	29,2748661	29,90268135	28,92857933	28,44217491	28,23690033	22,45803833	CON__P13647;P13647;F8W0C6;H0YI76;H0YIN9;F8VV57;F8VU69	CON__P13647;P13647	Keratin, type II cytoskeletal 5	KRT5	7	534
19,56567764	21,26470566	21,09300423	22,38529778	22,26873779	19,85762787	23,47184372	22,51821327	23,3372879	25,91026688	21,38321495	27,43817329	27,76869202	30,61368561	28,55065155	27,38508606	26,81518936	22,49930954	23,01297569	21,35611534	CON__P19012;A8MT21;P19012-2;C9JTG5	CON__P19012;A8MT21;P19012-2		KRT15	4	535
NaN	16,86023903	NaN	16,91403389	19,7851963	17,16054153	20,09016418	NaN	NaN	NaN	19,11222649	NaN	16,43794632	NaN	20,66075134	NaN	NaN	NaN	NaN	NaN	CON__P19013;P19013;F8VZR6;F8VX05	CON__P19013;P19013	Keratin, type II cytoskeletal 4	KRT4	4	536
22,59998322	22,20036316	22,27926254	22,93876457	23,84498405	22,40124702	22,09519577	23,87192345	25,8662262	26,01090431	24,12186813	25,84004593	23,66784859	24,62644958	25,73068237	25,38304329	21,63652992	26,43424988	24,47920418	18,5242424	CON__Q04695;Q04695;F5GWP8;K7EPJ9;K7ESE1;A0A3B3IS58;CON__Q9D312;CON__O76013;O76013;CON__A2AB72;CON__Q14532;Q14532;O76013-2;CON__Q8N1A0;Q8N1A0;Q8N1A0-2	CON__Q04695;Q04695;F5GWP8	Keratin, type I cytoskeletal 17	KRT17;JUP	16	538
21,94231224	22,17288971	22,52661896	23,01913261	23,05748367	22,47090149	23,46799469	23,01120186	21,81495476	24,38192177	23,04972839	24,12155151	23,69774055	25,64938164	22,60478592	23,37331772	21,69714546	23,89966011	21,75446129	21,19219589	CON__Q3KNV1;P08729;A0A1W2PRP1;CON__Q6ISB0;CON__Q9NSB2;Q9NSB2;U3KPR1;F8VS61;H0YHD9	CON__Q3KNV1;P08729	Keratin, type II cytoskeletal 7	KRT7	9	542
NaN	18,32728958	15,74483395	15,62199497	15,63951015	16,92948914	15,26693249	16,96285057	17,98615265	NaN	18,16888809	18,23836708	17,02474976	NaN	16,31279373	15,66874695	16,00156212	NaN	NaN	14,6143074	CON__Q5D862;Q5D862	CON__Q5D862;Q5D862	Filaggrin-2	FLG2	2	544
NaN	22,43540001	23,23590469	NaN	23,28602028	16,16439629	16,30622101	23,52396584	NaN	NaN	16,34123993	24,00324631	NaN	NaN	NaN	15,25620842	NaN	23,60952759	NaN	NaN	CON__Q5XKE5;Q5XKE5;H0YID6	CON__Q5XKE5;Q5XKE5	Keratin, type II cytoskeletal 79	KRT79	3	545
NaN	18,22472763	15,61927414	NaN	16,41880798	NaN	NaN	17,01236343	16,94980431	NaN	17,66573906	16,75889969	16,34030151	NaN	17,94889259	16,97768211	NaN	NaN	NaN	NaN	CON__Q7RTT2;CON__Q8N1N4-2;Q8N1N4;Q8N1N4-2	CON__Q7RTT2;CON__Q8N1N4-2;Q8N1N4;Q8N1N4-2	Keratin, type II cytoskeletal 78	KRT78	4	546
NaN	19,18616295	NaN	17,45547104	17,10236549	18,03305817	17,96211624	19,43938828	19,42652702	17,49630737	18,94809341	19,18139076	17,59068871	NaN	18,42804146	17,62699318	17,15085793	17,3534565	NaN	15,31748295	CON__Q7Z794;Q7Z794	CON__Q7Z794;Q7Z794	Keratin, type II cytoskeletal 1b	KRT77	2	547
NaN	20,25141716	17,67197037	17,75889969	19,4544487	18,34394836	16,96803665	NaN	17,8509922	NaN	19,88479614	18,99653435	18,74740601	NaN	17,99639702	17,77056122	NaN	NaN	NaN	17,55801773	CON__Q86YZ3;Q86YZ3	CON__Q86YZ3;Q86YZ3	Hornerin	HRNR	2	548
18,14653969	18,43208504	18,79778862	19,3044529	20,54802132	19,420187	19,77908516	17,0363884	18,16437721	20,09661293	17,54328918	19,30394173	18,09475899	23,36198807	20,19892502	21,11044312	20,23654747	21,22676277	21,6899147	21,83256149	CON__Q9C075;Q9C075;Q9C075-2;J3QR55;K7EPI0;CON__Q99PS0;Q9UFN7	CON__Q9C075;Q9C075;Q9C075-2	Keratin, type I cytoskeletal 23	KRT23	7	549
17,65410423	18,56443214	16,31337929	16,92288589	16,17909241	16,52657509	NaN	NaN	NaN	NaN	NaN	NaN	NaN	NaN	NaN	NaN	NaN	15,94795609	17,07838058	15,92239857	O15554;D1MQ08;M0R1J0;M0QZ70	O15554;D1MQ08;M0R1J0;M0QZ70	Intermediate conductance calcium-activated potassium channel protein 4	KCNN4	4	551
22,40857315	22,84961128	23,03146935	23,72161102	23,06291199	22,89226532	22,90017509	22,44629669	21,92063522	23,71429253	22,79604149	22,73768616	22,52109146	21,69017029	22,59135628	NaN	23,64328384	22,14152145	22,03163719	22,87090874	F8W727;P62910;D3YTB1	F8W727;P62910;D3YTB1	60S ribosomal protein L32	RPL32	3	552
18,11380386	NaN	19,31156731	17,99048042	18,45133209	18,50276947	NaN	NaN	NaN	NaN	17,72087288	NaN	NaN	17,6412468	NaN	NaN	NaN	NaN	NaN	NaN	D3YTG3;Q7Z7G0;H0Y897;Q7Z7G0-4;Q7Z7G0-3;Q7Z7G0-2;Q5JPC9	D3YTG3;Q7Z7G0;H0Y897;Q7Z7G0-4;Q7Z7G0-3;Q7Z7G0-2	Target of Nesh-SH3	ABI3BP	7	553
NaN	17,55179787	17,81127357	17,57118988	17,98431778	17,56115341	18,04920959	18,13766098	18,6556778	18,83704185	18,1361599	18,32060623	NaN	19,9452095	18,17148018	17,88160324	17,86332703	19,42035103	19,15415001	NaN	E9PF82;Q13557-11;Q13557-4;Q13557-6;E9PBG7;Q13557-3;Q13557;D6R938;Q13557-5;Q13557-10;Q13557-9;Q13557-12;Q13557-8;H0Y9J2	E9PF82;Q13557-11;Q13557-4;Q13557-6;E9PBG7;Q13557-3;Q13557;D6R938;Q13557-5;Q13557-10;Q13557-9;Q13557-12;Q13557-8;H0Y9J2	Calcium/calmodulin-dependent protein kinase type II subunit delta	CAMK2D	14	554
NaN	NaN	NaN	17,93099213	18,07707596	17,61590195	17,96527672	18,0890255	17,76467705	18,25718498	17,98080826	18,0684948	18,67079544	17,43811035	18,23958015	18,49005127	18,59772491	17,97342873	17,92827606	18,05996704	P61221;D6R9I9	P61221;D6R9I9	ATP-binding cassette sub-family E member 1	ABCE1	2	556
20,78620338	20,30485535	20,19279861	20,36303139	20,300951	20,68816566	20,47635078	20,65700531	20,84345245	20,8627224	21,61522102	21,20663452	20,62497711	20,32542419	20,57107925	20,37230873	20,63351631	21,28127289	21,45050621	21,58072472	Q99729-2;D6RBZ0;Q99729-3;D6RD18;D6R9P3;Q99729;Q99729-4	Q99729-2;D6RBZ0;Q99729-3;D6RD18;D6R9P3;Q99729;Q99729-4	Heterogeneous nuclear ribonucleoprotein A/B	HNRNPAB	7	557
NaN	NaN	18,28410149	17,30394173	18,39309692	17,23939323	18,92917252	19,09784698	18,2481308	18,96366882	18,28690147	19,3833828	19,23715401	17,84775543	18,50664902	18,78299141	19,01742744	18,54034042	18,11761284	18,17655373	P46926;D6R9P4;D6RAY7;D6RB13;D6RFF8;D6R917;Q8TDQ7;Q8TDQ7-2;Q8TDQ7-3;P46926-2	P46926;D6R9P4;D6RAY7;D6RB13;D6RFF8;D6R917;Q8TDQ7;Q8TDQ7-2;Q8TDQ7-3;P46926-2	Glucosamine-6-phosphate isomerase 1;Glucosamine-6-phosphate isomerase 2	GNPDA1;GNPDA2	10	558
17,2039032	NaN	15,35645199	15,84512234	16,36052132	NaN	17,27939224	18,15743637	17,6473732	17,8758564	15,96713638	17,91788483	17,00842857	18,53525925	17,89368057	18,70012093	18,33851814	17,7836628	17,48730659	18,7947464	D6RE79;Q14728;D6RA47;D6RIZ4	D6RE79;Q14728;D6RA47;D6RIZ4	Major facilitator superfamily domain-containing protein 10	MFSD10	4	559
18,51849174	18,27202797	18,48160172	18,45667458	18,20814896	18,07817078	18,92790031	19,47377777	18,57366943	18,58703041	17,691185	18,30474281	20,01386261	18,78876877	19,20311356	18,91102409	19,09086227	18,7135067	18,27526093	18,55228615	P57088;D6RAA6	P57088;D6RAA6	Transmembrane protein 33	TMEM33	2	561
21,78704071	21,41730499	21,76563263	22,64915085	22,5591526	22,45903969	21,00154495	21,35697365	21,19652557	21,21282196	19,41476822	20,31406975	19,95617104	20,02038765	21,64434052	20,92549706	21,05278206	22,35651779	21,92513466	20,84368134	P32969;D6RAN4;A0A2R8Y5Y7;E7ESE0;H0Y9V9;H0Y9R4	P32969;D6RAN4;A0A2R8Y5Y7;E7ESE0;H0Y9V9;H0Y9R4	60S ribosomal protein L9	RPL9	6	563
NaN	NaN	NaN	NaN	NaN	NaN	NaN	NaN	NaN	16,42533112	NaN	NaN	NaN	NaN	17,21181297	17,3409977	15,9799614	NaN	NaN	NaN	Q9Y251;Q9Y251-2;Q9Y251-3;Q9Y251-4;D6RHG4;D6RAQ1	Q9Y251;Q9Y251-2;Q9Y251-3;Q9Y251-4;D6RHG4;D6RAQ1	Heparanase;Heparanase 8 kDa subunit;Heparanase 50 kDa subunit	HPSE	6	564
18,86833954	18,96513557	18,79794693	18,81136894	18,51148224	19,14275551	19,38824844	18,68335724	18,48891449	18,66542625	18,1440506	18,80057144	18,92155075	18,75208664	18,68404388	19,08615112	19,34894943	18,66840744	19,50653267	19,84418869	D6RFN0;D6RAX7;Q9BT78;Q9BT78-2;D6RD63	D6RFN0;D6RAX7;Q9BT78;Q9BT78-2;D6RD63	COP9 signalosome complex subunit 4	COPS4	5	565
NaN	16,52101707	16,36406708	16,42352676	NaN	16,70495796	16,16506386	NaN	NaN	15,40763283	NaN	15,26828575	NaN	19,07767677	16,11396599	15,46591663	16,40645409	18,7600708	19,90631866	18,28351402	Q9Y6X4;D6RB01;D6R953;D6RC41	Q9Y6X4;D6RB01	Protein FAM169A	FAM169A	4	566
NaN	NaN	16,39305496	14,86074734	14,7860651	15,34440041	NaN	NaN	16,3276577	18,21133614	16,77519798	18,26755524	17,07910919	NaN	16,49518394	18,00464821	16,75824928	17,28897476	16,27677917	14,54918289	P55212;D6RHU3;D6RBM3	P55212;D6RHU3;D6RBM3	Caspase-6;Caspase-6 subunit p18;Caspase-6 subunit p11	CASP6	3	567
NaN	NaN	16,64301109	15,9621954	NaN	16,22466087	16,20049667	16,22740936	16,37793922	16,92752266	16,45333481	16,45465279	NaN	NaN	16,87723541	18,58372879	16,89202118	16,9726429	19,12077904	17,48109055	Q9NX24;D6RCB9;D6RC52;J3QSY4	Q9NX24;D6RCB9;D6RC52;J3QSY4	H/ACA ribonucleoprotein complex subunit 2	NHP2	4	568
18,35259438	17,97449303	18,97045326	20,00771713	19,51514626	19,10819817	17,53206635	19,5319519	18,00842857	18,83476067	19,36615181	18,1602459	19,1458931	16,65871429	17,97550011	17,76933479	17,52474022	18,69550705	17,1105442	15,54167175	O95394-4;O95394-3;O95394;D6RF77;D6RCQ8;D6RC77;D6RCD1	O95394-4;O95394-3;O95394;D6RF77;D6RCQ8;D6RC77;D6RCD1	Phosphoacetylglucosamine mutase	PGM3	7	569
NaN	NaN	15,35841084	NaN	NaN	NaN	NaN	18,42865372	NaN	15,64230537	16,05687141	NaN	NaN	NaN	NaN	NaN	NaN	NaN	NaN	NaN	Q8NBQ5;D6RCD0	Q8NBQ5;D6RCD0	Estradiol 17-beta-dehydrogenase 11	HSD17B11	2	570
21,30569077	21,16705132	21,40286064	21,20907784	20,87244987	20,61252213	20,66118622	20,4343071	19,64755058	20,42121506	20,64790154	20,78052711	21,40571976	21,50983047	21,15912437	20,57237434	21,51243782	21,13100624	22,21068382	20,52248192	P49773;D6RD60;D6RE99;D6REP8;D6RC06	P49773;D6RD60;D6RE99;D6REP8;D6RC06	Histidine triad nucleotide-binding protein 1	HINT1	5	571
NaN	NaN	17,37991905	NaN	NaN	NaN	NaN	18,74310493	18,23537827	18,65742302	18,07242584	18,61905861	18,30487633	18,05520821	18,63937569	18,37407112	19,34527016	19,32987595	19,09764099	18,48427963	Q9H9B4;D6RFI0;S4R2X2;D6RDG7;D6RAE9	Q9H9B4;D6RFI0;S4R2X2;D6RDG7	Sideroflexin-1	SFXN1	5	572
NaN	NaN	16,90818214	NaN	NaN	17,11146164	16,55704498	17,24979782	17,19988251	17,22100258	NaN	16,938591	17,02507401	17,49942589	NaN	17,5556221	18,27952957	18,1145668	17,66407204	17,72207451	J3KPP4;O95232;D6RDI2;C9JL41;O95232-2;E7EN55;U3KQT3;D6RHH0	J3KPP4;O95232;D6RDI2	Luc7-like protein 3	LUC7L3	8	573
19,16675568	18,91701126	17,86138916	18,72630501	18,35350037	17,84689903	NaN	19,56079865	NaN	18,80888939	NaN	20,07509232	19,5452137	18,15269089	18,3682003	19,44378471	17,42947197	17,87068939	17,48652077	17,87465668	P61086;P61086-3;D6RDM7	P61086;P61086-3;D6RDM7	Ubiquitin-conjugating enzyme E2 K	UBE2K	3	574
17,88792229	18,25561905	17,60754776	17,28355789	17,5357914	17,28825378	NaN	18,18223953	17,54328918	17,86363029	17,43143272	18,51244736	17,98153305	18,14733505	18,29095459	18,06523705	17,44111252	17,55988503	17,72660446	17,40565681	Q9H074;Q9H074-2;Q9H074-3;D6REB4;D6RJF2	Q9H074;Q9H074-2;Q9H074-3;D6REB4;D6RJF2	Polyadenylate-binding protein-interacting protein 1	PAIP1	5	576
21,51893425	20,39905739	20,41534615	20,68500137	21,67826843	20,81550217	20,36110497	20,75213623	19,93042755	20,34970474	19,10131454	20,50542831	16,0237751	21,28793716	20,87056923	21,31340599	21,31007957	20,84230042	20,65778923	20,76652336	O75116;D6REE7;C9JFJ0;E9PF63	O75116;D6REE7;C9JFJ0	Rho-associated protein kinase 2	ROCK2	4	577
18,43632126	18,70607185	18,01427078	16,94478035	17,02615547	18,78503799	16,70981026	18,92149162	18,70856476	19,07718086	18,38038445	17,76026535	17,92971992	18,30768204	18,1361599	17,91461945	17,87813568	18,54758835	19,27097893	18,90686035	P48729-2;P48729;P48729-3;E7ETM0;D6REM4;Q8N752;U3KQK7;H0Y9X2;U3KPX3;U3KQ83	P48729-2;P48729;P48729-3;E7ETM0;D6REM4;Q8N752	Casein kinase I isoform alpha;Casein kinase I isoform alpha-like	CSNK1A1;CSNK1A1L	10	578
18,2088623	18,05043411	18,75104141	17,97969246	18,28825378	17,88798141	19,62606621	19,92850685	19,64589691	19,69813919	19,94749451	19,06165504	18,86381149	19,16137886	19,07370758	19,10733032	19,56619835	19,40632057	19,06579018	19,85337067	D6RER5;Q9NVA2;D6RGI3;Q9NVA2-2;Q14141;B1AMS2;Q14141-4;Q14141-2;D6RDU5;Q14141-3;D6R9Y6;C9JV02;D6RDP1	D6RER5;Q9NVA2;D6RGI3;Q9NVA2-2;Q14141;B1AMS2;Q14141-4;Q14141-2;D6RDU5;Q14141-3	Septin-11;Septin-6	SEPT11;SEPT6	13	579
21,40717316	21,40249634	21,27844048	21,3194828	21,07718086	21,02418137	20,53971481	20,98981667	20,10942268	21,27452087	20,8121357	19,48396492	20,12641144	20,22305489	20,6313858	20,93747139	20,60222816	20,2854557	20,16901016	20,72592163	D6REX3;O94979-8;O94979;O94979-2;O94979-9;O94979-4;O94979-10;O94979-3;O94979-6;D6RHZ5;H7BXG7;O94979-7;O94979-5;H0Y9T9;H0YAB3;H0Y9K1;H0Y8W8;H0Y8V7;H0YAF5	D6REX3;O94979-8;O94979;O94979-2;O94979-9;O94979-4;O94979-10;O94979-3;O94979-6;D6RHZ5;H7BXG7;O94979-7;O94979-5	Protein transport protein Sec31A	SEC31A	19	580
18,79461861	19,86406898	20,08796501	21,27980042	20,68619919	20,67089844	22,58762932	22,19210625	19,70071411	20,28568268	19,9575901	20,86400795	21,67042351	21,9263649	21,77124596	20,97743034	20,9666996	20,66162109	21,49017906	20,64702225	P02774-3;D6RF35;P02774;P02774-2;D6RBJ7;CON__ENSEMBL:ENSBTAP00000018229;CON__Q3MHN5;D6RF20	P02774-3;D6RF35;P02774;P02774-2;D6RBJ7	Vitamin D-binding protein	GC	8	581
17,08534813	NaN	NaN	NaN	15,79935741	16,29704094	NaN	NaN	NaN	NaN	NaN	16,42770576	16,1043129	16,66830254	NaN	15,94704342	NaN	NaN	NaN	17,30001259	P19838-2;P19838;P19838-3;D6RF93	P19838-2;P19838;P19838-3;D6RF93	Nuclear factor NF-kappa-B p105 subunit;Nuclear factor NF-kappa-B p50 subunit	NFKB1	4	582
19,7786026	19,79935455	20,26830864	20,1683979	19,97854805	20,23491096	19,29055023	19,11494637	19,68512154	20,29232597	18,66389847	20,51787758	20,29793358	20,00484085	20,64341545	20,27605629	20,74394417	20,19880486	19,98064232	20,2041893	P31040;P31040-2;D6RFM5;A0A087X1I3;P31040-3;H0Y8X1	P31040;P31040-2;D6RFM5;A0A087X1I3;P31040-3	Succinate dehydrogenase [ubiquinone] flavoprotein subunit, mitochondrial	SDHA	6	583
19,0890522	NaN	19,32269859	19,00968742	19,36275291	19,17270088	19,50691986	19,50478745	19,73661423	19,15516472	20,18277168	18,88830948	18,60081291	19,33016014	19,20110512	19,38765907	19,63319778	18,62120819	19,08477783	19,88874054	Q6IBS0;D6RG15;H0Y858	Q6IBS0;D6RG15;H0Y858	Twinfilin-2	TWF2	3	584
19,79500008	21,60941505	20,96662903	19,12721825	23,021101	21,33745193	23,57945824	26,74175453	28,28850555	24,59809875	25,62033653	26,17742538	24,46344948	22,19093132	26,51854324	24,35930824	24,14195824	23,52802658	22,52525711	22,5853157	Q99715;D6RGG3;Q99715-4;Q99715-2;A0A087X0A8;H0Y4P7;H0Y991	Q99715;D6RGG3;Q99715-4;Q99715-2;A0A087X0A8	Collagen alpha-1(XII) chain	COL12A1	7	585
17,233881	NaN	NaN	NaN	NaN	NaN	NaN	NaN	NaN	19,09519577	18,77985382	20,53050613	NaN	22,68694687	19,9241333	21,28138733	24,04184914	17,81077194	19,91885948	20,62247658	D6RH31;Q6UXI9-6;Q6UXI9-3;Q6UXI9;H0YAK9;Q6UXI9-4;Q6UXI9-5;Q6UXI9-2;D6RE63	D6RH31;Q6UXI9-6;Q6UXI9-3;Q6UXI9;H0YAK9;Q6UXI9-4;Q6UXI9-5;Q6UXI9-2	Nephronectin	NPNT	9	586
NaN	NaN	NaN	NaN	NaN	NaN	NaN	NaN	NaN	NaN	NaN	NaN	NaN	NaN	15,83526134	NaN	18,22048187	NaN	NaN	16,48586082	I6L894;D6RHE1;Q01484;Q01484-2;Q01484-5;E9PHW9;A0A0U1RQN6;B7Z651;E9PCH6;H0Y931;D6R9U4;D6RIY9	I6L894;D6RHE1;Q01484;Q01484-2;Q01484-5;E9PHW9;A0A0U1RQN6;B7Z651;E9PCH6;H0Y931	Ankyrin-2	ANK2	12	587
17,11776543	17,32069397	15,9086504	17,16604614	16,64188194	16,03475571	NaN	14,78084755	NaN	NaN	15,67499256	NaN	NaN	NaN	18,33677673	16,32818413	15,87610912	NaN	NaN	NaN	P00325;P07327;V9HW50;D6RHZ6;P00325-2	P00325;P07327;V9HW50;D6RHZ6;P00325-2	Alcohol dehydrogenase 1B;Alcohol dehydrogenase 1A	ADH1B;ADH1A	5	588
NaN	NaN	NaN	NaN	NaN	16,50667953	NaN	NaN	17,19104004	NaN	NaN	NaN	NaN	NaN	16,63424301	NaN	16,22761536	16,56166077	17,52825546	NaN	O95757;E9PDE8;D6RJ96	O95757;E9PDE8;D6RJ96	Heat shock 70 kDa protein 4L	HSPA4L	3	589
15,99625301	16,29093742	15,80031872	NaN	16,49549675	16,07098007	18,40607262	18,56978226	17,62285233	16,34488487	17,69356918	16,00799179	14,91167259	15,8305397	18,62149429	18,54931831	17,27312088	15,78591251	16,62685013	18,22529221	Q32P28-3;Q32P28;Q32P28-4;Q32P28-2;E2QRI1	Q32P28-3;Q32P28;Q32P28-4;Q32P28-2;E2QRI1	Prolyl 3-hydroxylase 1	LEPRE1	5	590
NaN	NaN	NaN	NaN	NaN	NaN	15,59295368	NaN	16,95344543	NaN	NaN	NaN	17,20495224	16,31965446	17,12807465	18,10021019	16,26887131	NaN	17,38152695	14,9365921	P34913;E5RFU2;E5RFH6;H0YAW7;E5RI53	P34913;E5RFU2;E5RFH6;H0YAW7;E5RI53	Epoxide hydrolase 2	EPHX2	5	591
17,12887955	NaN	17,47579765	16,68332291	16,25512123	16,57209396	NaN	16,06558418	16,87639618	16,79550743	15,9633255	16,96713638	16,96149445	16,65186501	16,88178253	16,63905716	NaN	17,79442787	18,14101028	17,51198387	O94903;E5RG77;E5RFX7	O94903;E5RG77;E5RFX7	Proline synthase co-transcribed bacterial homolog protein	PROSC	3	592
NaN	NaN	15,99554634	16,42624855	16,04063225	NaN	NaN	NaN	NaN	NaN	16,47011948	16,40454292	NaN	16,56860924	16,47245216	16,42175293	16,58112717	NaN	16,04180908	16,52204514	Q8N6T3-2;Q8N6T3;Q8N6T3-3;Q8N6T3-5;F8VWH9;F8W1U7;E5RHC5;E5RHT6;Q8N6T3-4	Q8N6T3-2;Q8N6T3;Q8N6T3-3;Q8N6T3-5;F8VWH9;F8W1U7;E5RHC5;E5RHT6;Q8N6T3-4	ADP-ribosylation factor GTPase-activating protein 1	ARFGAP1	9	593
20,12742043	19,2364769	18,79797745	19,09663773	19,96409225	18,90245247	19,41851997	19,43385887	19,67994308	19,59043312	19,1169014	20,5111351	19,79751968	19,32111359	19,08581543	19,90418816	18,91770935	19,26931381	18,87438774	19,39986992	E5RHG6;O75347-2;E5RJD8;O75347;E5RIW3	E5RHG6;O75347-2;E5RJD8;O75347;E5RIW3	Tubulin-specific chaperone A	TBCA	5	594
19,58519745	19,62136841	20,02269363	19,32733345	19,61507607	19,01154327	18,48891449	17,72773361	18,62852478	18,82463646	18,63385391	18,70161057	18,99225235	17,80706596	18,32724571	18,2749424	18,15343285	18,44596863	19,66864967	18,29817963	Q15369;Q15369-2;E5RHG8;R4GMY8	Q15369;Q15369-2;E5RHG8;R4GMY8	Transcription elongation factor B polypeptide 1	TCEB1	4	595
23,98607063	21,51340103	23,19865417	23,78726006	23,01512146	22,07975388	19,24859428	23,52778816	19,79374695	18,04894447	19,17745399	18,44119263	19,19964409	20,3719902	18,69591522	19,79338074	20,40468025	19,1120224	20,97736168	19,11431122	P00915;E5RHP7;E5RH81;E5RFE7;E5RG43;E5RIF9;E5RFL2;E5RGU8;H0YBE2;E5RJI8;E5RII2;E5RG81;E5RJF6;E5RHS7	P00915;E5RHP7;E5RH81;E5RFE7;E5RG43;E5RIF9;E5RFL2;E5RGU8	Carbonic anhydrase 1	CA1	14	596
20,05893707	19,82443428	19,9802227	19,52888489	20,56485939	19,33592606	19,94906235	18,99741745	19,5242424	19,04593468	19,29898453	19,14305496	19,63608551	18,49852943	19,54253387	18,94042778	19,3150425	21,1944828	22,46366119	20,12968636	O94905;E5RHW4;O94905-3;E5RJ09;O94905-2	O94905;E5RHW4	Erlin-2	ERLIN2	5	597
22,17023277	22,43806839	21,16563988	21,81342888	21,16226387	20,85764313	19,88531876	20,08082771	19,28886223	20,22870064	20,15943336	20,18434715	20,33221626	20,69795227	20,86793327	20,88650894	21,18483162	21,28720474	21,0643425	20,84237862	P62888;E5RI99;A0A0C4DH44;E5RJH3;A0A0B4J213	P62888;E5RI99	60S ribosomal protein L30	RPL30	5	598
NaN	NaN	NaN	NaN	NaN	NaN	18,92329216	17,64877892	NaN	16,57840157	NaN	NaN	17,08441353	15,3900013	15,21344566	17,60826874	16,72680283	15,24257851	NaN	NaN	Q13822-2;Q13822-3;E7EUF1;Q13822;E5RIA2	Q13822-2;Q13822-3;E7EUF1;Q13822;E5RIA2	Ectonucleotide pyrophosphatase/phosphodiesterase family member 2	ENPP2	5	599
NaN	NaN	17,28491402	NaN	17,97006035	NaN	19,0414772	18,239254	19,23420906	19,81177521	18,47919655	20,22211075	18,57485199	18,4353447	18,68455696	18,84331322	18,62795448	18,53878784	18,2265625	19,20540619	E5RK69;E5RFF0;E5RJR0;E5RIU8;H0YC77	E5RK69	Annexin	ANXA6	5	600
15,5122776	NaN	17,75022316	17,00404549	17,64258766	NaN	18,04163742	19,06270981	17,89059639	18,38860512	19,35870361	18,28708076	20,36046219	17,18698502	17,89095306	NaN	17,40474319	17,25229645	17,74386215	17,93018341	H0Y4R2;P16435;E7EMD0	H0Y4R2;P16435;E7EMD0	NADPH--cytochrome P450 reductase	POR	3	601
NaN	NaN	18,31804848	19,29849243	18,67541885	18,1611805	NaN	20,05854225	17,17961693	17,42767334	18,23069572	18,56762886	17,34724045	18,18529129	16,98959351	16,79411125	18,57938957	19,22347832	17,48258781	17,22156906	E7EMK3;J3QLD9;Q14254;K7EKW9	E7EMK3;J3QLD9;Q14254	Flotillin-2	FLOT2	4	602
16,46816254	16,962286	17,3739872	18,13761139	17,11349869	16,83058929	NaN	NaN	NaN	NaN	NaN	NaN	18,99341393	NaN	16,71866608	NaN	16,96837425	NaN	17,22665596	NaN	G3V3D1;E7EMS2;G3V3E8;H0YIZ1;P61916;J3KMY5;P61916-2;G3V2V8	G3V3D1;E7EMS2;G3V3E8;H0YIZ1;P61916;J3KMY5;P61916-2;G3V2V8	Epididymal secretory protein E1	NPC2	8	603
NaN	NaN	NaN	NaN	NaN	NaN	NaN	NaN	NaN	NaN	NaN	NaN	NaN	NaN	14,85730076	14,61171627	NaN	15,04554653	14,85705757	NaN	O00255;O00255-2;O00255-3;E7EN32;E7ET29;E7EPR4	O00255;O00255-2;O00255-3;E7EN32;E7ET29;E7EPR4	Menin	MEN1	6	604
NaN	18,82860756	17,10635757	17,93000984	19,40241241	17,8339901	25,06221199	18,71374321	18,85741615	19,01821709	19,77433014	20,26006126	21,07868004	22,24522018	22,00713539	21,62430763	22,24820709	17,70184708	18,65435028	24,49014282	P15502-1;P15502-2;E7EN65;P15502-10;P15502-4;P15502-5;E7ENM0;P15502-13;G3V0G6;P15502-9;F8WAH6;P15502;P15502-12;P15502-6;P15502-7;B3KRT8;E7ETP7;E7ENW7;E7EWS8;E7EN51;E9PGX4	P15502-1;P15502-2;E7EN65;P15502-10;P15502-4;P15502-5;E7ENM0;P15502-13;G3V0G6;P15502-9;F8WAH6;P15502;P15502-12;P15502-6;P15502-7;B3KRT8;E7ETP7	Elastin	ELN	21	605
18,45980072	18,64849854	19,58939171	NaN	NaN	19,00667763	NaN	17,75257683	NaN	17,58703041	NaN	NaN	NaN	17,81365585	16,87219429	17,08285522	16,72706985	NaN	16,50940323	NaN	P12111-4;E7ENL6	P12111-4;E7ENL6		COL6A3	2	606
19,4334507	20,22658539	20,4506073	20,22799683	19,78268814	20,66916847	20,28455353	20,34462166	20,23046112	19,57222557	19,99286079	20,3324337	20,44677544	20,3730526	20,41606712	20,57579422	20,739748	20,96148109	21,1801033	19,56536293	P35611-3;P35611;E7ENY0;P35611-6;E7EV99;P35611-2;P35611-4;P35611-5;A0A0A0MSR2;H0Y9H2;D6RF25;D6RAH3;D6RJE2	P35611-3;P35611;E7ENY0;P35611-6;E7EV99;P35611-2;P35611-4;P35611-5;A0A0A0MSR2;H0Y9H2	Alpha-adducin	ADD1	13	607
20,21133614	20,34071541	20,9323616	20,05231857	20,40841675	20,69327927	21,69540596	21,65311623	21,02269363	21,4126091	21,06065369	20,69574547	20,85521126	21,03241158	21,55903625	21,64961243	21,60932541	20,88874054	21,52080536	21,14550591	E7EPK1;Q16181;Q16181-2;E7ES33;G3V1Q4;A0A0U1RRE1;A0A0U1RRH9;Q6ZU15;A0A0U1RRM2;Q5JXL7;A0A0U1RRD1	E7EPK1;Q16181;Q16181-2;E7ES33;G3V1Q4;A0A0U1RRE1	Septin-7	7/set	11	608
18,62059975	17,75922585	17,6557827	17,5911274	17,88702965	18,12504959	16,8261261	21,88229752	19,99410439	18,12862968	17,24915123	17,43827248	23,14858246	16,41926956	17,08243942	18,18572807	17,48958206	16,50046921	17,21019554	17,56160164	P33121;P33121-3;P33121-2;E7EPM6;B7Z3Z9;D6RER0;H0Y9U7;D6RG07;H0Y9Z9;Q9ULC5-3;Q9ULC5;Q9ULC5-4	P33121;P33121-3;P33121-2;E7EPM6;B7Z3Z9;D6RER0	Long-chain-fatty-acid--CoA ligase 1	ACSL1	12	609
19,52294159	19,30981445	19,89634514	19,04281425	19,79875374	19,30425262	17,86205673	19,12191772	18,28410149	18,58380318	18,8426075	18,34360123	18,20433235	17,77930832	18,6852417	18,30919266	18,92584419	18,95586014	19,34775925	18,89071465	E7EPT4;P19404	E7EPT4;P19404	NADH dehydrogenase [ubiquinone] flavoprotein 2, mitochondrial	NDUFV2	2	610
18,1849041	17,53564072	18,01356316	17,66414261	17,51576233	17,7038765	17,81271553	18,65623665	17,71739578	18,34004211	17,23313332	17,39104271	18,45108986	NaN	17,78110313	17,70171165	17,80158234	17,182724	17,00514221	17,58988571	P16278;P16278-3;E7EQ29;P16278-2;C9J4G9	P16278;P16278-3;E7EQ29;P16278-2	Beta-galactosidase	GLB1	5	611
18,78771782	17,46969032	17,94186211	18,18437195	18,92204475	16,75303459	NaN	17,37721062	NaN	NaN	17,52848434	NaN	NaN	NaN	NaN	NaN	16,50227165	16,60469818	16,88440895	NaN	Q9GZZ9;E7EQ61;Q9GZZ9-2;E7EWE1;C9JRV9;C9J5W5	Q9GZZ9;E7EQ61;Q9GZZ9-2;E7EWE1	Ubiquitin-like modifier-activating enzyme 5	UBA5	6	612
21,453022	21,31766129	22,5047245	23,01069069	22,62947655	22,6410141	20,02337074	21,18628311	19,81684685	20,82003021	18,66944504	20,34819221	20,22541046	18,01525116	20,70750427	19,87272072	20,61342239	20,54952431	20,12174034	21,23963737	Q15363;E7EQ72;F5GX39	Q15363;E7EQ72;F5GX39	Transmembrane emp24 domain-containing protein 2	TMED2	3	613
19,69372177	22,11346626	20,12742043	20,79986	23,26942253	21,56416321	24,11577034	25,84412193	22,44791222	24,74617004	22,7512989	22,8473568	28,34023857	17,7079258	25,03199959	23,70229149	22,84350967	29,0518055	22,13285828	16,64498329	P02788;E7ER44;E7EQB2;P02788-2;C9JCF5;CON__Q0IIK2;CON__Q29443	P02788;E7ER44;E7EQB2;P02788-2	Lactotransferrin;Kaliocin-1;Lactoferroxin-A;Lactoferroxin-B;Lactoferroxin-C	LTF	7	614
20,63874054	20,519701	20,19856453	20,24027824	20,48049927	19,66637993	20,98280144	19,76041222	20,16386032	20,10059547	20,13733673	20,70320129	19,85826683	20,77394485	20,23467636	20,19592476	20,52535248	20,1611557	20,39236259	20,41555214	Q14240-2;Q14240;E7EQG2;J3KSN7	Q14240-2;Q14240;E7EQG2	Eukaryotic initiation factor 4A-II	EIF4A2	4	615
NaN	NaN	NaN	NaN	NaN	NaN	20,94934845	NaN	18,89071465	NaN	19,73101997	19,76511383	NaN	21,87897301	NaN	NaN	19,2575531	NaN	NaN	19,07595444	E7EQH8	E7EQH8		ELN	1	616
21,65870476	21,84513855	21,5532341	21,16287804	21,7324791	21,69412994	21,88020706	23,74201202	22,74960136	23,7644577	22,87241173	22,09863663	21,98377609	22,14954376	23,3823185	22,26782417	22,7103653	22,13786888	23,37623596	21,50266266	E7EQR4;P15311	E7EQR4;P15311	Ezrin	EZR	2	617
NaN	NaN	NaN	NaN	NaN	NaN	NaN	NaN	NaN	NaN	NaN	NaN	NaN	15,52607155	NaN	NaN	NaN	17,12626076	19,52010536	NaN	O15347;E7EQU1;E7ES08;E9PES6	O15347;E7EQU1;E7ES08;E9PES6	High mobility group protein B3	HMGB3	4	618
17,57872581	17,71612358	17,34905624	17,26919937	17,4258709	17,27957344	NaN	18,37589645	18,01971054	17,68681526	22,21557999	18,17927742	18,5256958	NaN	17,71632385	NaN	16,78289604	18,13921165	20,80412102	NaN	Q7Z2K6;E7ER77;A0A0C4DGF0;Q7Z2K6-2	Q7Z2K6;E7ER77;A0A0C4DGF0;Q7Z2K6-2	Endoplasmic reticulum metallopeptidase 1	ERMP1	4	619
16,86978722	NaN	NaN	NaN	NaN	NaN	NaN	NaN	16,13209724	NaN	NaN	16,51694679	NaN	NaN	16,70684624	16,92844963	16,34462547	16,76823616	16,73436546	16,84806061	E7ESA6;Q05397-5;Q05397;H0YBP1;Q05397-7;Q05397-2;H0YBZ1;H0YB16;E9PEI4;Q05397-3;Q05397-4;B4DWJ1;Q05397-6;H0YB99;E5RI03;E5RHD8	E7ESA6;Q05397-5;Q05397;H0YBP1;Q05397-7;Q05397-2;H0YBZ1;H0YB16;E9PEI4;Q05397-3;Q05397-4;B4DWJ1;Q05397-6;H0YB99;E5RI03;E5RHD8	Focal adhesion kinase 1	PTK2	16	620
NaN	NaN	NaN	NaN	NaN	NaN	NaN	NaN	NaN	17,60342407	NaN	16,55992889	NaN	17,44604874	NaN	17,09124947	15,86829185	17,7605896	17,60718536	20,40582275	E7ESP4;E7EMF1;E9PB77;D6RG08	E7ESP4;E7EMF1;E9PB77		ITGA2	4	621
NaN	NaN	NaN	NaN	NaN	NaN	NaN	16,47948074	NaN	NaN	16,18847275	NaN	NaN	NaN	NaN	NaN	NaN	NaN	NaN	NaN	P05362;E7ESS4	P05362;E7ESS4	Intercellular adhesion molecule 1	ICAM1	2	622
NaN	NaN	NaN	NaN	NaN	NaN	NaN	NaN	NaN	NaN	NaN	16,52290344	NaN	NaN	16,22776604	16,17459488	16,6490593	16,44768143	16,19519997	16,5266819	Q13330;E7ESY4;Q13330-3;Q13330-2;Q9BTC8;E7EV10;Q9BTC8-2;E7EQY4;E9PCS8;E9PF88;H0YIT0;H7C3F3	Q13330;E7ESY4;Q13330-3;Q13330-2;Q9BTC8;E7EV10;Q9BTC8-2;E7EQY4;E9PCS8;E9PF88;H0YIT0;H7C3F3	Metastasis-associated protein MTA1;Metastasis-associated protein MTA3	MTA1;MTA3	12	623
NaN	NaN	NaN	NaN	NaN	NaN	NaN	NaN	NaN	NaN	14,46722317	NaN	NaN	NaN	NaN	NaN	NaN	14,65513897	15,79814243	14,58243561	O15042;E7ET15;O15042-2;O15042-3	O15042;E7ET15;O15042-2;O15042-3	U2 snRNP-associated SURP motif-containing protein	U2SURP	4	624
18,57518387	18,62120819	19,7794857	19,23357773	19,08783531	19,5500145	19,48158264	19,97519302	19,9201107	18,98937225	19,16932869	19,347435	18,94163132	19,09439659	19,71317101	19,67604065	19,36296654	20,05589676	19,56857681	20,27104759	O00410-3;O00410;E7ETV3;H0Y8C6;C9JMV5;O00410-2;H0Y3V4;E7EV12;E7EQT5;E7EX05;E7EWK4;E7ETV8;E7ESZ1;E7ESA1;C9JQT6;C9JZ53;C9J875;C9JZD8	O00410-3;O00410;E7ETV3;H0Y8C6;C9JMV5;O00410-2;H0Y3V4;E7EV12;E7EQT5;E7EX05;E7EWK4	Importin-5	IPO5	18	625
21,24295616	20,02418137	20,39728165	20,41936302	20,06223679	20,90323257	19,66113472	20,66700363	20,55149841	19,94635201	20,56085587	19,62791824	19,67843246	19,89866257	20,25303459	20,56718445	19,65027046	20,14532089	20,519701	20,85338593	Q04637-9;Q04637-8;Q04637;E7EUU4;Q04637-3;E9PGM1;Q04637-4;E7EX73;Q04637-5;Q04637-7;Q04637-6;C9JF13;C9J6B6;C9K073;C9J2Z7;H7C0V6;H7C044;C9JHW9;F8WCF2	Q04637-9;Q04637-8;Q04637;E7EUU4;Q04637-3;E9PGM1;Q04637-4;E7EX73;Q04637-5;Q04637-7;Q04637-6	Eukaryotic translation initiation factor 4 gamma 1	EIF4G1	19	626
21,82434845	21,50188637	21,10903931	20,69038391	21,0276947	20,82555199	21,83915138	21,77792168	22,00216484	21,33008385	21,13018799	21,3543396	19,9813385	22,17053795	21,75474739	21,83514595	22,16659164	20,692173	21,49770164	21,48664856	E7EVA0;P27816;P27816-6;P27816-2;P27816-5;P27816-4;F8W9U4;H7C4C5;H0Y2V1;B5MEG9;H7C456;A0A0J9YW37;P27816-7;A0A0J9YVV8	E7EVA0;P27816;P27816-6;P27816-2;P27816-5	Microtubule-associated protein;Microtubule-associated protein 4	MAP4	14	627
16,65648079	NaN	15,93214512	16,4502449	16,75746727	16,45410728	16,5155468	16,9038353	16,56461143	16,5988369	16,00864792	16,31751823	NaN	16,1987133	16,46621895	16,46578979	16,45641899	16,05680656	16,04230118	16,89023972	E7EVH7;Q07866-9;Q07866-4;G3V5R9;Q07866-6;Q07866-10;Q07866-5;G3V3H3;Q07866-7;F8W6L3;Q07866;Q07866-3;Q07866-2;G3V2E7;Q07866-8;G5E9S8	E7EVH7;Q07866-9;Q07866-4;G3V5R9;Q07866-6;Q07866-10;Q07866-5;G3V3H3;Q07866-7;F8W6L3;Q07866;Q07866-3;Q07866-2;G3V2E7;Q07866-8;G5E9S8	Kinesin light chain 1	KLC1	16	628
NaN	NaN	NaN	NaN	NaN	NaN	NaN	NaN	15,23605156	NaN	16,78199959	NaN	NaN	NaN	NaN	NaN	NaN	NaN	NaN	NaN	P14317;E7EVW7	P14317;E7EVW7	Hematopoietic lineage cell-specific protein	HCLS1	2	630
18,5508213	19,30545616	18,46068001	18,58512306	18,03901482	18,31681252	17,16545677	18,99948311	18,65207481	18,6707592	18,58200264	19,03603935	18,45928001	18,8941555	18,68773842	18,33542442	17,20294571	18,83824348	18,81083488	20,38110352	E7EX17;P23588;P23588-2;F8VX11;F8VP89;F8VSC7;F8VYE9;F8W0K0;F8VRU1	E7EX17;P23588;P23588-2	Eukaryotic translation initiation factor 4B	EIF4B	9	631
21,79133987	21,46806908	21,15567017	21,43583298	21,73999405	21,21986771	22,18304443	23,36679649	22,94785118	21,71200562	22,51198006	21,71548653	21,17864609	20,67598724	21,06913757	21,64877892	21,79423904	21,78136826	21,49511719	21,70712471	Q05682;Q05682-2;Q05682-6;Q05682-3;E7EX44;Q05682-4;E9PGZ1;Q05682-5;C9J813;C9JEK3;F8WE61;C9JE79	Q05682;Q05682-2;Q05682-6;Q05682-3;E7EX44;Q05682-4;E9PGZ1;Q05682-5;C9J813	Caldesmon	CALD1	12	633
18,00245285	19,20524025	18,25488091	18,93390465	18,88321686	18,6680603	19,10059547	19,59495926	18,59626961	18,8891716	18,59430313	19,1951313	18,79569817	19,20776749	19,25868034	18,74175644	19,19053459	18,87903214	19,11636925	18,97737503	E7EX90;Q14203-4;Q14203-3;Q14203-5;Q14203;Q14203-6;Q14203-2;Q6AWB1;E7EWF7	E7EX90;Q14203-4;Q14203-3;Q14203-5;Q14203;Q14203-6;Q14203-2;Q6AWB1	Dynactin subunit 1	DCTN1;DKFZp686E0752	9	634
20,31793785	20,53535461	20,09287643	19,9153347	20,56458092	19,93761444	19,45545197	19,73060608	19,60568619	19,56365013	21,6254673	19,48176003	19,94249153	19,27582932	19,47494507	19,04024696	19,42419052	20,45030594	19,99603844	19,75385094	E9PAV3;E9PAV3-2;Q13765;H0YHX9;F8W0W4;F8VZJ2;F8VNW4;F8W1N5;Q9BZK3;F8VZ58	E9PAV3;E9PAV3-2;Q13765;H0YHX9;F8W0W4;F8VZJ2;F8VNW4;F8W1N5	Nascent polypeptide-associated complex subunit alpha	NACA	10	635
NaN	17,83904457	18,20132065	17,81759644	18,28202057	17,37288284	17,94312096	NaN	NaN	17,32333565	16,08530617	17,98704147	16,61870003	16,50723648	15,75251102	NaN	16,92578697	17,87249374	15,76001835	NaN	Q9Y2E5;E9PCD7;Q9Y2E5-2;H0YA68	Q9Y2E5;E9PCD7;Q9Y2E5-2;H0YA68	Epididymis-specific alpha-mannosidase	MAN2B2	4	636
17,7409668	18,84576607	18,00272751	18,46662521	18,102314	17,32948112	NaN	18,40303612	NaN	18,27521515	18,31336212	16,62685013	18,99691963	17,26049614	NaN	NaN	18,57115173	17,87435722	18,9202137	17,94929123	Q02338;E9PCG9;C9K0G7;H7C2W1	Q02338;E9PCG9;C9K0G7;H7C2W1	D-beta-hydroxybutyrate dehydrogenase, mitochondrial	BDH1	4	637
18,02853203	18,18732262	17,32219315	17,50517654	17,88506508	17,3080368	18,1973896	18,61363792	18,7286644	17,79442787	19,153162	19,51364326	17,82693291	18,01312637	18,2926178	18,12181664	18,1683979	18,46407509	19,03305817	18,59335518	Q02880;Q02880-2;E9PCY5;P11388-4;P11388-3;P11388-2;P11388;J3KTB7	Q02880;Q02880-2;E9PCY5	DNA topoisomerase 2-beta;DNA topoisomerase 2	TOP2B	8	638
NaN	NaN	17,01867867	NaN	17,90571594	17,74300766	NaN	17,74188805	17,8836937	18,62503052	17,37356186	18,28919983	17,73429871	17,60899162	18,20165443	17,360075	NaN	17,60421944	17,58585739	17,68572044	O43795;E9PDF6;O43795-2;E7EQD9;A0A0U1RRI3;C9JYW1;C9JUP5	O43795;E9PDF6;O43795-2;E7EQD9	Unconventional myosin-Ib	MYO1B	7	639
NaN	NaN	14,8004446	NaN	15,39997864	NaN	17,5618248	15,3623209	NaN	NaN	NaN	NaN	NaN	NaN	18,00289154	16,67259026	16,81678391	17,82077789	18,80369568	NaN	P22413;E9PE72	P22413;E9PE72	Ectonucleotide pyrophosphatase/phosphodiesterase family member 1;Alkaline phosphodiesterase I;Nucleotide pyrophosphatase	ENPP1	2	640
21,15053558	21,34640694	21,44611931	21,44161987	21,56397629	21,37188339	20,66518402	21,53045845	21,21779823	21,89482117	22,2479744	21,84241676	20,5950489	20,8911171	21,80774117	21,38505936	21,7088089	22,13889885	22,05059242	21,80683708	E9PEB5;Q96AE4-2;Q96AE4;C9JSZ1	E9PEB5;Q96AE4-2;Q96AE4	Far upstream element-binding protein 1	FUBP1	4	641
NaN	NaN	NaN	15,71555996	16,16516304	16,0252037	NaN	NaN	19,21998596	15,75373936	NaN	16,27521515	NaN	NaN	NaN	NaN	NaN	15,89422607	16,11083031	NaN	P24347;E9PED7	P24347;E9PED7	Stromelysin-3	MMP11	2	642
20,17292023	20,35896111	19,37850189	19,52321053	19,41796303	19,73509407	18,46590996	20,71305466	19,58301353	19,44356346	19,23102379	19,76210022	20,14208221	19,59209633	18,45076752	19,33190918	20,40395164	19,95034599	20,49862671	19,48685455	P10515;E9PEJ4;H0YDD4	P10515;E9PEJ4;H0YDD4	Dihydrolipoyllysine-residue acetyltransferase component of pyruvate dehydrogenase complex, mitochondrial	DLAT	3	643
20,09558296	NaN	19,20265961	19,48997307	19,00385284	19,29277611	18,52516174	18,58343506	19,6942997	18,69801903	18,53598213	19,83315659	19,44784546	17,51960564	18,88235092	18,64463043	19,37691307	18,95082855	19,71736145	17,55277443	P09622;E9PEX6;P09622-3;P09622-2	P09622;E9PEX6;P09622-3;P09622-2	Dihydrolipoyl dehydrogenase, mitochondrial	DLD	4	644
NaN	NaN	17,06297302	16,70401192	NaN	NaN	NaN	16,39947891	16,81152534	17,03155136	17,20933914	17,22213364	NaN	NaN	17,10277557	17,32095909	17,09537697	17,28843307	17,29974556	16,89083481	O75694;O75694-2;E9PF10	O75694;O75694-2;E9PF10	Nuclear pore complex protein Nup155	NUP155	3	645
NaN	NaN	NaN	NaN	NaN	NaN	NaN	NaN	NaN	16,46437073	NaN	NaN	15,96474743	NaN	NaN	15,83385372	15,46833801	15,46735096	17,03831863	NaN	Q96CM8-2;Q96CM8;Q96CM8-3;E9PF16;Q96CM8-4;D6RF87;D6RF15;E7EN53	Q96CM8-2;Q96CM8;Q96CM8-3;E9PF16;Q96CM8-4	Acyl-CoA synthetase family member 2, mitochondrial	ACSF2	8	646
19,72404099	18,26636505	17,61223412	17,83133125	17,64505386	18,29252815	17,73270988	17,71377563	17,38793373	17,35526466	18,78359985	NaN	NaN	NaN	17,28500557	17,35112953	NaN	16,49571419	16,10817719	17,08773232	Q9Y4P3;E9PF19;Q96E41;A0A087WXC6	Q9Y4P3;E9PF19;Q96E41	Transducin beta-like protein 2	TBL2	4	647
NaN	NaN	NaN	NaN	NaN	NaN	NaN	NaN	NaN	NaN	NaN	NaN	NaN	NaN	17,82749176	NaN	NaN	NaN	20,39477158	NaN	Q9BXJ4-3;E9PGA6;Q9BXJ4;Q9BXJ4-2	Q9BXJ4-3;E9PGA6;Q9BXJ4;Q9BXJ4-2	Complement C1q tumor necrosis factor-related protein 3	C1QTNF3	4	648
16,45760536	NaN	16,24805641	NaN	NaN	NaN	NaN	NaN	16,63509369	16,19213867	NaN	15,30210304	NaN	17,30990219	17,89202118	17,66309929	17,93375969	16,73489571	17,76758957	17,78430176	Q15418-2;Q15418;E9PGT3;Q15418-4;Q15418-3;F2Z2J1;Q15349-2;Q15349-3;Q15349;B7Z3B5;E9PMM7;Q9UK32;Q9UK32-2;P51812;B7ZB17;B1AXG1;B4DG22;E9PAN7;D6RE03;Q5SVM6;A0A2R8Y7S9;D6RA62;D6R910;D6RHW7	Q15418-2;Q15418;E9PGT3;Q15418-4;Q15418-3;F2Z2J1;Q15349-2;Q15349-3;Q15349;B7Z3B5;E9PMM7	Ribosomal protein S6 kinase alpha-1;Ribosomal protein S6 kinase;Ribosomal protein S6 kinase alpha-2	RPS6KA1;RPS6KA2	24	649
NaN	NaN	17,14330292	16,11754227	16,2617836	16,42760658	17,31327248	NaN	NaN	NaN	16,50497437	NaN	16,86870193	16,13600922	NaN	16,02069855	15,94450665	16,60127831	NaN	17,47516251	Q99627;E9PGT6;Q99627-2	Q99627;E9PGT6;Q99627-2	COP9 signalosome complex subunit 8	COPS8	3	650
17,33577347	16,90571594	15,68326855	17,66823387	16,75447083	16,23851585	18,82146263	20,03738022	20,65587044	20,01099777	18,28852272	19,77505493	20,56764793	17,82214737	17,30340576	19,06410599	18,38334084	18,4472599	17,8063736	16,30960083	P18827;H7C1K4;E9PHH3	P18827;H7C1K4;E9PHH3	Syndecan-1	SDC1	3	651
17,86266136	NaN	NaN	NaN	NaN	18,38982391	NaN	NaN	17,24720383	17,76791191	NaN	17,83058929	16,65564346	18,42374039	18,33982468	19,29775429	19,14561844	17,48675728	18,27630615	19,43334961	O94901-9;E9PHI4;O94901;O94901-8;H0Y742;O94901-5;O94901-6;H0Y6N5;H7C2K3;O94901-3;O94901-7;O94901-2;C9JK55;H7C019;H7C3X3	O94901-9;E9PHI4;O94901;O94901-8;H0Y742;O94901-5;O94901-6;H0Y6N5	SUN domain-containing protein 1	SUN1	15	652
NaN	NaN	NaN	NaN	NaN	NaN	NaN	NaN	NaN	NaN	NaN	NaN	NaN	NaN	NaN	NaN	NaN	16,32837677	18,17328644	16,99556923	Q9Y6G9;E9PHI6	Q9Y6G9;E9PHI6	Cytoplasmic dynein 1 light intermediate chain 1	DYNC1LI1	2	653
17,41435432	17,86984634	18,50261497	17,48824883	17,55891418	17,6316185	18,62877274	19,50061226	19,23999977	NaN	17,61583138	17,35017967	16,93663788	17,73945045	16,94957542	18,23869324	17,3790741	NaN	17,92038727	NaN	P05452;E9PHK0;CON__Q2KIS7	P05452;E9PHK0;CON__Q2KIS7	Tetranectin	CLEC3B	3	654
20,89548683	19,46871567	20,12603378	20,48551941	20,75433922	21,07005501	19,8243084	18,27485085	19,2990284	19,29614067	21,14737129	18,51556969	18,82680893	20,93552971	20,49238205	20,84068871	22,4126358	21,00408554	21,99230766	18,96186256	F6XZQ7;P28161;E9PHN6;P28161-2;E9PHN7;E9PLF1;E9PGV1	F6XZQ7;P28161;E9PHN6;P28161-2;E9PHN7;E9PLF1	Glutathione S-transferase Mu 2	GSTM2	7	655
19,45004272	20,25026131	18,43102455	18,76933479	18,73002625	18,74606133	19,45199585	19,75071335	18,94412231	19,60088539	18,63658142	19,59439468	19,89087868	19,60110283	19,63069344	19,73419952	20,09854126	19,87327576	19,71144104	19,46088028	O43813;E9PHS0;F8WDS9	O43813;E9PHS0;F8WDS9	LanC-like protein 1	LANCL1	3	656
19,48622704	19,7758255	20,08770561	19,66294289	20,13357925	19,76386642	18,61180305	18,46399498	18,24469757	18,65420914	19,31879807	17,73799896	19,72185707	18,79623604	19,07294846	18,4547081	18,82037163	19,51040077	18,4472599	18,08467293	P11117;E9PHY0;E9PP23;E9PQY3;B7Z7D2;B7Z6U3;E9PQW9;P11117-2;E9PKW9	P11117;E9PHY0;E9PP23;E9PQY3;B7Z7D2	Lysosomal acid phosphatase	ACP2	9	657
17,360075	NaN	18,26965714	17,62042046	18,29072952	17,91040802	17,80189705	18,47012711	17,00941277	17,48416138	18,36674881	NaN	17,10901451	17,49380875	16,6808548	17,48266602	17,52443504	19,37566376	19,83352661	17,01683044	O43491;E9PHY5;O43491-4;O43491-3;E9PK52;E9PII3;O43491-2;A0A2R8Y5B3;Q6R5J7;Q6ZSX4;H0Y5B0;E9PN54;E9PPC9	O43491;E9PHY5;O43491-4;O43491-3;E9PK52;E9PII3;O43491-2;A0A2R8Y5B3	Band 4.1-like protein 2	EPB41L2	13	658
15,93163776	NaN	NaN	15,87596512	15,89484119	15,87238598	NaN	16,32058907	NaN	NaN	NaN	NaN	15,69106197	NaN	15,7131176	NaN	NaN	NaN	15,80357647	NaN	Q8NDA8;E9PHY8;Q8NDA8-2;Q8NDA8-3;Q8NDA8-7;Q8NDA8-4;Q8NDA8-6	Q8NDA8;E9PHY8;Q8NDA8-2;Q8NDA8-3;Q8NDA8-7;Q8NDA8-4;Q8NDA8-6	HEAT repeat-containing protein 7A	HEATR7A	7	659
18,57607079	18,6713829	18,20700455	18,94820786	19,3372345	18,91651535	18,68191719	20,54274178	18,83722687	19,37088394	19,03440094	18,73294258	20,68867683	18,24153709	18,99098015	19,04692078	19,28901863	NaN	19,80684471	19,01154327	Q9Y6C9;E9PIE4	Q9Y6C9;E9PIE4	Mitochondrial carrier homolog 2	MTCH2	2	660
17,80542946	17,82798767	19,25347328	18,26210403	19,41907501	20,20383072	19,57894707	18,84659195	20,37262726	NaN	21,10935974	NaN	18,02561569	18,36619377	18,41501617	17,60718536	18,59141922	17,95628548	NaN	18,21627235	E9PNQ8;P04216;E9PIM6;J3QRJ3	E9PNQ8;P04216;E9PIM6;J3QRJ3	Thy-1 membrane glycoprotein	THY1	4	661
NaN	NaN	13,54508495	NaN	NaN	15,14589214	15,17391109	15,68132114	15,6661129	NaN	15,30666733	15,47269058	14,83338451	15,58034706	NaN	NaN	15,7599144	15,87483692	15,83602524	15,90806389	Q9UBU9;E9PIN3	Q9UBU9;E9PIN3	Nuclear RNA export factor 1	NXF1	2	662
NaN	NaN	NaN	NaN	NaN	NaN	NaN	NaN	NaN	16,20688057	NaN	16,15125465	NaN	NaN	NaN	16,05902672	NaN	16,43963623	16,62799072	NaN	E9PR47;K4DI89;E9PLK9;Q9H7C9;Q9H7C9-2;E9PJP1;E9PIQ4;Q9H7C9-3	E9PR47;K4DI89;E9PLK9;Q9H7C9;Q9H7C9-2;E9PJP1;E9PIQ4;Q9H7C9-3	UPF0366 protein C11orf67	C11orf67	8	663
18,31681252	18,83488464	19,82548904	18,77735138	19,09197235	19,3001461	18,60700607	19,3806591	19,57204056	19,25614929	19,98870659	19,02307129	NaN	19,41204071	19,46367645	18,69234276	18,67048264	19,46519089	19,6275444	19,12510109	Q99873;Q99873-3;Q99873-2;E9PKG1;H0YDE4;E9PIX6;E9PQ98;E9PNR9	Q99873;Q99873-3;Q99873-2;E9PKG1;H0YDE4;E9PIX6;E9PQ98;E9PNR9	Protein arginine N-methyltransferase 1	PRMT1	8	664
16,39280319	NaN	17,17230988	16,68071747	17,18824196	17,7627964	16,71706009	17,88464737	16,13835144	16,09306717	15,93702888	16,98626518	17,04654884	15,54194355	16,54531097	16,88405037	NaN	16,91963196	16,66968727	16,63594437	Q9P000;E9PJ95;Q9P000-2	Q9P000;E9PJ95;Q9P000-2	COMM domain-containing protein 9	COMMD9	3	665
17,96409225	17,70900345	17,55494881	NaN	NaN	17,90177345	NaN	NaN	NaN	NaN	NaN	NaN	NaN	NaN	18,31937218	NaN	NaN	NaN	NaN	NaN	E9PSI1;O15321;E9PMQ9;O15321-2;E9PJM1;E9PL78;E9PS99;E9PQY7;E9PJC4	E9PSI1;O15321;E9PMQ9;O15321-2;E9PJM1;E9PL78;E9PS99;E9PQY7;E9PJC4	Transmembrane 9 superfamily member 1	TM9SF1	9	666
19,87300491	19,67032814	18,72833252	19,59109116	19,13746071	19,56658936	20,29748535	20,22010422	19,36133957	20,76741219	20,19640541	19,72652054	20,12515068	20,4488945	20,54689026	19,98787498	20,31196594	20,22045898	17,5556221	19,0451355	P27361;P27361-3;E9PQW4;P27361-2;E9PJF0;E9PBK7	P27361;P27361-3;E9PQW4;P27361-2;E9PJF0	Mitogen-activated protein kinase 3	MAPK3	6	667
21,07424355	21,34775925	20,01835251	20,66925621	21,36623764	20,01209068	20,71833229	20,44717979	20,1231308	20,53478622	19,5752964	21,65822601	20,63147545	20,04099655	19,33029175	19,2838974	20,0539093	20,10098076	19,1688385	19,31165504	E9PK54	E9PK54		HSPA8	1	668
17,3693924	16,92207336	18,0890789	16,96036339	17,68886566	17,54215431	16,74175644	15,91734886	17,20112801	18,47706223	16,95798683	17,77834702	16,54336357	18,95835495	19,21629524	19,67331505	19,50800323	19,36996841	19,75508881	19,68469429	O00217;E9PPW7;E9PKH6;F8W9K7;E9PN51	O00217;E9PPW7;E9PKH6;F8W9K7;E9PN51	NADH dehydrogenase [ubiquinone] iron-sulfur protein 8, mitochondrial	NDUFS8	5	669
NaN	16,73304176	NaN	16,41875839	17,59521294	17,2250576	18,47100067	17,92850685	17,39548302	18,02041626	18,75015831	17,85823631	17,74123001	17,83510017	18,26086426	17,30278206	18,02734375	17,08389473	18,48290253	18,59928894	Q14444;Q14444-2;G3V153;E9PLA9	Q14444;Q14444-2;G3V153;E9PLA9	Caprin-1	CAPRIN1	4	670
22,05989456	21,69119263	21,93286705	21,97424698	21,89434052	22,41322899	21,7299099	22,88861084	21,88334274	22,71920967	21,30880356	22,21895218	22,5465374	21,73632431	21,69034004	21,66951561	22,09387589	22,07358932	22,160326	21,47119904	P55786;E9PLK3;P55786-2;A6NEC2;H0YDG0;E9PP11;H0YCQ5;A6NEC2-2;A6NEC2-3;E9PPD4;E9PJY4	P55786;E9PLK3;P55786-2	Puromycin-sensitive aminopeptidase	NPEPPS	11	671
23,05352974	22,70450974	23,31617165	23,78935051	23,91031265	23,08384895	22,06476974	22,24840927	22,34210014	22,22432137	23,21055031	22,19514465	22,24080276	22,22237587	22,72467422	22,85952187	22,70640755	23,01616096	22,10881615	22,66905975	P46776;E9PLL6;E9PJD9;E9PLX7	P46776;E9PLL6;E9PJD9	60S ribosomal protein L27a	RPL27A	4	672
NaN	NaN	NaN	NaN	NaN	NaN	NaN	NaN	NaN	19,09789848	NaN	NaN	NaN	19,97042656	NaN	NaN	NaN	NaN	20,1276722	NaN	E9PLM6;P21741;E9PPJ5;P21741-2	E9PLM6;P21741;E9PPJ5;P21741-2	Midkine	MDK	4	673
17,60052299	17,38717651	NaN	NaN	NaN	NaN	17,18233681	NaN	NaN	NaN	NaN	NaN	NaN	17,30776978	NaN	NaN	NaN	NaN	NaN	NaN	E9PLN8;Q9BQB6;Q9BQB6-2;F8W9H0;I3L3B4;Q9BQB6-3	E9PLN8;Q9BQB6;Q9BQB6-2;F8W9H0;I3L3B4;Q9BQB6-3	Vitamin K epoxide reductase complex subunit 1	VKORC1	6	674
17,54185295	17,73343849	17,40798187	NaN	18,42566681	17,14110947	NaN	NaN	NaN	17,18852997	NaN	NaN	NaN	NaN	NaN	NaN	NaN	NaN	NaN	NaN	Q13488;E9PM12;E9PMC5	Q13488;E9PM12;E9PMC5	V-type proton ATPase 116 kDa subunit a isoform 3	TCIRG1	3	675
NaN	NaN	NaN	NaN	NaN	NaN	NaN	NaN	NaN	NaN	NaN	NaN	NaN	NaN	15,82110119	NaN	NaN	16,13578987	16,46908569	17,01780891	O00193;E9PM92;E9PRZ9;E9PQA1	O00193;E9PM92;E9PRZ9;E9PQA1	Small acidic protein	SMAP;C11orf58	4	676
18,33254433	18,62560272	17,94792175	17,8741169	17,95048714	17,95526314	17,65452385	NaN	17,40905952	17,47595596	16,95128441	NaN	17,50245857	NaN	17,69193459	17,25053978	18,22496223	17,43518257	16,92276955	19,89900208	G0XQ39;Q13586;Q13586-2;E9PNJ4;H0YDB2;E9PIQ8	G0XQ39;Q13586;Q13586-2;E9PNJ4	Stromal interaction molecule 1	STIM1	6	677
20,80246544	21,06052208	20,46253777	19,86951637	19,73095512	19,85297394	NaN	NaN	NaN	NaN	NaN	18,17177391	NaN	NaN	NaN	NaN	NaN	17,30447578	19,19089508	NaN	Q16890;Q16890-5;E9PNK6;J3KNE7;E9PPQ1;Q16890-2;Q16890-3;Q16890-4;E9PNQ9	Q16890;Q16890-5;E9PNK6;J3KNE7;E9PPQ1;Q16890-2;Q16890-3;Q16890-4	Tumor protein D53	TPD52L1	9	678
NaN	16,19608307	15,77032852	15,34249115	NaN	NaN	16,3367157	18,06985855	NaN	NaN	16,26170921	17,31336212	16,15943718	NaN	16,54555321	16,39663887	NaN	16,06006241	NaN	NaN	Q9NWT6;E9PNR8	Q9NWT6;E9PNR8	Hypoxia-inducible factor 1-alpha inhibitor	HIF1AN	2	679
22,23274612	22,08284378	21,25326538	21,72054672	22,03851891	21,67968559	22,37951851	21,49852943	21,94770813	21,98095512	22,16717339	21,76494408	21,87346458	20,63316154	20,54472351	21,82590103	21,93980408	22,09995461	21,32256699	21,64812088	P21291;E9PP21;E9PND2;E9PS42	P21291;E9PP21;E9PND2;E9PS42	Cysteine and glycine-rich protein 1	CSRP1	4	680
NaN	NaN	NaN	NaN	NaN	NaN	17,63516617	NaN	17,55059624	19,56584549	16,12068367	18,23640633	NaN	NaN	18,52045059	18,15110588	18,77207565	18,55187416	17,94483757	NaN	P25067;E9PP49	P25067;E9PP49	Collagen alpha-2(VIII) chain	COL8A2	2	681
18,47056389	17,81453323	18,63293076	17,86562538	18,09933662	17,45330238	17,37932777	18,02480507	17,61984825	17,07190132	17,64477158	17,36435699	17,81447029	NaN	18,43688965	17,06592178	17,04174423	18,98756981	NaN	NaN	O14618;J3KNF4;E9PP76	O14618;J3KNF4;E9PP76	Copper chaperone for superoxide dismutase;Superoxide dismutase [Cu-Zn]	CCS	3	682
NaN	NaN	NaN	NaN	16,40814781	NaN	NaN	NaN	17,42881775	16,79715538	16,4095726	16,38027573	NaN	16,84561348	16,33561707	16,79867363	NaN	17,03531456	18,5336647	16,81127357	Q9BTT0;Q9BTT0-3;E9PPH5	Q9BTT0;Q9BTT0-3;E9PPH5	Acidic leucine-rich nuclear phosphoprotein 32 family member E	ANP32E	3	683
17,28536606	NaN	18,72127342	17,72620392	18,09712601	17,56115341	17,57525826	17,68202019	17,33131981	17,95105743	17,56391144	17,66414261	17,85817528	16,59773254	18,1211586	18,10072327	18,31180954	17,63559151	18,55719376	17,79080582	O95169;O95169-2;E9PQ68;O95169-3;K9J7I2;E9PIZ8	O95169;O95169-2;E9PQ68;O95169-3;K9J7I2	NADH dehydrogenase [ubiquinone] 1 beta subcomplex subunit 8, mitochondrial	NDUFB8	6	685
NaN	NaN	16,33254433	NaN	NaN	16,03617287	16,52685165	16,92497444	16,96081734	17,9506588	16,67010307	16,46631622	17,04430962	16,82823563	16,50300217	16,14232635	17,49505806	16,82040405	16,92752266	16,75394821	E9PQY2;Q9NQP4	E9PQY2;Q9NQP4	Prefoldin subunit 4	PFDN4	2	686
17,38177872	17,31619263	17,35569572	17,37593842	16,70617294	18,03590584	17,73879242	18,11018753	16,96217346	17,69974899	19,0348587	18,22255898	17,68975258	18,20251656	17,78915215	18,13370323	17,57222557	18,63785553	17,51082611	18,56818581	Q12769;G3V198;E9PR16;Q12769-3	Q12769;G3V198;E9PR16;Q12769-3	Nuclear pore complex protein Nup160	NUP160	4	687
21,18954468	21,1653347	19,76231003	20,56281281	20,0090847	20,42028999	19,31634712	19,9813385	19,54536438	20,21762085	20,3956089	19,65792847	19,3092804	20,18543625	20,37071228	20,21714783	20,02079582	20,8244648	20,19592476	20,28410149	E9PR30;P62861	E9PR30;P62861	40S ribosomal protein S30	FAU	2	688
20,09982491	21,07378578	21,63147545	22,30187225	21,37230873	21,91309166	24,33483696	19,56368828	23,11383247	21,6313858	20,97589302	23,22799683	24,2524147	24,2452507	23,75093079	24,73283005	24,50663948	23,04833221	21,93466759	24,84292412	P02511;E9PR44;E9PRA8;E9PJL7;A0A024R3B9;E9PNH7;E9PS12;E9PRS4;H0YCW8	P02511;E9PR44;E9PRA8;E9PJL7;A0A024R3B9;E9PNH7	Alpha-crystallin B chain	CRYAB	9	689
NaN	NaN	NaN	NaN	18,13400459	NaN	22,460989	18,7536869	19,13275146	18,95841026	18,06234169	19,7030983	NaN	21,1606636	21,27707863	21,16189384	19,94906235	19,18303871	19,99906921	20,4793148	O95967;E9PRU1;H0YET5;H0YEU0;E9PI47;E9PKA3;E9PRQ8;H0YCR9	O95967;E9PRU1;H0YET5	EGF-containing fibulin-like extracellular matrix protein 2	EFEMP2	8	690
NaN	17,27975655	17,6074028	16,93237686	17,72966003	16,59397507	17,90788841	16,95128441	17,33960724	17,52917099	17,28265381	16,94854927	NaN	17,88244057	17,32518196	17,14120865	17,61439323	17,5202961	18,10743141	18,00453949	J3KNQ4;Q9NVD7;E9PS97;Q9NVD7-2	J3KNQ4;Q9NVD7;E9PS97;Q9NVD7-2	Alpha-parvin	PARVA	4	691
19,81329536	20,46871567	19,76631165	19,31796074	19,49736023	19,07832718	17,08617783	18,94180489	17,6714859	18,01329041	19,81554985	18,36632156	17,64308167	17,42390442	NaN	17,36589432	17,60066795	17,60378647	17,77049637	19,20249176	O15027-5;O15027;O15027-3;F1T0I1;O15027-4;O15027-2;A0A3F2YNZ0;A0A3F2YNX0;X6RGP5;A0A0C4DH09	O15027-5;O15027;O15027-3;F1T0I1;O15027-4;O15027-2;A0A3F2YNZ0;A0A3F2YNX0;X6RGP5;A0A0C4DH09	Protein transport protein Sec16A	SEC16A	10	692
NaN	NaN	16,33654213	NaN	NaN	15,86137772	NaN	16,86652946	16,06227875	15,9870863	NaN	16,0214138	NaN	16,11119652	16,58390617	NaN	NaN	17,15462112	15,95267296	17,05208015	Q9Y2L1;F2Z2C0;Q9Y2L1-2;G3V1J5	Q9Y2L1;F2Z2C0;Q9Y2L1-2;G3V1J5	Exosome complex exonuclease RRP44	DIS3	4	693
20,13558388	20,00401688	20,17292023	20,40665436	19,93704033	20,69115067	19,5486412	20,74501038	19,07731056	19,59808922	19,11946297	19,63156509	19,1974144	19,54645729	20,79479408	18,77834702	19,29432487	20,62827492	21,13983536	18,7639637	O00764;F2Z2Y4;O00764-3;O00764-2	O00764;F2Z2Y4;O00764-3;O00764-2	Pyridoxal kinase	PDXK	4	694
18,77564812	19,21335602	18,99266815	18,59134674	19,28746414	19,25630951	19,61268425	18,87017822	18,77020645	19,487463	18,36123276	19,44366455	19,07996941	19,36146927	19,07605934	19,5765686	19,53025818	18,81139946	19,12426758	19,67160606	Q9H0E2;F2Z2Y8;E7EN89;Q9H0E2-2;E9PQ25;E9PP67;E9PNS3	Q9H0E2;F2Z2Y8;E7EN89;Q9H0E2-2;E9PQ25;E9PP67;E9PNS3	Toll-interacting protein	TOLLIP	7	695
21,0437355	20,30273628	21,42136765	21,32300568	20,85216713	21,05483818	18,92288589	19,9301548	20,8839016	19,3249855	20,30374146	20,46154022	19,72543907	20,37761307	20,86665154	21,43761253	21,08686447	21,32064056	21,38052177	22,40960884	P42766;F2Z388	P42766;F2Z388	60S ribosomal protein L35	RPL35	2	696
17,98931694	17,47524261	18,50749969	19,2035675	17,84732628	18,10400581	17,57909584	16,84720421	NaN	17,91788483	18,20026588	18,56491661	18,8339901	18,4792347	19,2557106	19,98912239	19,5151844	19,64656639	20,09481049	18,44919777	Q14914;Q14914-2;F2Z3J9	Q14914;Q14914-2;F2Z3J9	Prostaglandin reductase 1	PTGR1	3	697
15,76279736	NaN	16,85269928	NaN	NaN	NaN	16,53861427	NaN	NaN	NaN	NaN	NaN	NaN	15,28511333	NaN	15,67777443	NaN	16,30721855	16,26731682	18,76668358	F5GWE5;Q00169;I3L4U7;I3L471	F5GWE5;Q00169;I3L4U7;I3L471	Phosphatidylinositol transfer protein alpha isoform	PITPNA	4	698
21,46183968	20,59996033	19,1221714	20,57938957	20,52401352	19,86367416	18,00881195	20,79946518	18,50304222	19,49777031	20,15028763	19,58977509	19,65726662	18,5796833	18,453022	19,17774582	18,80233955	19,78334427	18,75876999	18,72390747	P61165;F5GWH5	P61165;F5GWH5	UPF0197 transmembrane protein C11orf10	C11orf10	2	699
17,91864204	17,23687363	19,02447891	17,98103142	19,03652191	18,12611008	18,32838631	17,59105492	17,9031868	17,92769623	18,26035881	18,24868774	18,58031082	18,46203804	18,19863701	17,94443703	17,79582405	18,81697083	19,04281425	19,33782196	Q14165;F5GX14;F5H1S8	Q14165;F5GX14;F5H1S8	Malectin	MLEC	3	700
17,60927963	17,027668	17,99302673	17,71545219	17,98770905	NaN	18,06964874	18,22590446	17,85963249	17,87038803	18,16368866	18,99252892	17,94059944	NaN	NaN	NaN	NaN	18,53590584	17,90841675	19,00632095	O00233;J3KN29;O00233-2;F5GX23;F5H5V4;F5H169;F5H7X1	O00233;J3KN29;O00233-2;F5GX23;F5H5V4;F5H169;F5H7X1	26S proteasome non-ATPase regulatory subunit 9	PSMD9	7	701
NaN	16,61108208	17,50416756	16,59166908	16,27855873	17,05706024	16,10127831	NaN	16,98548698	NaN	16,45040512	16,9871521	17,02171707	NaN	NaN	NaN	NaN	NaN	NaN	NaN	P20645;F5GX30;H0YF90	P20645;F5GX30;H0YF90	Cation-dependent mannose-6-phosphate receptor	M6PR;PHC1	3	702
16,30003166	16,06539536	16,66414261	16,4665699	NaN	NaN	16,50087357	16,66427994	16,31707764	16,90395164	17,59236908	16,82674789	16,18054962	16,82711983	NaN	NaN	NaN	NaN	NaN	NaN	Q9UI30;F5GX77;F5GYQ2;Q9UI30-2	Q9UI30;F5GX77;F5GYQ2;Q9UI30-2	tRNA methyltransferase 112 homolog	TRMT112	4	703
18,12852859	NaN	18,01454353	NaN	17,68044281	18,16981697	NaN	NaN	17,70853233	17,31893158	17,18252945	18,28084373	19,26556396	17,23640633	NaN	18,08539963	17,32956886	18,2131424	17,56770325	NaN	F5H5P2;P12694;F5GXU9;P12694-2;H0YH31	F5H5P2;P12694;F5GXU9;P12694-2	2-oxoisovalerate dehydrogenase subunit alpha, mitochondrial	BCKDHA	5	704
NaN	NaN	NaN	NaN	NaN	NaN	NaN	15,99964809	15,8699789	16,39660454	16,76111031	NaN	15,77228832	15,37109566	NaN	15,3522501	NaN	15,45500565	15,45805454	16,67796707	Q99622;U3KQ07;F5GXW5	Q99622;U3KQ07;F5GXW5	Protein C10	C12orf57	3	705
22,81162643	22,21338463	21,73587036	22,00154495	22,19616508	21,25008774	21,37347603	22,07313156	20,93940926	21,15974045	21,67723656	21,04573631	21,24318886	21,40119362	21,13996124	21,17481041	20,93883514	21,71946144	21,04173088	21,87986946	P61803;F5GXX5;A0A0B4J239;F5H895	P61803;F5GXX5;A0A0B4J239;F5H895	Dolichyl-diphosphooligosaccharide--protein glycosyltransferase subunit DAD1	DAD1	4	706
21,22234726	20,82500839	20,68054581	20,73214722	21,12742043	20,96986389	21,1639843	20,78883362	20,5781002	21,46358681	20,9642334	21,30852509	21,45993996	20,55786705	21,4002037	21,30808067	21,23444366	21,44192314	21,64934921	20,85056496	Q16531;F5GY55;F5H2L3;F5GWI0;Q16531-2;F5GZY8;F5GYG8;F5H198	Q16531;F5GY55	DNA damage-binding protein 1	DDB1	8	707
17,31583977	19,09034538	NaN	16,21221161	17,19460297	16,40494156	17,75466537	17,18959236	18,22085953	17,20132065	17,57474136	17,77043152	18,16922951	19,12580681	16,94237709	16,37436104	16,41167641	NaN	16,94042778	NaN	P07358;F5H7G1;F5GY80	P07358;F5H7G1;F5GY80	Complement component C8 beta chain	C8B	3	708
16,78340721	16,23335838	14,81072235	16,0143261	15,84874535	NaN	17,05970383	16,10053825	15,49853802	16,06869507	16,29257393	NaN	15,27805042	16,44685745	16,59650993	17,30759239	17,79835701	16,77210808	17,55142212	16,89095306	Q9UBW8;F5H248;F5GYF7;F5H7C6;F5H4U8	Q9UBW8;F5H248;F5GYF7;F5H7C6;F5H4U8	COP9 signalosome complex subunit 7a	COPS7A	5	709
21,52157211	21,23695564	21,08323288	20,78412628	21,04979515	20,97952652	20,79137993	20,90969086	21,07201958	21,4552803	20,75074577	21,06808853	21,19844437	21,56430244	21,47060394	21,3012867	21,11673737	21,60150146	21,76287842	22,00764847	F5GYJ8;J3KR44;Q96FW1;F5GYN4;F5H6Q1;Q96FW1-2;F5H3F0	F5GYJ8;J3KR44;Q96FW1;F5GYN4;F5H6Q1	Ubiquitin thioesterase OTUB1	OTUB1	7	710
18,26462555	17,19210052	17,82332993	17,22675133	18,08228493	16,89557457	NaN	17,19075012	16,71209717	16,81790733	17,72100639	16,08037949	18,07780647	NaN	16,70833015	NaN	NaN	16,42473984	16,49014664	NaN	F5GYQ1;P61421;R4GN72;J3QL14	F5GYQ1;P61421;R4GN72;J3QL14	V-type proton ATPase subunit d 1	ATP6V0D1	4	711
NaN	NaN	NaN	NaN	NaN	NaN	NaN	NaN	NaN	NaN	14,86035919	NaN	NaN	NaN	NaN	14,81653404	NaN	14,46416283	14,79299355	15,49535561	O14519;O14519-2;F5GZF0	O14519;O14519-2;F5GZF0	Cyclin-dependent kinase 2-associated protein 1	CDK2AP1	3	712
15,849576	17,14320374	NaN	15,60002899	NaN	16,36100197	21,34305	NaN	16,97589302	19,42497063	15,72749519	20,95112801	19,95304871	17,72314072	19,27993774	19,26283836	15,68367958	17,48258781	16,49276161	18,38148308	Q96P44;F5GZK2;Q96P44-3;Q96P44-2	Q96P44;F5GZK2;Q96P44-3;Q96P44-2	Collagen alpha-1(XXI) chain	COL21A1	4	713
18,46658707	18,65130424	18,95903397	19,46843719	20,42920685	19,7081604	17,86556435	21,44409943	19,95744705	18,98859596	19,73214722	18,39217567	19,76023293	18,15990067	17,35061073	18,04558945	17,42759132	17,95526314	19,68802834	18,91037941	P08195-4;J3KPF3;P08195;F5GZS6;P08195-3;P08195-2;F5GZI0;H0YFX4	P08195-4;J3KPF3;P08195;F5GZS6;P08195-3;P08195-2;F5GZI0	4F2 cell-surface antigen heavy chain	SLC3A2	8	714
18,63356972	18,43245125	18,4845562	20,43817139	20,23701477	20,50503922	16,54543304	16,96724892	17,17728233	17,68366623	16,7749424	17,71792984	17,06065369	15,91881657	15,7342329	15,88125706	16,35380173	17,44216537	18,17275047	16,43885612	Q9NZD2;F5H0U5;H0YFS9;F5GZ49	Q9NZD2;F5H0U5	Glycolipid transfer protein	GLTP	4	715
18,84371185	18,84386635	19,0177536	18,5747776	19,98579216	17,69043541	18,67207336	19,2026825	19,12772179	18,94600868	19,63764381	18,37691307	19,24360657	18,95566177	18,10451698	16,95730591	17,64315224	17,63360596	16,93399048	17,83040428	Q86UX7;Q86UX7-2;F5H1C6;F5H3I6	Q86UX7;Q86UX7-2;F5H1C6	Fermitin family homolog 3	FERMT3	4	716
19,55373001	19,17718506	19,714077	19,02531815	19,66568565	19,36292458	19,23020363	19,90691948	19,9844017	19,79558563	19,62113571	19,45211601	20,11819649	19,99106216	18,96660042	19,02483177	19,44423103	19,79101372	20,13131905	20,4817791	F5H2F4;P11586;V9GYY3	F5H2F4;P11586	C-1-tetrahydrofolate synthase, cytoplasmic;Methylenetetrahydrofolate dehydrogenase;Methenyltetrahydrofolate cyclohydrolase;Formyltetrahydrofolate synthetase	MTHFD1	3	717
19,49392509	19,10896301	18,26961136	17,89089394	18,16004944	18,70478821	20,36613083	20,21750259	19,75244522	19,12351036	19,50943565	19,2139492	18,97096062	19,65543365	20,04219818	20,63573265	19,71224785	19,12661362	19,64612579	18,40785599	Q15436;F5H365;Q15436-2;G3V2R6;G3V3G5;G3V1W4;G3V4V1;G3V4Q2;G3V5X8;G3V5K1	Q15436;F5H365;Q15436-2	Protein transport protein Sec23A	SEC23A	10	718
18,11151314	17,71732903	16,95934486	17,62570953	17,41137886	17,36947823	17,1520462	18,12530327	NaN	17,06392097	17,2931118	17,84714317	17,47722054	16,32280922	16,95048714	16,58808517	16,6718998	17,03477669	16,62399483	17,06739235	O43264;O43264-2;F5H3C1	O43264;O43264-2;F5H3C1	Centromere/kinetochore protein zw10 homolog	ZW10	3	719
17,24933624	NaN	17,22071838	17,43648338	17,3881855	17,91046715	17,15026283	17,83590317	17,16241074	17,62734795	17,39330673	17,17445755	17,62863159	17,11003494	17,54011345	17,68305016	17,3635025	18,38177872	18,42300034	17,20800591	Q99816;F5H442;Q99816-2;J3QKS4;J3QRU6	Q99816;F5H442	Tumor susceptibility gene 101 protein	TSG101	5	720
NaN	NaN	17,62049103	16,77918053	17,55419922	16,94752312	16,38941193	16,80297089	15,98548603	16,29994202	16,2168026	15,21059513	15,89323044	NaN	NaN	NaN	15,78797913	16,09648895	17,37415695	16,51031685	Q92572;F5H459	Q92572;F5H459	AP-3 complex subunit sigma-1	AP3S1	2	721
NaN	NaN	NaN	NaN	NaN	NaN	NaN	NaN	NaN	NaN	NaN	NaN	NaN	NaN	18,24752808	NaN	17,22402	NaN	NaN	NaN	P49746;F5H4Z8;P49746-2;B4DQH6	P49746;F5H4Z8;P49746-2;B4DQH6	Thrombospondin-3	THBS3	4	722
NaN	NaN	NaN	NaN	NaN	NaN	NaN	NaN	NaN	NaN	NaN	17,2749424	NaN	NaN	18,00387955	19,25012207	NaN	NaN	16,78876877	17,29929733	Q9HA77;F5H579	Q9HA77;F5H579	Probable cysteine--tRNA ligase, mitochondrial	CARS2	2	723
17,30126381	NaN	16,04028893	NaN	NaN	NaN	NaN	NaN	NaN	NaN	NaN	NaN	NaN	NaN	16,28531265	15,91748905	15,77234077	16,86375046	16,86435509	16,96352768	Q8N684-3;Q8N684;Q8N684-2;F5H669;F5H047;F5H6M0;J3QT54;C9J323;C9J286;C9JM38;F5GXA3;F5H6A8;F5H6P5;F5H2K8;F5H1W4;F5H5B7	Q8N684-3;Q8N684;Q8N684-2;F5H669	Cleavage and polyadenylation specificity factor subunit 7	CPSF7	16	724
18,34373283	NaN	17,64990234	16,8727951	NaN	16,41051674	NaN	17,37050056	NaN	17,09918404	NaN	17,82469749	NaN	NaN	17,54442024	17,37050056	17,79442787	16,91636848	16,69179726	17,01290894	O00159;O00159-3;F5H6E2;I3L501	O00159;O00159-3;F5H6E2	Unconventional myosin-Ic	MYO1C	4	725
NaN	NaN	18,23135185	16,72932816	17,23929977	17,17406654	17,27120781	NaN	16,95401382	17,91286659	17,82625008	17,52550507	18,3812294	17,9972229	17,48573494	17,2515564	17,31760788	17,17338371	17,50012589	18,52045059	Q6DD88;F5H6I7;F5GWF8	Q6DD88;F5H6I7;F5GWF8	Atlastin-3	ATL3	3	726
16,68756676	16,53211212	16,83947372	16,96499443	16,73198128	16,5721817	16,28006363	16,23339462	16,7614994	16,64596748	16,90994072	17,21769333	17,04441452	16,79398346	17,01137924	16,73727417	16,49243164	16,93237686	16,75942039	16,97656441	P0DI81-3;P0DI81;P0DI82;F5H785	P0DI81-3;P0DI81;P0DI82;F5H785	Trafficking protein particle complex subunit 2;Trafficking protein particle complex subunit 2 protein TRAPPC2P1	TRAPPC2;TRAPPC2P1	4	727
18,3505249	18,01981926	17,95838356	17,66296005	17,87225342	17,97986031	17,74648857	17,82413864	18,04067421	18,02588654	18,10870743	18,0297718	18,08103561	17,77577782	17,98186874	18,32847404	18,11568451	17,71879959	18,53560257	18,21570396	F6QDS0;Q9NUU7;I3L0H8;H3BQK0;Q9UMR2;Q9UMR2-4;Q9UMR2-2;I3L352;Q9NUU7-2;Q9UMR2-3;H3BN59;H3BMQ5;A0A1B0GV69;H0YD26;H3BTB3	F6QDS0;Q9NUU7;I3L0H8;H3BQK0;Q9UMR2;Q9UMR2-4;Q9UMR2-2;I3L352;Q9NUU7-2	ATP-dependent RNA helicase DDX19A;ATP-dependent RNA helicase DDX19B	DDX19A;DDX19B	15	728
22,31495476	22,34881401	22,07502747	21,96511459	21,71061897	21,7763958	21,43027878	22,41550064	21,01086044	21,69234276	21,29882813	21,96380997	21,87075806	22,15875435	21,86226845	22,00655365	22,52186012	21,78304863	21,83949661	21,24696159	P60981;F6RFD5;P60981-2	P60981;F6RFD5;P60981-2	Destrin	DSTN	3	729
19,38382721	19,38218117	17,42881775	18,34650421	17,55074692	17,50966644	18,73796654	19,07652855	17,11502266	18,62542343	16,9038353	20,02337074	19,26908493	18,98609734	19,10005569	18,43196297	18,35835838	18,65067291	18,80659294	17,63764381	F6S8M0;P15586;P15586-2;H7C3P4;H0YFA9;F5H4C6	F6S8M0;P15586;P15586-2;H7C3P4;H0YFA9;F5H4C6	N-acetylglucosamine-6-sulfatase	GNS	6	730
NaN	NaN	NaN	NaN	NaN	NaN	NaN	NaN	NaN	NaN	NaN	NaN	NaN	16,76965714	17,11115646	17,16751671	17,02345085	17,17211533	16,97073555	16,69452095	Q6L8Q7;Q6L8Q7-2;F6T1Q0	Q6L8Q7;Q6L8Q7-2;F6T1Q0	2,5-phosphodiesterase 12	PDE12	3	731
20,24875641	20,24307251	19,94220543	19,88358879	19,44338036	19,69494629	19,7472744	19,54822731	19,11156273	19,8529892	19,30447578	19,80530357	20,15338326	19,36161804	19,62724113	20,00634766	20,49022865	20,5243969	20,95127106	19,83514595	F6TLX2;Q9HC38-2;Q9HC38;I3L3Q4;Q9HC38-3;I3L1I0;I3L1F4	F6TLX2;Q9HC38-2;Q9HC38;I3L3Q4	Glyoxalase domain-containing protein 4	GLOD4	7	732
NaN	NaN	16,87171364	16,26698685	NaN	NaN	NaN	NaN	NaN	NaN	NaN	NaN	16,7853241	17,61122704	NaN	NaN	NaN	16,91928291	NaN	15,81513309	F6UJY1;Q5T013;J9JIE9;Q5T013-4;H0YB70	F6UJY1;Q5T013;J9JIE9;Q5T013-4;H0YB70	Putative hydroxypyruvate isomerase	HYI	5	733
17,75662231	NaN	16,69207001	NaN	16,79930687	NaN	16,2193203	17,47887993	NaN	16,29517746	16,70022202	16,50269127	16,56711006	NaN	NaN	16,1829567	15,97104931	NaN	NaN	NaN	Q9NRD5;Q9NRD5-2;F6V107	Q9NRD5;Q9NRD5-2;F6V107	PRKCA-binding protein	PICK1	3	734
17,66802597	17,30251312	17,6387043	17,07294846	16,93778801	16,3328228	16,06229973	NaN	NaN	NaN	NaN	NaN	NaN	15,76691723	NaN	NaN	15,70111656	NaN	20,24921989	18,96882439	P08962;F8VWK8;F8W022;P08962-2;P08962-3;F8VV56;F8VNT9	P08962;F8VWK8;F8W022;P08962-2;P08962-3;F8VV56;F8VNT9	CD63 antigen	CD63	7	735
19,40860367	18,93116379	19,3802166	18,79071045	19,35741425	19,23488808	20,20681381	20,56262589	20,14195824	20,80278206	20,50649261	21,57084656	20,40291214	19,47002792	20,30919266	20,70150948	20,30251312	19,85560799	19,5093956	19,78083038	P27708;F8VPD4;H7C2E4;H7BZB3;H7C3Z5	P27708;F8VPD4	CAD protein;Glutamine-dependent carbamoyl-phosphate synthase;Aspartate carbamoyltransferase;Dihydroorotase	CAD	5	736
NaN	17,82283211	18,16427803	17,93110657	18,43245125	18,05292892	17,81840706	18,01802635	17,89545631	17,84567451	18,6540699	17,70293045	17,19623756	17,8412571	17,73654747	17,80542946	17,39548302	18,93179893	17,6718998	NaN	Q9UHB6-4;Q9UHB6;Q9UHB6-5;Q9UHB6-2;F8VQE1;Q9UHB6-3;F8VS07;F8VRN8	Q9UHB6-4;Q9UHB6;Q9UHB6-5;Q9UHB6-2;F8VQE1;Q9UHB6-3;F8VS07;F8VRN8	LIM domain and actin-binding protein 1	LIMA1	8	737
20,50639725	20,97589302	18,84699059	19,0976162	18,88085747	18,01726532	NaN	20,6118927	18,84113503	19,13430595	18,24525642	19,63456345	17,50238037	18,5431385	19,16871643	18,42861366	19,33278465	19,40820885	18,12857819	19,02025223	Q9HB07;F8VQQ3;F8VR84;H3BPH3	Q9HB07;F8VQQ3;F8VR84	UPF0160 protein MYG1, mitochondrial	C12orf10	4	738
NaN	NaN	15,62393856	NaN	NaN	NaN	NaN	NaN	NaN	NaN	15,64151573	15,89789295	NaN	15,68101883	15,79687595	NaN	15,70192909	15,74619961	16,89829445	15,98981571	P50579;F8VQZ7;P50579-2;P50579-3;F8VRR3;G3V1U3;F8VY03;F8VZX9	P50579;F8VQZ7;P50579-2;P50579-3;F8VRR3;G3V1U3;F8VY03;F8VZX9	Methionine aminopeptidase 2;Methionine aminopeptidase	METAP2	8	739
21,20113945	20,61171341	22,45277023	21,51258278	22,56367302	21,47585678	19,52672768	19,57228279	18,76800919	18,56353951	18,56510162	18,82174301	NaN	18,43391991	18,98092079	18,3225441	17,93686867	19,31526375	18,13565826	17,9924736	Q9NYL4;F8VU90;Q9NYL4-2;H0YHM7	Q9NYL4;F8VU90;Q9NYL4-2;H0YHM7	Peptidyl-prolyl cis-trans isomerase FKBP11;Peptidyl-prolyl cis-trans isomerase	FKBP11	4	740
19,88912582	19,61453819	20,37729454	20,59185791	20,30474281	20,3066349	NaN	NaN	NaN	NaN	NaN	NaN	NaN	NaN	NaN	NaN	NaN	NaN	NaN	18,18325806	Q8N4A0;F8VUJ3;Q8N4A0-2	Q8N4A0;F8VUJ3	Polypeptide N-acetylgalactosaminyltransferase 4	GALNT4;POC1B-GALNT4	3	741
19,12648773	18,79861069	18,74583244	18,36743164	18,4564743	18,79411125	19,51895332	19,60394859	19,38810158	19,11484528	19,38154793	19,47455025	18,79858017	18,84030533	18,81578445	18,96868324	19,27168655	19,75733757	19,47876167	19,30269241	Q15020;Q15020-4;F8VV04;Q15020-2;F8W667;F8VZM2;F8VVK9;Q15020-3	Q15020;Q15020-4;F8VV04;Q15020-2;F8W667	Squamous cell carcinoma antigen recognized by T-cells 3	SART3	8	742
20,87822533	20,00003242	21,32750893	20,92165184	20,66700363	20,6446476	19,21299934	20,76425552	19,5645256	19,50749969	20,16127968	19,06497383	19,30725861	18,1092701	18,25164795	18,02998734	18,56454468	19,06123352	19,34607124	19,72892952	F8VVA7;P61923;P61923-4;F8VYZ4;P61923-5;F8W156;F8VXB1;P61923-3;F8VXR1;F8W651;F8VUC5;F8VYE0;P61923-2;F8VYK5	F8VVA7;P61923;P61923-4;F8VYZ4;P61923-5;F8W156;F8VXB1;P61923-3;F8VXR1;F8W651;F8VUC5	Coatomer subunit zeta-1	COPZ1	14	743
NaN	NaN	NaN	NaN	NaN	NaN	NaN	NaN	NaN	NaN	NaN	14,86732674	NaN	NaN	NaN	15,460392	18,191185	NaN	NaN	15,58343506	P14384;F8W111;F8VVI6	P14384;F8W111;F8VVI6	Carboxypeptidase M	CPM	3	744
20,4126606	20,57902145	21,90705109	20,93531418	20,18483162	20,19748497	19,9912014	20,86453629	20,62880898	20,98280144	20,6745224	21,12028503	21,11559486	20,76943016	20,70083237	21,07939529	22,05367851	21,07776833	22,60009575	21,53217125	Q00325;Q00325-2;F8VVM2;F8VWQ0;F8VWR4;F8VZL5	Q00325;Q00325-2;F8VVM2	Phosphate carrier protein, mitochondrial	SLC25A3	6	745
NaN	NaN	NaN	NaN	NaN	NaN	NaN	NaN	NaN	NaN	NaN	NaN	NaN	NaN	NaN	NaN	NaN	17,65053368	18,09274673	NaN	F8VW96;Q16527;F8VQR7	F8VW96;Q16527;F8VQR7	Cysteine and glycine-rich protein 2	CSRP2	3	746
17,50175858	17,8461628	17,83848953	17,90976334	18,24525642	17,72906303	18,0243721	18,08103561	18,51641655	18,60269928	18,74501038	18,99153328	17,89243698	17,95940208	18,25405121	18,57322502	17,92995262	18,78123093	18,50121498	18,32873535	F8VXC8;Q8TAQ2;Q8TAQ2-3;Q8TAQ2-2;Q92922;F8VZW6	F8VXC8;Q8TAQ2;Q8TAQ2-3;Q8TAQ2-2;Q92922	SWI/SNF complex subunit SMARCC2;SWI/SNF complex subunit SMARCC1	SMARCC2;SMARCC1	6	747
NaN	NaN	NaN	NaN	NaN	NaN	NaN	NaN	NaN	NaN	NaN	NaN	NaN	NaN	NaN	NaN	NaN	17,79010582	19,25960159	NaN	Q14161;Q14161-3;Q14161-5;Q14161-4;F8VXI9;Q14161-8;F8WAK2;Q14161-10;Q14161-6;Q14161-7;R4GNG3;Q14161-11;Q14161-2;F8W822	Q14161;Q14161-3;Q14161-5;Q14161-4;F8VXI9;Q14161-8;F8WAK2;Q14161-10;Q14161-6;Q14161-7;R4GNG3;Q14161-11;Q14161-2;F8W822	ARF GTPase-activating protein GIT2	GIT2	14	748
NaN	NaN	NaN	NaN	NaN	NaN	NaN	NaN	NaN	16,39142799	15,92051601	17,85623169	NaN	NaN	NaN	NaN	NaN	NaN	NaN	NaN	P00973-3;P00973;P00973-4;P00973-2;F8VXY3;H0YI20;H0YIB8	P00973-3;P00973;P00973-4;P00973-2;F8VXY3;H0YI20;H0YIB8	2-5-oligoadenylate synthase 1	OAS1	7	749
19,22467995	18,08316803	18,41942596	18,88452911	19,03375626	19,02277374	18,25672531	19,1092186	17,95060158	18,54743767	18,70029068	18,25727654	18,59379196	18,71639061	18,58200264	18,29925346	18,36981964	19,54328918	18,89853096	NaN	P54619-3;P54619;P54619-2;F8VYY9;H0YIC9;H0YHF8;F8VZX1;F8VVA3;F8VPF5	P54619-3;P54619;P54619-2;F8VYY9;H0YIC9;H0YHF8	5-AMP-activated protein kinase subunit gamma-1	PRKAG1	9	750
NaN	NaN	NaN	NaN	NaN	NaN	16,56045151	NaN	16,67961693	16,43449783	NaN	16,40082932	16,69642448	15,12323189	17,41880798	17,32245636	16,52681923	17,09568596	16,9851532	16,04127502	Q9NRG9;Q9NRG9-2;F8VZ44;H3BU82	Q9NRG9;Q9NRG9-2;F8VZ44;H3BU82	Aladin	AAAS	4	751
NaN	15,57669067	14,71403122	17,54298592	NaN	15,7484026	NaN	NaN	NaN	NaN	NaN	NaN	NaN	NaN	NaN	NaN	NaN	NaN	NaN	NaN	Q00872-6;Q00872-4;F8VZY0;Q00872-2;Q00872-10;Q00872;Q00872-7;Q00872-8;F8VZE0;Q00872-9;Q00872-3;Q00872-5;G3V1V7	Q00872-6;Q00872-4;F8VZY0;Q00872-2;Q00872-10;Q00872;Q00872-7;Q00872-8;F8VZE0;Q00872-9;Q00872-3;Q00872-5;G3V1V7	Myosin-binding protein C, slow-type	MYBPC1	13	752
20,6867981	19,73954964	20,90345192	20,40239143	20,44687653	20,14419937	20,51797295	20,08641052	19,8112278	19,95943069	20,22411537	19,64348602	19,40729713	20,46513176	19,84033585	19,88373756	20,33603668	20,53876877	20,98454094	21,34087753	F8W031;Q9Y2B0;F8VXJ7;F8W1K5;F8VP03;H0YI18;F8VWQ5;Q9Y2B0-2;F8W1U5;F8W0J2;H0YIH9	F8W031;Q9Y2B0;F8VXJ7;F8W1K5	Protein canopy homolog 2	CNPY2	11	753
19,47280502	18,89888382	19,66570282	19,24432755	19,3376255	19,13903618	19,28358078	19,20430756	20,29255104	20,01263618	20,2047863	20,47852516	19,91225243	18,88384247	19,84434128	19,83844376	19,32656479	19,7901535	19,28964996	19,83964348	P54819;F8W1A4;P54819-2;P54819-5;P54819-3;F8VZG5;P54819-6;F8VY04;G3V213;P54819-4;F8VPP1	P54819;F8W1A4;P54819-2;P54819-5;P54819-3;F8VZG5;P54819-6;F8VY04;G3V213	Adenylate kinase 2, mitochondrial	AK2	11	754
24,88016891	24,74965286	25,41215706	25,24677277	25,60430527	25,26291466	24,71308517	24,58233261	25,13848495	24,76146889	25,20702171	24,9671917	24,23899651	24,14343834	24,15992546	24,08188438	24,2131176	24,95033646	24,83287048	24,29340744	B7Z6Z4;G3V1V0;G8JLA2;J3KND3;P60660;P60660-2;F8W1R7;F8VPF3;G3V1Y7;F8W180;F8VZU9;H0YI43;P14649;F8W1I5;F8VXL3	B7Z6Z4;G3V1V0;G8JLA2;J3KND3;P60660;P60660-2;F8W1R7;F8VPF3;G3V1Y7;F8W180;F8VZU9	Myosin light polypeptide 6	MYL6	15	755
23,20064735	22,98245239	22,93989372	23,05612755	23,24793243	23,31243706	22,50881577	23,53954887	23,70197487	23,02001572	24,22295189	23,57703972	21,75115585	23,15630341	23,34163857	23,43160629	23,2983799	24,05622673	23,80459404	24,46288681	P09651;P09651-2;F8W6I7;P09651-3;Q32P51;F8VZ49;F8VTQ5;A0A2R8Y4L2;H0YH80;F8W646;F8VYN5	P09651;P09651-2;F8W6I7;P09651-3;Q32P51;F8VZ49;F8VTQ5	Heterogeneous nuclear ribonucleoprotein A1;Heterogeneous nuclear ribonucleoprotein A1-like 2	HNRNPA1;HNRNPA1L2	11	756
17,10778999	17,64463043	17,26325035	17,39196587	17,3626461	17,54283524	16,87255478	18,03520775	17,78155136	17,61453819	17,96302032	17,82270813	16,94854927	17,22100258	17,92607498	17,7923336	17,5314579	17,79880142	17,52626991	18,32513809	Q14157-5;Q14157;F8W726;Q14157-3;Q14157-1;Q14157-4;H7C2T8;H0Y5H6;Q5VU77	Q14157-5;Q14157;F8W726;Q14157-3;Q14157-1;Q14157-4	Ubiquitin-associated protein 2-like	UBAP2L	9	758
23,29516029	23,44050407	23,39923859	24,15537643	23,64877892	23,83431816	22,50550079	23,00874329	22,32413292	22,20323372	23,40963364	22,74125099	22,30376816	21,59350014	22,58547783	22,59101295	21,45953941	23,31035805	22,00164795	22,04269981	F8W7C6	F8W7C6		RPL10	1	759
NaN	NaN	NaN	NaN	NaN	NaN	NaN	17,64793587	NaN	NaN	NaN	NaN	NaN	NaN	NaN	NaN	NaN	16,51133537	NaN	16,9645443	Q8TBC4;Q8TBC4-2;F8W8D4	Q8TBC4;Q8TBC4-2;F8W8D4	NEDD8-activating enzyme E1 catalytic subunit	UBA3	3	760
16,86350822	17,32509422	17,0684433	NaN	16,86023903	16,97734642	NaN	NaN	NaN	NaN	NaN	NaN	NaN	18,00074768	NaN	NaN	NaN	17,58776283	16,83947372	NaN	F8W930;Q9Y6M1;Q9Y6M1-1;Q9Y6M1-4;Q9Y6M1-3;Q9Y6M1-6;Q9Y6M1-5	F8W930;Q9Y6M1;Q9Y6M1-1;Q9Y6M1-4;Q9Y6M1-3;Q9Y6M1-6;Q9Y6M1-5	Insulin-like growth factor 2 mRNA-binding protein 2	IGF2BP2	7	761
17,32025337	17,1415081	18,44475555	17,06812668	16,69248009	17,39857674	17,02431679	17,68968391	16,392519	16,11739922	16,01978683	16,45338249	18,81565857	17,93514252	15,77301025	17,33472633	16,7013073	16,16535759	15,82388973	16,98103142	P04424;P04424-2;F8W943	P04424;P04424-2;F8W943	Argininosuccinate lyase	ASL	3	762
23,10279083	22,71068192	22,73745918	22,88291359	23,4655056	23,01967621	23,13031387	23,37119102	23,64669228	23,02598953	23,36198807	23,26756668	22,98198318	22,97515869	22,94367218	23,02467155	22,57945824	22,79350471	22,55632401	23,26728058	P59998-3;F8WCF6;P59998;H7C0A3;A0A0A6YYG9;P59998-2;F8WDD7;P59998-4;R4GN08;F8WE39;F8WDW3	P59998-3;F8WCF6;P59998;H7C0A3;A0A0A6YYG9;P59998-2;F8WDD7;P59998-4;R4GN08	Actin-related protein 2/3 complex subunit 4	ARPC4;ARPC4-TTLL3	11	763
18,88318634	NaN	16,58062744	NaN	16,51831436	NaN	18,6137104	17,99225235	18,9924736	19,32432556	18,12696648	19,53715706	17,22081375	18,60476303	18,96916199	19,41274261	18,49224472	20,25257301	19,30166626	19,7244072	Q16630-2;Q16630;F8WJN3;Q16630-3	Q16630-2;Q16630;F8WJN3;Q16630-3	Cleavage and polyadenylation specificity factor subunit 6	CPSF6	4	764
18,51082611	19,32230186	19,45549202	19,43885994	19,24379158	19,10909081	18,40345383	18,70414734	18,56428337	18,50016594	18,74070358	18,36110497	19,09818077	18,12419128	17,88821983	18,37869263	17,97286797	19,00637627	18,90841675	18,05345917	P49821;G3V0I5;P49821-2;B4DE93;E9PMX3;E9PQP1;E9PPR0;E9PLC6;H0YE81;H0YD04;E9PJL9;E9PPS5;E9PPD6	P49821;G3V0I5;P49821-2;B4DE93;E9PMX3;E9PQP1	NADH dehydrogenase [ubiquinone] flavoprotein 1, mitochondrial	NDUFV1	13	765
NaN	NaN	NaN	NaN	NaN	NaN	NaN	19,59116364	NaN	18,84420395	NaN	NaN	21,95794296	18,980196	NaN	NaN	NaN	NaN	NaN	NaN	G3V145;Q8N3Y7;Q8N3Y7-2	G3V145;Q8N3Y7;Q8N3Y7-2	Epidermal retinol dehydrogenase 2	SDR16C5	3	766
NaN	NaN	16,51568413	NaN	17,04388237	NaN	18,37143707	16,41374397	18,25141716	17,72280693	17,34974861	17,10707474	16,89923859	16,61611748	16,92590141	16,78775024	NaN	17,97544479	NaN	NaN	P29466;P29466-2;G3V169;P29466-3;B4DVD8;P29466-4;Q5EG05;Q5FBZ0;A0A1W2PRX7;Q5EG05-2;E9PQW1;P29466-5	P29466;P29466-2;G3V169;P29466-3;B4DVD8;P29466-4;Q5EG05;Q5FBZ0;A0A1W2PRX7;Q5EG05-2;E9PQW1;P29466-5	Caspase-1;Caspase-1 subunit p20;Caspase-1 subunit p10;Caspase;Caspase recruitment domain-containing protein 16	CASP1;CARD16	12	767
19,77646828	19,29647636	19,28414726	18,92381477	20,08459473	20,04660225	19,58963013	21,50813866	19,44919777	20,16692734	19,77861977	20,49755478	20,39738655	18,97854805	18,72087288	18,84763336	19,14263153	19,49406242	19,09150696	18,9685154	G3V180;G3V1D3;Q9NY33;Q9NY33-4;Q9NY33-2;E9PQ14;E9PPK9;E9PKK8;E9PNX5	G3V180;G3V1D3;Q9NY33;Q9NY33-4	Dipeptidyl peptidase 3	DPP3	9	768
17,0090847	NaN	18,68298149	16,77622795	18,18427467	18,13611031	16,33730888	19,07691956	18,75202179	19,04796028	19,46401596	18,29737282	18,15881729	18,77017403	18,74037361	18,25644875	19,14439964	19,27882576	18,85062599	18,87807465	Q9BZZ5;Q9BZZ5-6;G3V1C3;Q9BZZ5-2;Q9BZZ5-5;Q9BZZ5-3;Q9BZZ5-1;H0YER7	Q9BZZ5;Q9BZZ5-6;G3V1C3;Q9BZZ5-2;Q9BZZ5-5;Q9BZZ5-3;Q9BZZ5-1	Apoptosis inhibitor 5	API5	8	769
18,50842857	18,62777519	18,07341957	18,10676765	18,07320976	18,18606567	17,87951088	NaN	17,80542946	17,70987892	NaN	NaN	NaN	18,63852692	18,22858429	18,34974861	18,2413044	18,17918015	17,55172348	18,16191864	Q9NUP9;G3V1D4;O14910;Q9HAP6;H0YI92	Q9NUP9;G3V1D4	Protein lin-7 homolog C	LIN7C	5	770
24,68613625	24,56139183	24,21815491	24,60693359	24,43173409	24,12817574	23,2240715	23,94842148	23,28940201	23,11927223	24,00889778	23,43415451	23,26255798	23,18936348	23,22011948	22,81706429	22,87404633	23,67087746	22,55754089	23,72775078	J3QQ67;Q07020;H0YHA7;G3V203;Q07020-2;F8VUA6;A0A075B7A0;F8VYV2	J3QQ67;Q07020;H0YHA7;G3V203;Q07020-2;F8VUA6;A0A075B7A0;F8VYV2	60S ribosomal protein L18	RPL18	8	772
NaN	NaN	NaN	NaN	NaN	NaN	NaN	NaN	NaN	NaN	NaN	14,96853161	NaN	NaN	16,29127884	16,7532959	16,37187958	15,96481419	NaN	17,26425934	Q9UL15-2;Q9UL15;G3V274	Q9UL15-2;Q9UL15;G3V274	BAG family molecular chaperone regulator 5	BAG5	3	773
17,28699112	17,18243408	16,28917313	17,61439323	17,26297569	16,94729424	16,42628098	NaN	NaN	16,00195885	15,91660213	16,49240112	16,96544647	16,53074074	16,53106117	NaN	16,27193642	16,23494911	14,88254738	17,05621338	Q9Y5K8;G3V2S6;H0YJH8;G3V2V6	Q9Y5K8;G3V2S6;H0YJH8;G3V2V6	V-type proton ATPase subunit D	ATP6V1D	4	774
15,35868549	NaN	17,68906975	NaN	17,39657211	16,98892784	17,57488823	18,5602951	NaN	NaN	17,50214767	16,32201576	17,71565437	15,80755615	17,16496658	15,80612183	17,53305626	15,47056389	17,59579659	17,57953644	Q99538;Q99538-2;Q99538-3;G3V4E4;G3V2T4;H0YJN9	Q99538;Q99538-2;Q99538-3;G3V4E4;G3V2T4;H0YJN9	Legumain	LGMN	6	775
NaN	NaN	NaN	NaN	18,43989563	NaN	22,67927742	19,55814743	21,60806084	21,84022713	20,12527657	22,06411171	19,49427795	NaN	20,58343506	21,71632385	21,46682549	19,48103142	18,79585648	NaN	Q14767;G3V3X5;G3V511	Q14767;G3V3X5;G3V511	Latent-transforming growth factor beta-binding protein 2	LTBP2	3	776
17,60364151	NaN	17,96013832	17,40607262	18,00063896	17,48597145	18,02106667	18,3058567	18,3304882	18,3941021	18,54980659	18,3146019	17,70549774	17,25727654	17,69560814	NaN	18,1157341	17,82108879	18,26485443	18,60693359	O95433;O95433-2;H0YJG7;G3V438;H0YJ63	O95433;O95433-2;H0YJG7;G3V438;H0YJ63	Activator of 90 kDa heat shock protein ATPase homolog 1	AHSA1	5	778
19,37538719	18,63239861	18,97337151	18,93706894	19,31110001	18,76775169	19,04198456	19,40024567	18,87276459	18,52275085	19,29896164	19,22303009	NaN	18,69818878	18,73892403	18,42955399	19,1951313	19,04950333	18,61317062	19,37196732	Q9H3N1;G3V448	Q9H3N1;G3V448	Thioredoxin-related transmembrane protein 1	TMX1	2	779
18,82432556	18,45366478	17,71028137	17,55209923	17,38093376	NaN	NaN	NaN	NaN	16,34282112	NaN	NaN	NaN	NaN	NaN	NaN	NaN	NaN	NaN	NaN	P61011;P61011-2;G3V4F7	P61011;P61011-2;G3V4F7	Signal recognition particle 54 kDa protein	SRP54	3	780
NaN	NaN	NaN	NaN	NaN	NaN	NaN	NaN	NaN	NaN	NaN	17,84144211	18,88375282	17,79892731	NaN	18,16888809	NaN	18,04137039	18,23696709	NaN	G3V4P8;P60983	G3V4P8;P60983	Glia maturation factor beta	GMFB	2	781
21,37491035	21,98978043	20,88792229	21,21974945	21,90400314	21,64059448	24,11838531	21,31749725	21,345541	21,5455246	19,1421566	20,5308857	20,0593338	25,43564796	24,39525604	23,71941948	21,93693352	19,66078568	18,73697662	26,2475872	G3V4U0;Q9UBX5;G3XA98;G3V3Y2	G3V4U0;Q9UBX5;G3XA98	Fibulin-5	FBLN5	4	782
17,42718124	18,37953949	17,30394173	17,15856934	16,56142235	17,57533264	NaN	16,58654594	NaN	15,87589359	NaN	NaN	16,38066483	NaN	NaN	NaN	NaN	15,55839062	16,0021553	NaN	Q96EK6;G3V4W4;G3V5E4	Q96EK6;G3V4W4;G3V5E4	Glucosamine 6-phosphate N-acetyltransferase	GNPNAT1	3	783
17,7322464	17,5783577	18,04110336	NaN	17,56621742	17,52604103	NaN	NaN	NaN	NaN	NaN	NaN	17,45787811	NaN	NaN	NaN	NaN	NaN	NaN	NaN	Q9UEU0;G3V5I2;J3KMW2	Q9UEU0;G3V5I2;J3KMW2	Vesicle transport through interaction with t-SNAREs homolog 1B	VTI1B	3	784
20,24945068	20,56476784	20,29457092	20,70868301	20,72242355	20,58453751	20,21466064	20,43999672	20,20633698	20,10341644	20,6715889	20,22740936	20,70699883	19,86120796	20,25083923	19,73510933	20,08407593	20,18119621	19,53073311	19,96592522	G3V5Z7;P60900;G3V295;G3V3I1;G3V3U4;P60900-2;P60900-3;H0YJC4;G3V2S7;G3V4S5	G3V5Z7;P60900;G3V295;G3V3I1;G3V3U4;P60900-2	Proteasome subunit alpha type;Proteasome subunit alpha type-6	PSMA6	10	786
19,0609436	19,61561584	19,40366173	19,99562454	20,52238655	19,88610649	20,84597969	21,65966415	19,58858681	19,38023758	20,47357941	19,73150063	18,46007919	19,29273033	19,84741783	19,55541611	18,54852867	21,26585007	22,25473595	19,75391579	G3XAI2;P07942;E7EPA6	G3XAI2;P07942	Laminin subunit beta-1	LAMB1	3	787
18,48852348	19,2991848	18,14040947	17,91169548	18,47365761	17,83516312	16,75238037	17,58981133	17,65340424	16,77094841	NaN	16,67576408	NaN	17,63097763	17,26910782	16,90888596	NaN	17,43249321	16,59805298	16,95128441	Q15629;Q15629-2;G3XAN4	Q15629;Q15629-2;G3XAN4	Translocating chain-associated membrane protein 1	TRAM1	3	788
NaN	20,00826454	18,85065651	18,63619232	18,7306881	19,77468491	25,20799065	20,55496788	21,98018837	21,98474884	19,61478806	21,30941391	20,26292992	19,71669197	22,11044312	23,16563988	20,55365562	NaN	17,88679123	17,65200424	P49747;G3XAP6;P49747-2;CON__ENSEMBL:ENSBTAP00000006074	P49747;G3XAP6;P49747-2	Cartilage oligomeric matrix protein	COMP	4	789
19,90015411	19,39517021	20,47437096	19,87486649	20,52707291	20,20514488	20,18046761	20,62176132	20,94134521	20,40654945	20,95454025	21,02539825	19,81859398	19,90889931	20,06052208	19,86577606	20,30996895	21,91790581	21,55163956	20,59896088	P42167;G5E972;P42167-2;P42166;P42167-3;H0YJH7	P42167;G5E972;P42167-2;P42166;P42167-3;H0YJH7	Lamina-associated polypeptide 2, isoforms beta/gamma;Thymopoietin;Thymopentin;Lamina-associated polypeptide 2, isoform alpha;Thymopoietin;Thymopentin	TMPO	6	791
17,92555428	NaN	17,4228363	17,27175522	17,9675293	17,41113091	NaN	19,19198036	16,80044556	17,8395977	17,97891235	19,7776413	22,71920967	16,80901527	16,75120354	15,81665897	17,57059669	17,52182961	18,3843956	16,71397781	Q96RQ3;G5E9X5;E9PHF7;E9PG35;F5GYT8;F8WDI3	Q96RQ3;G5E9X5;E9PHF7;E9PG35;F5GYT8	Methylcrotonoyl-CoA carboxylase subunit alpha, mitochondrial	MCCC1	6	792
NaN	NaN	15,56676769	NaN	NaN	NaN	NaN	16,56225777	NaN	15,89739609	NaN	15,9190731	16,33955383	15,84313583	NaN	NaN	15,51098061	NaN	17,66566849	NaN	G5EA09;O00560-2	G5EA09;O00560-2		SDCBP	2	793
20,56959534	20,36602402	20,57348442	20,35638237	20,50242043	20,26625061	20,2593708	21,46059036	19,66809464	20,21133614	21,57537842	21,08589172	19,65121651	19,90670013	20,33810616	20,30763626	20,2873745	20,06052208	19,70271111	20,6105423	P53992;G5EA31;P53992-2;A0A0U1RR49	P53992;G5EA31	Protein transport protein Sec24C	SEC24C	4	794
22,64083672	22,2270565	22,79536819	22,8112545	23,11775208	23,15259552	21,76222992	22,73071861	22,74050903	22,99765778	23,73727417	23,17978477	22,55459213	23,43923569	23,28333855	23,39819527	23,27895164	23,59160805	23,82172394	24,00367355	G8JLB6;P31943;E9PCY7;D6RBM0;D6RIU0;E5RGV0;H0YB39;D6RIH9;D6RJ04;D6RDU3;D6RIT2;D6RFM3;D6R9T0;D6RAM1;E7EQJ0;E7EN40;H0YBD7;H0YBG7;E5RGH4;D6RDL0;D6RF17;D6R9D3;H0YAQ2;E5RJ94	G8JLB6;P31943;E9PCY7;D6RBM0;D6RIU0;E5RGV0;H0YB39;D6RIH9;D6RJ04;D6RDU3;D6RIT2;D6RFM3;D6R9T0;D6RAM1;E7EQJ0	Heterogeneous nuclear ribonucleoprotein H;Heterogeneous nuclear ribonucleoprotein H, N-terminally processed	HNRNPH1	24	795
19,10842705	18,70684624	17,82631302	18,19522858	18,5405674	18,40893555	19,12287903	20,43512154	19,35119438	19,42877769	19,17582321	19,31703186	19,16849518	19,60476303	19,78530884	20,16017151	20,2147789	19,15073395	19,73867607	18,40727615	O00429-6;O00429-8;O00429;O00429-2;G8JLD5;O00429-3;O00429-5;O00429-4;O00429-7;F8VZ52;B4DDQ3;F8VUJ9;B4DPZ9;F8W1W3;F8VYL3;F8VR28;H0YHY4	O00429-6;O00429-8;O00429;O00429-2;G8JLD5;O00429-3;O00429-5;O00429-4;O00429-7	Dynamin-1-like protein	DNM1L	17	796
NaN	NaN	NaN	NaN	18,09047508	NaN	NaN	NaN	NaN	18,09923553	17,78155136	18,43790627	NaN	18,79626846	18,89844131	18,51549149	18,86163139	19,26185226	18,74888039	18,6378212	Q14683;G8JLG1;H0Y7K8	Q14683;G8JLG1;H0Y7K8	Structural maintenance of chromosomes protein 1A	SMC1A	3	797
NaN	NaN	NaN	NaN	NaN	18,76496887	NaN	NaN	18,92810249	NaN	19,09807777	NaN	NaN	NaN	NaN	NaN	NaN	NaN	20,19892502	NaN	H0UI06;P14406;D6RGV5;D6RIE3;D6R9C3	H0UI06;P14406;D6RGV5;D6RIE3;D6R9C3	Cytochrome c oxidase subunit 7A2, mitochondrial	COX7A2	5	798
18,84199333	NaN	18,71169472	18,71980286	18,95105743	18,50730705	19,18831444	19,40391159	20,2322197	18,57876396	19,77547264	18,79889488	18,91607857	20,09841347	18,21627235	18,50668716	18,49845123	19,61913109	18,58823967	19,20683861	Q15942;H0Y2Y8;Q15942-2;C9JJK5;H7C3D3;C9IZ41	Q15942;H0Y2Y8;Q15942-2;C9JJK5	Zyxin	ZYX	6	799
18,53890038	19,47891998	18,02923393	17,95139885	17,7730751	18,13856125	21,76757431	18,06560516	18,74248123	19,90941238	17,77371788	20,20931625	19,31921768	19,76797676	20,87545204	21,6827755	21,22523308	18,00162888	20,57126427	19,09658623	Q01433;H0Y360;Q01433-2;Q01433-4;Q01433-5;Q01433-3;H0YCL9;E9PJF6;H0YF16;E9PIJ1	Q01433;H0Y360;Q01433-2;Q01433-4;Q01433-5;Q01433-3	AMP deaminase 2	AMPD2	10	800
17,09547997	NaN	18,07211113	17,65682983	17,06613159	18,41195869	16,32021904	17,99192047	17,08275223	18,25727654	18,11013603	18,11847496	16,10584641	17,03574371	17,82606506	17,930933	17,85001564	18,40864563	18,27698708	17,37169075	H0Y368;Q5QPK2;O60762;Q5QPJ9	H0Y368;Q5QPK2;O60762;Q5QPJ9	Dolichol-phosphate mannosyltransferase	DPM1	4	801
18,18257904	17,89018059	18,32676315	17,81039619	17,21541977	16,88940811	17,53054428	17,07848358	16,73105431	NaN	NaN	NaN	NaN	NaN	16,99788475	17,71203041	17,32772827	NaN	16,64427948	17,53130531	Q9BRK5;Q9BRK5-6;H0Y3T6;Q9BRK5-2;G3V1E2;Q9BRK5-3;Q9BRK5-4	Q9BRK5;Q9BRK5-6;H0Y3T6;Q9BRK5-2;G3V1E2;Q9BRK5-3;Q9BRK5-4	45 kDa calcium-binding protein	SDF4	7	802
NaN	NaN	NaN	NaN	NaN	NaN	15,98232555	NaN	16,33109283	16,52533722	18,57004166	18,12782288	NaN	NaN	15,21006203	NaN	15,03006363	16,18175316	NaN	15,18056965	O95470;H7BXL7;H0Y3V8	O95470;H7BXL7;H0Y3V8	Sphingosine-1-phosphate lyase 1	SGPL1	3	803
18,89418411	19,10783958	19,83074379	19,62686729	19,68188286	19,72277451	19,56335258	20,1434536	19,86557961	18,93202972	20,60503387	19,39744949	19,03730011	NaN	18,85218239	18,42308235	18,58648109	18,9503727	18,32122421	20,46921158	H0Y449;P67809;C9J5V9	H0Y449;P67809;C9J5V9	Nuclease-sensitive element-binding protein 1	YBX1	3	804
19,13016319	18,77439499	18,13069153	18,75915909	18,8649292	18,70090103	19,49412155	20,50639725	19,16523552	19,31851196	18,43114662	19,77312279	19,36301041	18,9110527	19,33024788	19,36623764	18,94337845	18,65752792	18,76891518	18,72610474	P12268;H0Y4R1;E7ETK5	P12268;H0Y4R1;E7ETK5	Inosine-5-monophosphate dehydrogenase 2	IMPDH2	3	805
17,50966644	17,19469833	17,51929855	17,60826874	17,43729782	17,13721085	NaN	16,21981049	NaN	NaN	NaN	NaN	NaN	NaN	NaN	NaN	NaN	NaN	NaN	NaN	Q0IIM8;J3KN75;H0Y552	Q0IIM8;J3KN75;H0Y552	TBC1 domain family member 8B	TBC1D8B	3	807
16,2089386	NaN	NaN	16,07384872	17,1158371	16,42388725	NaN	17,29607391	NaN	16,02967453	NaN	15,94779682	16,62841797	NaN	NaN	NaN	NaN	NaN	NaN	NaN	H0Y5K5;Q9Y282-3;Q9Y282;H0Y621;Q9Y282-2	H0Y5K5;Q9Y282-3;Q9Y282;H0Y621;Q9Y282-2	Endoplasmic reticulum-Golgi intermediate compartment protein 3	ERGIC3	5	808
19,64895439	19,78629875	19,67500687	19,9844017	19,88412666	19,84703636	19,00689507	20,53772736	19,70688057	19,70462036	19,82901001	19,97784996	20,07143021	19,30668068	19,7306385	19,15083313	18,80306435	19,18206978	19,55605316	19,65403366	Q92542;Q92542-2;H0Y6T7;H0Y3Z4;Q5T205	Q92542;Q92542-2;H0Y6T7;H0Y3Z4;Q5T205	Nicastrin	NCSTN	5	810
24,95180321	24,66654968	25,38729095	25,051754	24,61127472	25,32772827	24,12392044	24,06357002	23,23037338	23,52205086	23,93867493	22,74388123	24,08440018	23,96040344	23,08872604	22,65002823	23,2132225	22,97487831	23,59991455	23,82405663	H0Y7A7;E7ETZ0;P0DP23;P0DP24;P0DP25;E7EMB3;Q96HY3;G3V361;M0QZ52;G3V479;G3V226;F8WBR5	H0Y7A7;E7ETZ0;P0DP23;P0DP24;P0DP25;E7EMB3;Q96HY3;G3V361		CALM2;CALM1	12	811
20,0745697	19,7655201	19,67612648	19,9912014	20,56467438	19,81686211	20,27594185	20,3521862	19,50823593	19,68570328	20,00525093	19,8344841	19,77536011	19,80462646	18,72530556	19,74597931	19,40574074	20,60349655	19,81009865	19,68231201	H0Y8X4;O43598;O43598-2	H0Y8X4;O43598;O43598-2	Deoxyribonucleoside 5-monophosphate N-glycosidase	C6orf108;RCL	3	812
NaN	NaN	NaN	NaN	NaN	NaN	NaN	NaN	NaN	NaN	NaN	NaN	NaN	NaN	15,77422047	15,39057159	NaN	NaN	16,0473156	15,45452404	Q7LG56-6;H0YAV1;Q7LG56	Q7LG56-6;H0YAV1;Q7LG56	Ribonucleoside-diphosphate reductase subunit M2 B	RRM2B	3	813
NaN	NaN	15,83335972	NaN	15,70517349	NaN	16,31481361	NaN	NaN	16,0942421	15,59706306	15,98395061	NaN	16,94317818	16,38591385	16,42605209	16,30819702	16,65620232	17,59317207	15,99702549	P46937-9;P46937;P46937-8;P46937-2;P46937-7;P46937-6;P46937-3;P46937-5;P46937-4;H0YCI3	P46937-9;P46937;P46937-8;P46937-2;P46937-7;P46937-6;P46937-3;P46937-5;P46937-4;H0YCI3	Yorkie homolog	YAP1	10	814
NaN	NaN	18,35212135	18,68831825	18,56985474	18,35298347	18,59222412	18,52531433	18,85784149	19,553936	19,85355377	18,44447327	19,43719482	NaN	20,83290863	18,75189018	18,04601479	19,69086075	17,07796288	NaN	P53634;H0YCY8	P53634;H0YCY8	Dipeptidyl peptidase 1;Dipeptidyl peptidase 1 exclusion domain chain;Dipeptidyl peptidase 1 heavy chain;Dipeptidyl peptidase 1 light chain	CTSC	2	815
24,12162971	23,63544464	23,62722778	23,80222893	23,99446678	23,34407997	23,71324348	21,53521347	20,20311356	21,73297501	22,51438904	21,7534008	22,06486893	20,72600555	21,89359856	23,26942253	23,63588715	21,17121124	19,53419685	23,60930252	P16070;P16070-5;P16070-7;P16070-3;P16070-4;P16070-6;P16070-17;P16070-8;P16070-16;P16070-10;P16070-11;P16070-13;P16070-14;P16070-12;P16070-18;H0YD13;H0Y2P0;P16070-9;H0Y5E4;P16070-15;H0YCV9;H0YDW7;H0YE40;H0YD17;H0YDX6;E9PKC6;J3KN83;P16070-19;Q86UZ1	P16070;P16070-5;P16070-7;P16070-3;P16070-4;P16070-6;P16070-17;P16070-8;P16070-16;P16070-10;P16070-11;P16070-13;P16070-14;P16070-12;P16070-18;H0YD13;H0Y2P0;P16070-9;H0Y5E4;P16070-15;H0YCV9;H0YDW7;H0YE40	CD44 antigen	CD44	29	816
NaN	NaN	NaN	NaN	NaN	NaN	NaN	NaN	NaN	NaN	NaN	15,80926609	NaN	15,21731377	NaN	15,95943642	15,52933884	15,29329205	NaN	15,43898678	P53041;H0YDU8	P53041;H0YDU8	Serine/threonine-protein phosphatase 5;Serine/threonine-protein phosphatase	PPP5C	2	817
16,09681892	15,89280415	15,43983078	NaN	15,83713531	16,0185051	NaN	16,00140762	NaN	NaN	NaN	16,05184555	NaN	15,46903801	16,34561348	16,11309052	16,01290894	18,47887993	17,06265831	NaN	H0YF29;Q6P1X6;Q6P1X6-2	H0YF29;Q6P1X6;Q6P1X6-2	UPF0598 protein C8orf82	C8orf82	3	818
20,15003967	19,77070618	19,72736931	18,92108536	18,97695541	19,74236488	19,95034599	18,82550621	19,84581184	19,78403091	19,73151779	19,52179146	19,36125374	19,89533806	20,13081741	20,71690941	20,32135582	19,30605698	19,66892624	21,52444458	P52943-2;P52943;H0YFA4;H0YHD8	P52943-2;P52943;H0YFA4	Cysteine-rich protein 2	CRIP2	4	819
22,21106911	22,64636421	22,38834763	22,27326965	21,80238724	22,12512016	20,71707726	21,64561653	21,54269409	22,00353622	21,59231377	21,89884758	21,30340576	20,96740341	21,64645195	21,31046867	22,48495293	21,43328857	22,50673485	21,96595955	H0YFD6;P40939;A0A2R8Y4F5;A0A2R8YG21;A0A2R8Y688	H0YFD6;P40939;A0A2R8Y4F5;A0A2R8YG21	Trifunctional enzyme subunit alpha, mitochondrial;Long-chain enoyl-CoA hydratase;Long chain 3-hydroxyacyl-CoA dehydrogenase	HADHA	5	820
NaN	NaN	NaN	NaN	NaN	NaN	NaN	17,05271721	NaN	17,51360512	NaN	16,12504959	16,31629944	NaN	NaN	NaN	NaN	NaN	NaN	NaN	Q24JP5-2;Q24JP5;Q24JP5-4;H0YFQ2	Q24JP5-2;Q24JP5;Q24JP5-4;H0YFQ2	Transmembrane protein 132A	TMEM132A	4	821
18,10707474	17,82295609	17,04644203	17,56896591	16,6017704	17,56547356	16,6017704	17,74845505	17,66947937	17,47080231	17,57000351	17,08514023	16,99479485	16,59103966	17,67010307	17,17523766	17,02626419	18,07853699	18,16565323	17,56428337	Q8NE71;Q8NE71-2;H0YGW7	Q8NE71;Q8NE71-2;H0YGW7	ATP-binding cassette sub-family F member 1	ABCF1	3	822
19,23437309	19,4028492	19,99355125	19,98342705	19,77874756	19,99700356	19,34062767	18,57983208	17,80913925	18,47191238	18,6993084	NaN	19,81937408	21,45422745	19,61889839	19,36696243	20,5874691	19,93660927	20,97491264	20,0237751	H0YI09;Q9H8H3;F8VQX6	H0YI09;Q9H8H3;F8VQX6	Methyltransferase-like protein 7A	METTL7A	3	823
19,54506302	20,10533524	18,71792984	20,29614067	20,37591743	20,66942787	NaN	NaN	NaN	NaN	NaN	NaN	NaN	NaN	NaN	NaN	NaN	NaN	NaN	NaN	H0YIA8	H0YIA8		LIN7A	1	824
NaN	NaN	NaN	NaN	NaN	NaN	NaN	NaN	15,11703396	NaN	15,17722511	NaN	14,91727924	NaN	15,17738056	15,15466022	NaN	15,1144743	16,23292732	15,42213058	Q9NVM6;H0YK99;H0YLQ7;S4R343	Q9NVM6;H0YK99;H0YLQ7;S4R343	DnaJ homolog subfamily C member 17	DNAJC17	4	825
18,69356918	19,1908474	18,51279449	18,94443703	18,0364418	17,97796249	18,18543625	17,59863472	18,25681686	19,00080299	19,45151329	19,47850418	19,00796318	19,24681091	18,46003914	18,42607689	19,46545029	20,55926895	19,82781792	18,25833511	P33316;H0YKC5;H0YNW5;P33316-2;H0YKI0;H0YNJ9;A0A0C4DGL3;H0YMM5;H0YMP1	P33316;H0YKC5;H0YNW5;P33316-2;H0YKI0;H0YNJ9;A0A0C4DGL3;H0YMM5	Deoxyuridine 5-triphosphate nucleotidohydrolase, mitochondrial	DUT	9	826
20,37856674	21,61804581	22,33434486	22,76928902	22,7244873	22,21350479	20,36730385	21,32019806	20,97729111	20,73463058	22,30946922	21,40353584	19,09277344	19,917696	21,65407753	22,13808632	21,77124596	22,1539402	21,77836227	22,36639786	H0YKD8;P46779-3;P46779-2;P46779;H0YMF4;H0YLP6;P46779-5;P46779-4	H0YKD8;P46779-3;P46779-2;P46779;H0YMF4;H0YLP6;P46779-5;P46779-4	60S ribosomal protein L28	RPL28	8	827
20,4817791	19,65053368	20,90506935	20,33254433	20,56690598	20,28940201	19,34336281	21,30223465	19,26019859	20,98926163	20,69947815	19,59412003	21,06144524	18,64818192	18,6835289	19,24917412	19,36941338	19,87952614	20,14544487	18,60714912	P13804;P13804-2;H0YL12;H0YLU7;H0YNX6;H0YK49;H0YKF0	P13804;P13804-2;H0YL12;H0YLU7;H0YNX6;H0YK49;H0YKF0	Electron transfer flavoprotein subunit alpha, mitochondrial	ETFA	7	828
17,67362595	16,75264168	NaN	NaN	NaN	NaN	16,30056763	16,90865135	NaN	NaN	18,24831581	16,1948719	NaN	18,26086426	NaN	17,36615181	18,74123001	15,91958523	16,42385483	16,44588852	Q9NWH9;H7BXE3;H0YL55;H0YLE6;H0YMR6;H0YNF3;H0YMW8;H0YLW7	Q9NWH9;H7BXE3;H0YL55;H0YLE6;H0YMR6;H0YNF3;H0YMW8;H0YLW7	SAFB-like transcription modulator	SLTM	8	829
20,72716904	20,21833229	20,71674156	20,51123238	20,53126717	20,96176338	20,26750946	21,46821785	20,97288132	20,55768013	20,87252426	20,66214371	20,6510582	20,08186913	19,77206039	20,31207657	20,21845055	20,31915092	20,85437584	21,16361618	P25789;H0YL69;H0YMZ1;H0YN18;H0YMA1;H0YMI6;H0YLC2;P25789-2;H0YKT8;H0YLS6;H0YKS0;H0YMV3	P25789;H0YL69;H0YMZ1;H0YN18;H0YMA1;H0YMI6;H0YLC2;P25789-2;H0YKT8;H0YLS6	Proteasome subunit alpha type-4;Proteasome subunit alpha type;Proteasome subunit beta type	PSMA4	12	830
20,95041656	21,21909904	21,09132767	20,82857704	19,72280693	20,86499023	NaN	19,34728432	19,40282822	19,92959023	20,71464729	19,28197479	19,79025078	20,38679695	20,05258369	20,19892502	20,10098076	20,84903908	20,8821125	20,76935005	H0YMV8;Q71UM5;C9JLI6;C9J1C5	H0YMV8;Q71UM5;C9JLI6	40S ribosomal protein S27;40S ribosomal protein S27-like	RPS27L	4	832
20,63847542	19,95134163	20,24225807	20,52181053	19,03550339	19,29374123	19,32144356	20,57570267	19,72447395	20,07809258	19,50172043	19,98801422	19,81514168	20,09222984	20,65228462	20,00442886	20,42757034	20,4851265	20,92846298	21,55440521	P39687;H0YN26;O43423;O95626;H7BZ09	P39687;H0YN26	Acidic leucine-rich nuclear phosphoprotein 32 family member A	ANP32A	5	833
17,05292892	NaN	17,58145142	17,52098656	17,49497986	17,77198029	NaN	16,94991875	16,93893623	17,56055641	NaN	17,28156853	17,6272068	17,81622124	17,97768211	17,64632034	NaN	17,44750214	17,43004417	18,3498764	Q96LJ7;H0YNC2	Q96LJ7;H0YNC2	Dehydrogenase/reductase SDR family member 1	DHRS1	2	834
20,23327255	20,04899788	19,30723572	19,73088837	19,85949516	19,31758499	19,27934837	20,34093285	19,25649452	19,75849342	19,48822784	19,14347839	19,19424248	19,9210701	19,86965179	19,29124641	19,29318047	20,05748367	19,24069786	19,74743843	P67812-3;P67812;P67812-4;H0YNG3;P67812-2;H0YNA5;H0YNX5;H0YKT4	P67812-3;P67812;P67812-4;H0YNG3;P67812-2;H0YNA5;H0YNX5	Signal peptidase complex catalytic subunit SEC11A	SEC11A	8	835
16,43231392	16,25436401	16,78991508	NaN	NaN	16,65606117	NaN	16,44265175	NaN	NaN	NaN	16,6673336	NaN	16,84671402	NaN	NaN	NaN	16,50605965	15,28579998	16,23045158	Q8N4P3;H0YNP9;Q8N4P3-2	Q8N4P3;H0YNP9;Q8N4P3-2	Guanosine-3,5-bis(diphosphate) 3-pyrophosphohydrolase MESH1	HDDC3	3	836
21,1011734	21,3900032	21,41920853	20,97519302	21,04999542	21,52032471	21,36575699	21,66479301	21,420084	21,50910568	20,12716866	22,10437584	21,92132568	21,9078598	21,26074982	21,86158752	21,72313309	22,45731163	21,98092079	21,63781166	O43488;H3BLU7	O43488;H3BLU7	Aflatoxin B1 aldehyde reductase member 2	AKR7A2	2	837
18,54995728	18,50381851	19,27362251	18,42296028	19,06720924	18,7062397	18,78442955	18,42611694	18,55550957	18,47947311	18,90127373	18,32386398	20,40082932	18,62306786	17,67403984	18,40889359	NaN	18,27430534	18,00771713	18,16810417	O00161;O00161-2;H3BPJ0;H3BM38;H3BR18;H3BNE1;H3BU94;H3BNG6	O00161;O00161-2;H3BPJ0;H3BM38;H3BR18;H3BNE1;H3BU94;H3BNG6	Synaptosomal-associated protein 23;Synaptosomal-associated protein	SNAP23	8	838
16,2664566	16,85367584	NaN	15,8972311	16,0926342	17,26728058	NaN	16,51937485	17,04793358	17,57496262	17,41113091	17,03133583	15,3537674	16,73793411	16,83651924	16,50548553	16,81215286	17,13149452	16,70819473	17,16898537	O60936-3;O60936-1;H3BQJ5;O60936;H3BUN4;H3BUP2;H3BM67	O60936-3;O60936-1;H3BQJ5;O60936;H3BUN4;H3BUP2;H3BM67	Nucleolar protein 3	NOL3	7	839
17,42554283	19,16562843	17,89486504	19,43650436	17,24840927	19,78355217	NaN	18,12938309	NaN	NaN	NaN	NaN	NaN	NaN	NaN	NaN	NaN	NaN	NaN	NaN	H3BPK4;Q96A32;H3BN54;H3BML9	H3BPK4;Q96A32;H3BN54;H3BML9	Myosin regulatory light chain 2, skeletal muscle isoform	MYLPF	4	840
20,13269997	19,79496765	19,49792671	20,30541229	20,02647972	19,43827248	17,77943802	18,86090469	18,43310547	19,3276844	19,32478714	18,39586067	19,21321297	18,10323715	19,02591324	18,63555527	19,55912018	19,19851685	19,98579216	18,98111534	P13073;H3BNV9;H3BN72;Q86WV2;H3BPG0;H3BNI5	P13073;H3BNV9;H3BN72;Q86WV2;H3BPG0;H3BNI5	Cytochrome c oxidase subunit 4 isoform 1, mitochondrial	COX4I1	6	841
22,66925621	23,26599312	22,26275826	22,45168877	22,03731346	22,20206833	19,75740242	20,80954742	21,80644417	21,48856163	21,71908379	21,41359138	19,9791069	21,28827667	21,6746521	21,17840195	21,20568085	22,18292427	22,10094833	21,57736206	H3BNC9;P08708;A0A075B716;H0YN88;H0YN73	H3BNC9;P08708;A0A075B716;H0YN88;H0YN73	40S ribosomal protein S17	RPS17;RPS17L	5	842
17,23948669	16,86604691	16,78672981	17,41295052	15,40194607	16,8900032	NaN	NaN	NaN	16,93571663	NaN	NaN	NaN	15,37632847	16,03973389	15,09242725	15,91702271	15,71748924	18,84270096	18,68380356	H3BNQ7;H3BRN4;P80404	H3BNQ7;H3BRN4;P80404	4-aminobutyrate aminotransferase, mitochondrial	ABAT	3	843
20,16041756	20,03939056	20,40312004	19,98356628	20,59623337	19,90364265	21,797369	19,03397179	19,36358643	20,29647636	19,05223846	19,58556366	19,48863983	19,63688278	20,86188889	20,91232491	20,12287903	18,53126717	19,86179924	20,32300568	H3BP20;P06865;H3BS10;H3BTD4;H3BU85;A0A087WUJ7	H3BP20;P06865;H3BS10	Beta-hexosaminidase subunit alpha	HEXA	6	845
19,83870506	18,01677513	19,14835167	18,78235245	18,43514061	18,57389069	17,74537277	18,6668129	19,40164185	18,00651169	18,65091896	18,61075783	17,82196045	18,98309326	18,90189171	18,60884666	18,32051849	18,31910706	19,51402855	18,69968033	H3BQK9;H3BPE1;Q9UPN3;Q9UPN3-2;Q9UPN3-3;Q9UPN3-4;H0Y390;Q9UPN3-5;E9PNZ4;E9PLY5;A0A0A6YYJ5;E9PLY0;H0Y314;E9PS75	H3BQK9;H3BPE1;Q9UPN3;Q9UPN3-2;Q9UPN3-3;Q9UPN3-4;H0Y390;Q9UPN3-5	Microtubule-actin cross-linking factor 1, isoforms 1/2/3/5	MACF1	14	847
19,81651878	20,48993492	19,81396866	19,72830009	20,00812721	20,50067139	19,97042656	19,85035133	20,86891365	20,75417709	21,51926994	19,8454895	19,94034195	20,57560921	20,43002319	20,29535675	20,84995461	21,17925262	21,18924332	21,27560234	H3BPE7;P35637;P35637-2;Q92804;Q92804-2;A0A075B7D9	H3BPE7;P35637;P35637-2;Q92804;Q92804-2;A0A075B7D9	RNA-binding protein FUS;TATA-binding protein-associated factor 2N	FUS;TAF15	6	848
17,22458649	17,2343502	17,37262726	17,56271935	16,76797676	16,46995926	15,73044395	17,38835335	16,88667297	17,25312805	16,62170792	17,13069153	16,90030098	17,07545853	17,90330505	17,65662003	17,89693451	17,72454071	19,56100464	18,5251236	O96000;O96000-2;H3BPJ9;H3BV16	O96000;O96000-2;H3BPJ9;H3BV16	NADH dehydrogenase [ubiquinone] 1 beta subcomplex subunit 10	NDUFB10	4	849
17,92369843	17,94683838	17,63764381	17,22975731	NaN	NaN	17,71034813	18,44208527	17,54856682	17,72327423	NaN	16,91683578	17,71706009	NaN	17,38902664	17,3507843	NaN	NaN	17,46227837	NaN	Q16775;Q16775-2;H3BPQ4;H3BPK3;Q16775-3;H3BQW8	Q16775;Q16775-2;H3BPQ4;H3BPK3;Q16775-3;H3BQW8	Hydroxyacylglutathione hydrolase, mitochondrial	HAGH	6	850
17,41021919	17,2595787	17,04195786	17,41674805	17,82966042	17,57348442	18,52091026	18,23528481	17,3833828	18,4559536	17,4279995	17,76111031	17,43395996	17,27612495	18,20890999	18,65014648	17,76771927	16,89368057	16,73780251	17,35337067	Q9Y639;Q9Y639-5;Q9Y639-4;Q9UFM8;Q9Y639-1;Q9Y639-3;H3BQ94	Q9Y639;Q9Y639-5;Q9Y639-4;Q9UFM8;Q9Y639-1;Q9Y639-3;H3BQ94	Neuroplastin	NPTN;DKFZp566H1924	7	851
18,29549026	NaN	17,89711189	17,91945648	18,03912163	17,72147369	17,95639801	17,33769226	NaN	17,16191864	16,60678101	NaN	NaN	17,22345543	NaN	18,38068008	17,62976837	18,35440445	17,45667458	NaN	Q96GQ5;H3BSM7;H3BR29;Q96GQ5-2	Q96GQ5;H3BSM7;H3BR29;Q96GQ5-2	UPF0420 protein C16orf58	C16orf58	4	852
18,95540619	20,05629349	18,73280907	18,88375282	18,03536797	18,58948326	17,24757576	NaN	16,61266708	NaN	18,46841812	NaN	17,85744667	NaN	NaN	15,91870022	NaN	NaN	NaN	NaN	O15305;H3BV55;H3BRM0;H3BPH4;O15305-2;H3BNY9;H3BT06;H3BV34;H3BM92;H3BR08	O15305;H3BV55;H3BRM0;H3BPH4;O15305-2;H3BNY9;H3BT06;H3BV34;H3BM92;H3BR08	Phosphomannomutase 2	PMM2	10	853
NaN	NaN	NaN	NaN	NaN	NaN	16,75394821	NaN	17,38203239	18,93168449	NaN	18,81984138	17,42250824	NaN	NaN	NaN	NaN	NaN	NaN	NaN	P37059;H3BS44;H3BRZ6	P37059;H3BS44;H3BRZ6	Estradiol 17-beta-dehydrogenase 2	HSD17B2	3	854
NaN	NaN	NaN	NaN	NaN	NaN	15,32751751	14,32734203	17,59645271	15,24740791	15,64484215	15,62930012	NaN	NaN	17,55614662	17,56725883	17,26306725	18,29969978	17,7486515	17,19949913	Q14019;H3BT58	Q14019;H3BT58	Coactosin-like protein	COTL1	2	855
NaN	NaN	NaN	16,51749992	NaN	NaN	NaN	17,01943779	16,81202698	NaN	17,1212101	NaN	NaN	NaN	NaN	NaN	NaN	15,99196434	NaN	NaN	P60510;H3BTA2;H3BV22;I3L4X0	P60510;H3BTA2;H3BV22;I3L4X0	Serine/threonine-protein phosphatase 4 catalytic subunit;Serine/threonine-protein phosphatase	PPP4C	4	856
NaN	NaN	NaN	NaN	NaN	NaN	18,10564232	NaN	NaN	NaN	NaN	NaN	NaN	18,63640594	NaN	NaN	NaN	NaN	NaN	20,15930939	H3BTH8;Q96S86	H3BTH8;Q96S86	Hyaluronan and proteoglycan link protein 3	HAPLN3	2	857
NaN	NaN	NaN	16,8326931	17,23135185	NaN	18,20876694	NaN	18,12196922	18,59736061	16,98504066	18,79829407	18,31787109	17,41979599	18,27230263	20,67899895	19,49038506	NaN	17,76810646	NaN	Q7L5N7;H3BU68	Q7L5N7;H3BU68	Lysophosphatidylcholine acyltransferase 2	LPCAT2	2	858
18,53700638	NaN	18,77587318	18,12837791	18,02561569	19,00834656	18,23397446	17,97247505	19,14676285	19,5776577	18,01187134	18,32816696	17,49302673	19,26812553	20,13896179	20,09493828	20,57283783	19,81828308	19,61570549	19,69384003	H7BXI1;A0FGR8-2;A0FGR8-6;A0A087WXU3;A0FGR8;A0FGR8-4;A0FGR8-5	H7BXI1;A0FGR8-2;A0FGR8-6;A0A087WXU3;A0FGR8	Extended synaptotagmin-2	ESYT2	7	859
21,69735718	21,64341545	22,6240406	21,74201202	21,81921005	21,43354225	20,23502731	20,33374405	19,3469162	20,39759445	21,44485664	19,74784851	21,70514297	19,42306328	19,08363533	19,30162048	19,99879456	20,16864204	20,30852509	20,41689301	H7BZJ3	H7BZJ3	Thioredoxin	PDIA3	1	860
18,07514572	17,91263199	17,73092079	17,70347023	18,74001122	17,46251869	NaN	17,23948669	NaN	NaN	16,7646122	16,23952484	16,4223938	NaN	16,47827911	NaN	NaN	NaN	NaN	NaN	Q6NUQ4;Q6NUQ4-2;H7C0H8;H7C085	Q6NUQ4;Q6NUQ4-2;H7C0H8;H7C085	Transmembrane protein 214	TMEM214	4	861
18,2245388	17,83565521	17,20160675	17,55270004	17,5828476	17,45249939	16,47032547	15,90461063	15,95474148	NaN	15,65508366	16,9090023	16,12525177	15,67972755	17,43306351	16,58428764	17,80397987	17,487463	16,81102371	16,27321243	Q5R3I4;H7C089	Q5R3I4;H7C089	Tetratricopeptide repeat protein 38	TTC38	2	862
NaN	NaN	NaN	NaN	NaN	16,97768211	NaN	16,64230537	16,72320747	NaN	NaN	17,02572441	NaN	17,84591866	NaN	NaN	NaN	18,1730423	16,84634781	NaN	Q9BXP5;Q9BXP5-3;Q9BXP5-2;Q9BXP5-4;Q9BXP5-5;H7C3A1;A0A0A0MSP6;H7C1K0	Q9BXP5;Q9BXP5-3;Q9BXP5-2;Q9BXP5-4;Q9BXP5-5;H7C3A1	Serrate RNA effector molecule homolog	SRRT	8	864
NaN	NaN	NaN	NaN	NaN	NaN	NaN	NaN	NaN	NaN	NaN	NaN	NaN	NaN	NaN	NaN	16,38368797	NaN	NaN	18,5988884	Q99574;H7C5T9	Q99574;H7C5T9	Neuroserpin	SERPINI1	2	867
21,83410454	21,95077324	22,03429413	22,24458313	21,97183037	21,67059517	21,09294128	21,49916267	20,98731995	21,0423336	21,84686089	21,26899338	21,24632263	21,24202538	21,5724678	20,8226757	21,62158394	21,28866959	20,93854904	21,35024452	P16615;P16615-4;P16615-3;P16615-2;P16615-5;H7C5W9;H3BTW4	P16615;P16615-4;P16615-3;P16615-2;P16615-5;H7C5W9	Sarcoplasmic/endoplasmic reticulum calcium ATPase 2	ATP2A2	7	868
25,3788166	24,51965332	24,34942055	24,3372879	23,98346329	24,01495171	23,60150146	24,38436127	24,6085701	24,35997963	24,5184536	24,40736771	24,68056679	24,13664818	23,96842384	23,61279297	24,13860321	24,08107185	23,97360039	24,27056313	I3L0A0;Q13404-1;Q13404-2;Q13404-7;Q13404;Q15819;G3V2F7;Q13404-8;H0YBX6;G3V113;A0A0A0MSL3;Q13404-6;D6RG00;E5RIF1;H0YBP9	I3L0A0;Q13404-1;Q13404-2;Q13404-7;Q13404;Q15819;G3V2F7;Q13404-8;H0YBX6;G3V113;A0A0A0MSL3;Q13404-6;D6RG00;E5RIF1	Ubiquitin-conjugating enzyme E2 variant 1;Ubiquitin-conjugating enzyme E2 variant 2	UBE2V1;UBE2V2;TMEM189	15	869
20,66570282	20,34082413	20,92230606	20,78500557	20,71456337	20,67684937	19,73624992	20,46243858	19,12908173	20,51065254	19,75326157	19,59125519	19,59865189	20,63661766	19,36533928	19,5310955	19,62962723	19,95020294	19,35825157	20,0609169	P46459;I3L0N3;P46459-2;K7EQD6;I3L0L3;I3L2G1;I3L4Q9;I3L338	P46459;I3L0N3;P46459-2	Vesicle-fusing ATPase	NSF	8	870
NaN	NaN	NaN	NaN	NaN	NaN	NaN	NaN	NaN	NaN	NaN	NaN	NaN	NaN	NaN	NaN	NaN	16,37165833	15,86891937	NaN	O60256;O60256-2;O60256-4;I3L0S1;I3L4G9	O60256;O60256-2;O60256-4;I3L0S1;I3L4G9	Phosphoribosyl pyrophosphate synthase-associated protein 2	PRPSAP2	5	871
NaN	16,18824196	15,08916092	15,71053696	NaN	NaN	NaN	NaN	NaN	NaN	NaN	14,8930645	NaN	16,25310898	NaN	15,45837498	NaN	14,94813919	NaN	16,2332077	Q99447-3;Q99447;I3L1R7;I3L1L9;I3L2Q1;I3L102	Q99447-3;Q99447;I3L1R7;I3L1L9;I3L2Q1;I3L102	Ethanolamine-phosphate cytidylyltransferase	PCYT2	6	872
16,56498337	NaN	17,79169655	NaN	17,42374039	16,72374153	16,53609467	NaN	17,11217499	17,01301765	16,85513687	16,75538254	16,55812263	16,53639984	NaN	NaN	16,66205597	16,49753952	16,13616943	16,69043541	Q9HA64;I3L139;I3L2G3	Q9HA64;I3L139;I3L2G3	Ketosamine-3-kinase	FN3KRP	3	873
NaN	NaN	NaN	NaN	NaN	NaN	NaN	NaN	NaN	NaN	NaN	NaN	NaN	19,61862946	NaN	NaN	NaN	NaN	16,39018631	16,53977966	P33151;P33151-2;I3L1J2;H3BPG1	P33151;P33151-2;I3L1J2;H3BPG1	Cadherin-5	CDH5	4	874
15,93147659	NaN	15,47059536	NaN	15,88240433	15,82535648	NaN	16,27202797	NaN	15,76748657	15,58443451	15,71456718	NaN	15,58713245	16,96352768	16,01791763	15,794137	16,09776497	16,30288887	15,76258945	Q9BQG0-2;Q9BQG0;I3L1L3;I3L2H8	Q9BQG0-2;Q9BQG0;I3L1L3	Myb-binding protein 1A	MYBBP1A	4	875
NaN	NaN	NaN	NaN	NaN	NaN	NaN	NaN	NaN	NaN	NaN	NaN	NaN	NaN	16,31259918	15,87423706	NaN	NaN	16,13340378	NaN	Q8TE02-4;Q8TE02;Q8TE02-2;I3L1Q3;I3L437;I3L3N8;I3L2T0;Q8TE02-3;I3L2A9;I3L200;I3NI50	Q8TE02-4;Q8TE02;Q8TE02-2;I3L1Q3;I3L437;I3L3N8;I3L2T0;Q8TE02-3;I3L2A9;I3L200;I3NI50	Dermal papilla-derived protein 6	DERP6	11	876
16,24471664	16,78417397	NaN	16,59822655	16,30493927	16,62413788	15,89059639	17,79125214	18,02593994	17,9236412	NaN	NaN	16,27572441	17,01878738	NaN	NaN	17,30197906	NaN	18,0143795	18,11948776	O76021;J3QSV6;I3L3U9;I3L3C4;I3L234	O76021;J3QSV6;I3L3U9;I3L3C4;I3L234	Ribosomal L1 domain-containing protein 1	RSL1D1	5	878
22,56597519	23,22870064	22,23724747	22,86744308	22,24123955	22,1056881	21,42844009	21,51566505	21,70543861	21,66292572	21,92063522	21,59977913	21,42736626	21,4757576	22,18764305	22,52878952	22,12120247	22,18222618	22,39023972	22,15675163	I3L504;P63241-2;P63241;I3L397;Q6IS14;Q9GZV4;C9J4W5;C9J7B5;F8WCJ1	I3L504;P63241-2;P63241;I3L397;Q6IS14	Eukaryotic translation initiation factor 5A-1;Eukaryotic translation initiation factor 5A-1-like	EIF5A;EIF5AL1	9	879
NaN	NaN	NaN	NaN	NaN	NaN	21,95112801	NaN	NaN	NaN	17,92230606	NaN	NaN	28,03862953	NaN	18,76833344	18,92954826	NaN	NaN	17,58827591	Q8NF86;I3L3D7;I3L1S0	Q8NF86;I3L3D7	Serine protease 33	PRSS33	3	880
23,25021744	23,40470695	23,44505882	23,41519165	23,36866379	23,22336388	21,47951126	22,43753624	21,93297386	22,21314812	23,36613083	22,20573997	21,47075272	21,99562454	21,87777519	22,0593338	22,27889442	22,51159286	22,20424843	22,46826744	P62244;I3L3P7;H3BN98;I3L246;H3BVC7;I3L303;H3BT37;H3BV27	P62244;I3L3P7;H3BN98;I3L246	40S ribosomal protein S15a	RPS15A	8	881
16,919981	NaN	17,1841774	17,92509079	17,56286812	17,16182137	NaN	17,59105492	17,58034706	17,3980751	NaN	16,92740822	16,7624073	17,78052711	17,78411102	17,6606636	17,6723156	18,32289696	17,87723541	16,82922745	P55196-5;J3KN01;P55196;P55196-1;P55196-3;Q5TIG5;P55196-6;P55196-2;A8MQ02;H0Y7R8;E9PFY5;F8W9I4	P55196-5;J3KN01;P55196;P55196-1;P55196-3;Q5TIG5;P55196-6;P55196-2;A8MQ02	Afadin	MLLT4	12	882
17,99562454	18,14190674	18,46566963	17,35354233	18,15555954	16,94042778	19,01124382	18,11720657	17,75883484	18,53632355	17,5071907	17,99263954	17,91333389	19,13076591	19,13312721	19,06831169	19,12623596	18,7807827	19,65405273	21,14395142	J3KN66;Q5JTV8-3;Q5JTV8;A0A0A0MSK5;Q5JTV8-2;H0Y4R4;H0YD16;H0YDU3	J3KN66;Q5JTV8-3;Q5JTV8;A0A0A0MSK5	Torsin-1A-interacting protein 1	TOR1AIP1	8	883
NaN	NaN	18,17265129	NaN	18,11741066	17,58372879	NaN	18,46626854	18,25824356	18,08555603	19,41524315	17,63905716	18,7886734	18,91248512	18,22411537	18,15348244	17,92937469	18,15323448	16,98581886	17,8331871	J3KNF8;O43169;H3BUX2;D6RFH4	J3KNF8;O43169;H3BUX2;D6RFH4	Cytochrome b5 type B	CYB5B	4	884
22,18963432	21,73525047	21,18725014	21,41188622	21,89367294	21,50920296	19,54315567	21,14239311	20,85315704	20,82609558	22,72211075	20,32377625	19,79585648	21,14014816	20,83012581	21,53668404	21,93912315	21,90936089	21,89333916	21,97480774	Q01130;Q01130-2;J3KP15;J3QL05;Q9BRL6;Q9BRL6-2	Q01130;Q01130-2;J3KP15;J3QL05	Serine/arginine-rich splicing factor 2	SRSF2	6	885
19,27975655	19,85402489	20,75816727	20,55121613	21,15493011	19,16140175	NaN	NaN	NaN	NaN	NaN	NaN	NaN	NaN	NaN	NaN	NaN	NaN	NaN	NaN	J3KPA1;P54108-3;P54108-2;P54108;I3L0A1	J3KPA1;P54108-3;P54108-2;P54108;I3L0A1	Cysteine-rich secretory protein 3	CRISP3	5	886
22,49279785	22,17669868	23,04826546	22,85870743	23,05655861	22,98974609	22,35557747	23,61234283	23,00588608	23,46898842	22,90115166	23,85576439	23,82967949	22,58817863	22,73551941	22,71841621	22,85230064	23,47951126	23,34204483	23,66622353	Q99623;J3KPX7;F5GY37;Q99623-2;F5GWA7;F5H3X6;F5H0C5;F5H2D2;U3KPZ5	Q99623;J3KPX7;F5GY37;Q99623-2;F5GWA7;F5H3X6	Prohibitin-2	PHB2	9	887
20,25303459	20,45553207	19,92076492	20,0297184	19,34308243	20,30552292	19,97729111	20,64024162	20,00209618	21,08770561	21,06355286	20,49706841	19,74302292	20,39749146	20,28398895	20,80057144	20,45623398	20,39937019	20,92397499	20,36335182	J3KQ32;Q9NTK5;Q9NTK5-2;Q9NTK5-3;C9JTK6	J3KQ32;Q9NTK5;Q9NTK5-2	Obg-like ATPase 1	OLA1	5	888
20,56569672	20,43226814	20,06368446	21,02749252	21,26779556	20,64156532	20,79590416	20,55102921	19,9216671	19,69762993	20,57929802	20,634758	21,38679695	20,27707863	21,01610947	18,61198235	18,49950409	20,47417259	19,35829544	19,68373489	J3KQJ1;Q8NBJ7;F8WA42;C9J660;Q8NBJ7-3;A8MXB9;H7C3B2;C9JL30;Q8NBJ7-2;E9PBT8;J3QT17;Q8NBJ7-5;E9PG02;F8WEX5;Q8NBJ7-4;F8WES7;F8WEV7	J3KQJ1;Q8NBJ7;F8WA42;C9J660;Q8NBJ7-3;A8MXB9;H7C3B2;C9JL30;Q8NBJ7-2;E9PBT8	Sulfatase-modifying factor 2	SUMF2	17	889
NaN	NaN	NaN	NaN	NaN	NaN	NaN	NaN	NaN	16,09580994	16,7038765	NaN	NaN	NaN	NaN	NaN	NaN	NaN	NaN	15,75752068	Q13951-2;Q13951;J3KS23;J3KRT0	Q13951-2;Q13951;J3KS23;J3KRT0	Core-binding factor subunit beta	CBFB	4	890
17,79150581	17,74399376	17,24144363	17,39406013	16,83207321	16,72027016	NaN	17,26517487	16,13975143	16,20838737	16,51479149	16,27910233	16,39692307	NaN	NaN	NaN	NaN	NaN	NaN	NaN	Q8N1S5;Q8N1S5-2;J3QS49;J3KRX2;J3QLB2;J3QLA9;J3KS66;A0A0J9YXX3;J3QRN3;J3QQP1;A0A0J9YXE3;A0A0J9YXZ0	Q8N1S5;Q8N1S5-2;J3QS49;J3KRX2;J3QLB2;J3QLA9;J3KS66;A0A0J9YXX3;J3QRN3;J3QQP1;A0A0J9YXE3;A0A0J9YXZ0	Zinc transporter ZIP11	SLC39A11	12	891
17,74616051	18,29405594	17,47611237	17,48612785	17,49654198	17,60964012	NaN	18,14579201	NaN	NaN	17,64075279	18,38675499	17,68174553	18,05409622	18,26095581	18,09331512	18,11232758	17,87393761	17,93554497	17,5903244	Q13867;K7ES02;J3KSD8;K7ESE8	Q13867;K7ES02;J3KSD8;K7ESE8	Bleomycin hydrolase	BLMH	4	892
NaN	NaN	NaN	NaN	NaN	NaN	NaN	16,77545547	NaN	15,7119627	17,05059242	15,72043133	15,61528492	NaN	16,77094841	16,86507988	15,73983288	16,96567154	16,87903214	15,03307915	Q9BW27;J3KT10;Q9BW27-3;J3QL54;Q9BW27-2;J3QLH0;F5H0W7;J3QL91;J3QS63;J3KRC0;J3KSH3;J3KS87	Q9BW27;J3KT10;Q9BW27-3;J3QL54;Q9BW27-2;J3QLH0;F5H0W7;J3QL91;J3QS63	Nuclear pore complex protein Nup85	NUP85	12	893
NaN	NaN	NaN	NaN	NaN	NaN	NaN	NaN	16,72813225	17,68592644	16,66191673	16,73237991	NaN	16,60153961	NaN	NaN	NaN	NaN	NaN	NaN	Q9UK76-2;Q9UK76;J3KT51;Q9UK76-3;J3KSH8	Q9UK76-2;Q9UK76;J3KT51;Q9UK76-3;J3KSH8	Hematological and neurological expressed 1 protein	HN1	5	894
23,0803566	23,42046928	22,01096344	22,27639771	22,0827446	22,19267845	21,0297184	20,75327873	21,01215744	20,94277763	21,31655693	20,94342232	21,18210602	19,1801033	21,13889885	20,35477066	19,63682938	21,73500252	19,23820496	21,64904213	P63173;J3QL01;J3KT73;J3KSP2	P63173;J3QL01;J3KT73;J3KSP2	60S ribosomal protein L38	RPL38	4	895
17,2980442	16,91671944	18,12852859	17,50842857	19,20605087	17,97494125	NaN	22,79304695	NaN	18,7197361	21,51864624	NaN	16,01824379	19,98662567	16,75538254	17,7471447	17,42316437	18,26467133	18,7326107	NaN	Q9UD71;J3KT77;Q9UD71-2;J3KSJ8	Q9UD71;J3KT77;Q9UD71-2;J3KSJ8	Protein phosphatase 1 regulatory subunit 1B	PPP1R1B	4	896
19,472826	19,90762329	20,57782364	20,25833511	20,93782997	20,06762886	20,1157856	20,68978691	20,95872307	21,17834091	21,77096367	20,8176899	20,12199402	20,82795715	20,40332794	20,12578201	20,66726494	20,87244987	20,33057594	21,46508217	J3KTA4;P17844;P17844-2;J3KRZ1;J3QSF1;J3QRQ7;J3KTQ4;J3KRX8;J3QR02;X6RLV5	J3KTA4;P17844;P17844-2	Probable ATP-dependent RNA helicase DDX5	DDX5	10	897
24,26234245	23,20442772	23,71774673	23,15913963	23,71324348	23,51086998	21,748209	20,81245041	22,20072174	22,92283249	23,16675949	22,55295181	21,3649559	22,51636314	22,84347153	22,79520988	22,60903168	22,65658951	22,82291031	23,55238914	P84098;J3KTE4;J3QR09	P84098;J3KTE4;J3QR09	60S ribosomal protein L19	RPL19	3	898
22,91876221	22,9868679	22,66005516	22,60903168	22,44078255	22,3731308	22,46223831	22,26201248	22,20466614	22,99834633	21,9656086	21,82395935	22,11543655	22,36879539	22,02577019	21,90293694	22,41335869	22,16337013	22,16155624	22,49675179	J3QQX2;P52565;J3KTF8;J3KRE2;J3KRY1;P52565-2;J3KS60	J3QQX2;P52565;J3KTF8;J3KRE2;J3KRY1;P52565-2;J3KS60	Rho GDP-dissociation inhibitor 1	ARHGDIA	7	899
22,94663811	22,85988235	21,72874832	21,46358681	21,23654747	21,44374466	20,30652428	19,3031826	20,88099098	20,98974609	23,02487564	20,55982971	19,41530418	22,22784996	21,41085052	22,03136826	22,37371635	22,28838921	22,43649483	22,96597862	J3KTL2;Q07955;Q07955-2;Q07955-3;J3KSR8;J3KSW7;J3QQV5	J3KTL2;Q07955;Q07955-2;Q07955-3	Serine/arginine-rich splicing factor 1	SRSF1	7	900
16,26656723	NaN	16,23208427	16,68906975	NaN	17,08056831	17,60884666	NaN	17,11776543	16,03454018	16,73078918	17,22844315	16,34228325	16,6785183	17,59856224	18,20064926	17,74300766	16,88798141	16,74412346	17,00118828	P31751;M0R0P9;P31751-2;J3QKW1	P31751;M0R0P9;P31751-2;J3QKW1	RAC-beta serine/threonine-protein kinase	AKT2	4	901
18,05351257	17,99042511	19,26364136	18,66937637	19,2530117	18,67634964	20,2324543	19,48620605	20,15140343	18,93784523	18,92477226	18,9895668	18,5562973	19,28680992	19,14909744	18,60476303	18,18471146	18,94429398	17,29383087	17,88756561	P40306;J3QQN1;J3QL48	P40306;J3QQN1;J3QL48	Proteasome subunit beta type-10	PSMB10	3	902
19,38803864	18,83716583	18,79709244	18,73410034	18,67762375	18,61683655	18,80448341	NaN	17,13841248	18,70178032	17,65291405	18,31853485	17,99738884	19,21171761	18,83290863	18,8999176	18,90823936	18,62934303	18,59805298	17,82071495	J3QL71;Q96FV2;Q96FV2-2;J3QRJ1;J3QR84;J3QQM9;J3KT79	J3QL71;Q96FV2;Q96FV2-2;J3QRJ1;J3QR84;J3QQM9;J3KT79	Secernin-2	SCRN2	7	903
22,10629463	23,00976944	20,87740135	21,9139328	22,14814758	20,94556618	20,50300217	21,31633759	21,07496262	21,12319374	21,78060722	21,35938835	21,55295181	21,54033089	21,42183113	21,46073914	21,3130188	21,83811378	21,41353989	21,91786957	P14678-3;P63162-2;P14678;P63162;P14678-2;J3QLE5;S4R3P3;J3KRY3	P14678-3;P63162-2;P14678;P63162;P14678-2;J3QLE5	Small nuclear ribonucleoprotein-associated proteins B and B;Small nuclear ribonucleoprotein-associated protein N	SNRPB;SNRPN	8	904
23,25320816	23,24654007	23,08870888	23,10450363	22,55206108	22,89295197	20,90587807	21,77486992	21,15560913	21,22870064	22,09219933	21,87075806	20,95077324	22,9928093	22,39435387	21,53402519	22,43753624	23,00785446	21,90517998	22,9394989	P61254;J3QRC4;J3QQV1;J3QQQ9;J3QRI7;Q9UNX3;E5RIT6;J3KSS0;J3KS10;E5RHH1	P61254;J3QRC4;J3QQV1;J3QQQ9;J3QRI7;Q9UNX3;E5RIT6	60S ribosomal protein L26;60S ribosomal protein L26-like 1	RPL26;RPL26L1	10	905
20,5534687	20,94098663	20,23163414	19,73510933	20,41524315	19,28946877	19,63152885	19,01576805	19,09303093	19,54081345	18,69309235	19,79944992	20,19484329	19,84703636	18,80891991	19,4968338	20,35885239	20,2401619	20,69115067	19,29450417	P51648-2;P51648;J3QRD1;I3L1M4;J3QS00;I3L0X1;C9JGJ2;J3KTG1;I3L2W1;J3KTD9;J3QKK9	P51648-2;P51648;J3QRD1	Fatty aldehyde dehydrogenase	ALDH3A2	11	906
24,12423706	24,0405941	23,69943428	23,81342888	24,20314407	23,95491219	23,62611389	24,4966774	24,59485626	24,3068161	24,48031425	24,40781975	23,23034477	23,96102142	23,61874199	23,75674438	23,32882309	24,54120445	23,90839005	23,65195656	J3QRS3;O14950;P19105;J3KTJ1	J3QRS3;O14950;P19105;J3KTJ1	Myosin regulatory light chain 12B;Myosin regulatory light chain 12A	MYL12B;MYL12A	4	907
19,41544914	18,56469345	19,10277557	18,2419548	18,3961525	18,11390495	19,03944397	19,30590057	18,14295387	18,61737442	18,79699707	18,48156357	18,4258709	18,48887634	18,58178139	19,25451279	18,1395607	19,12156296	19,28290367	19,37640572	X6R4W8;O43670-4;J3QRS9;O43670-2;O43670;O43670-3;J3KS31;H0Y3M2;J3KRW6;J3KRB6;J3KTL1;J3QS27	X6R4W8;O43670-4;J3QRS9;O43670-2;O43670;O43670-3;J3KS31;H0Y3M2	Zinc finger protein 207	ZNF207	12	908
NaN	16,72667122	16,3183136	16,88798141	16,51852989	NaN	NaN	16,39193153	16,73885727	16,93191528	NaN	16,68606186	16,7655201	NaN	16,63835144	NaN	NaN	15,80710316	17,65710831	16,67590141	Q6P1M3;J3QRV5;Q6P1M3-2	Q6P1M3;J3QRV5;Q6P1M3-2	Lethal(2) giant larvae protein homolog 2	LLGL2	3	909
18,8591156	18,91426849	18,99565125	18,86208725	19,30583382	19,08612633	19,21071815	19,27535248	19,30409813	19,35095596	19,77603531	19,44732094	19,10059547	19,52882767	19,44024086	19,47385597	19,83093071	20,48542023	20,16766357	20,56838989	O43684;O43684-2;J3QT28;J3QSX4	O43684;O43684-2;J3QT28	Mitotic checkpoint protein BUB3	BUB3	4	910
18,45028496	18,72873116	17,92178345	17,67397118	17,63587379	17,78372765	17,51460648	18,01405334	18,51506805	18,5637989	17,82233429	18,23205566	18,40769005	18,16555405	18,93841934	18,77539253	18,93810272	18,88682175	18,57536888	18,51240921	Q13620;K4DI93;Q13620-1;Q13620-3;Q13619;A0A0A0MR50;Q13619-2;A6NE76;A0A087WWN2	Q13620;K4DI93;Q13620-1;Q13620-3;Q13619;A0A0A0MR50;Q13619-2;A6NE76	Cullin-4B;Cullin-4A	CUL4B;CUL4A	9	911
20,52812195	20,78284836	20,3925724	19,78510094	19,97042656	20,34375381	18,9907856	19,34180069	20,24655533	20,32717896	20,38237	20,32685089	19,93445015	18,98815155	20,46652603	19,9249897	19,17338371	19,60866547	19,11642075	18,59375572	O94832;K7EIG7;J3QRN6;J3KRL0	O94832;K7EIG7;J3QRN6	Unconventional myosin-Id	MYO1D	4	912
20,18652534	19,08192062	20,3467865	20,46921158	19,81825066	20,26051903	19,59661484	20,35788727	19,61128044	19,47062302	20,2131176	19,23923111	19,58505058	19,71936798	19,66130829	19,41738701	19,49595642	19,84747887	19,42133713	19,97351265	Q8IYT4;Q8IYT4-2;K7EIJ8;K7EM02	Q8IYT4;Q8IYT4-2;K7EIJ8;K7EM02	Katanin p60 ATPase-containing subunit A-like 2	KATNAL2	4	913
NaN	NaN	22,45136261	23,73458862	NaN	21,77563286	21,46154022	NaN	21,01855659	22,2032032	NaN	20,56420898	NaN	NaN	NaN	NaN	21,74673462	22,52276993	21,41110992	22,66429329	K7EIK1;Q969T9;K7EMC9;A6NG10;K7ENL2;K7EIJ0;K7ESN4;K7EIN1	K7EIK1;Q969T9;K7EMC9;A6NG10;K7ENL2;K7EIJ0;K7ESN4;K7EIN1	WW domain-binding protein 2	WBP2	8	914
NaN	NaN	NaN	17,65193367	NaN	17,76733017	NaN	NaN	NaN	NaN	NaN	NaN	NaN	NaN	NaN	NaN	NaN	NaN	NaN	16,95673943	Q9BWQ6;K7ENM8;K7ERW0;K7EIP7	Q9BWQ6;K7ENM8;K7ERW0;K7EIP7	Protein YIPF2	YIPF2	4	915
18,25907135	18,03992653	18,03316498	18,07326317	18,11482048	18,7197361	18,69295692	18,37343407	18,16746712	18,29450417	18,18538857	18,8716526	17,33131981	18,32095909	18,63955307	19,00006104	17,95815659	19,21747971	18,41613007	18,78832245	P23258;Q9NRH3;K7EIS0;K7EKE5	P23258;Q9NRH3;K7EIS0;K7EKE5	Tubulin gamma-1 chain;Tubulin gamma-2 chain	TUBG1;TUBG2	4	916
17,00810051	NaN	17,05610847	NaN	NaN	NaN	NaN	NaN	16,99865723	17,20466614	18,6001606	17,75974464	17,31521988	NaN	16,68181419	NaN	16,77892494	16,82065201	16,87171364	NaN	O96008;O96008-2;K7EJ57;K7EKG4	O96008;O96008-2;K7EJ57;K7EKG4	Mitochondrial import receptor subunit TOM40 homolog	TOMM40	4	917
NaN	NaN	20,17121124	17,52014351	18,61367416	18,66528702	NaN	NaN	NaN	NaN	NaN	15,14238644	NaN	17,2972393	18,77423286	18,84270096	17,68305016	18,80612183	18,88735771	19,8080883	K7ELC2;P62841;K7EQJ5;K7EJ78	K7ELC2;P62841;K7EQJ5;K7EJ78	40S ribosomal protein S15	RPS15	4	918
19,90862083	20,3208046	20,13357925	19,28086662	19,75758171	19,94234848	19,82001305	21,00997353	20,37496376	19,99645233	19,08990479	20,29389763	21,93581772	19,4155941	20,25994492	20,66344643	21,16711235	20,77225304	21,06486893	20,68037415	P36776;P36776-2;K7EKE6;K7EJE8;P36776-3;K7ER27;K7ER56	P36776;P36776-2;K7EKE6;K7EJE8;P36776-3;K7ER27	Lon protease homolog, mitochondrial	LONP1	7	919
17,53503227	17,21456528	16,45643425	16,67010307	16,41943359	16,78889656	16,60201645	17,11278534	16,50110626	16,48402023	16,45310974	16,57247734	NaN	18,15313721	16,92983627	16,43242836	16,79067993	17,00426483	17,58798218	16,29532051	Q6P1N0;Q6P1N0-2;K7EJY5	Q6P1N0;Q6P1N0-2;K7EJY5	Coiled-coil and C2 domain-containing protein 1A	CC2D1A	3	921
28,64461136	27,04541397	28,2629776	28,03307152	28,71891594	28,34388351	27,93932533	27,06445313	28,28810883	28,13565063	28,85007477	28,47459984	26,77089882	28,04635239	27,75614548	27,78437805	28,82889938	28,74643898	28,31540298	28,71469688	P84243;K7EK07;Q16695;K7ES00;B4DEB1;K7EMV3;Q6NXT2;K7EP01	P84243;K7EK07;Q16695;K7ES00;B4DEB1;K7EMV3;Q6NXT2	Histone H3.3;Histone H3.1t;Histone H3;Histone H3.3C	H3F3A;HIST3H3;H3F3C	8	922
NaN	NaN	18,29795456	NaN	19,031847	17,28373909	17,63516617	NaN	18,07279205	18,05420113	18,92233467	18,9018631	17,46984863	NaN	18,05483818	17,91625214	NaN	NaN	17,87207413	19,04457474	Q96EP5;K7EK33;K7EQ55;Q96EP5-2;K7EQ02	Q96EP5;K7EK33;K7EQ55;Q96EP5-2;K7EQ02	DAZ-associated protein 1	DAZAP1	5	923
18,59994125	NaN	NaN	NaN	18,01900482	NaN	19,0564518	NaN	NaN	NaN	NaN	19,04174423	18,58023643	19,49459076	19,13209724	20,06710434	19,74999428	19,14425087	19,12161446	19,49995041	Q99426;Q99426-2;K7EK42;K7EP07;K7EL99	Q99426;Q99426-2;K7EK42;K7EP07;K7EL99	Tubulin-folding cofactor B	TBCB	5	924
NaN	NaN	NaN	NaN	NaN	NaN	NaN	18,08612633	18,61995506	18,28464317	NaN	NaN	NaN	NaN	17,59710693	NaN	NaN	NaN	NaN	NaN	K7EKI0;Q92817	K7EKI0;Q92817	Envoplakin	EVPL	2	925
19,02826309	18,57115173	18,21428108	18,38637543	19,16231346	18,42074203	17,38591385	19,31524277	18,24325752	18,33083725	NaN	17,91234016	18,46925163	16,91893387	NaN	17,22872543	17,54426956	17,81921768	17,50440025	17,41707802	X6RAY8;Q9BYD3;K7ES61;Q9BYD3-2;K7ELQ0;K7ELF1;K7EKI4	X6RAY8;Q9BYD3;K7ES61;Q9BYD3-2;K7ELQ0;K7ELF1;K7EKI4	39S ribosomal protein L4, mitochondrial	MRPL4	7	926
21,34948921	20,80774117	20,96013832	20,49979591	20,9724617	21,64974403	20,59486771	21,71015549	21,93304634	22,91073418	20,62987518	22,5650692	22,10379982	23,28164101	23,30215073	22,50198364	22,70486832	22,59094429	22,53879166	19,86790276	O60437;K7EKI8;K7EQ71	O60437;K7EKI8;K7EQ71	Periplakin	PPL	3	927
19,20246887	19,59350014	19,32562256	19,07470131	19,0686779	18,9536171	18,59819794	19,18274879	18,16363907	18,54219246	18,39439583	18,54912949	18,11953926	19,01457024	18,72277451	19,50488472	18,57111549	18,91049576	18,20112801	19,90330505	O75821;K7EL20;K7ER90;K7ENA8;K7EP16	O75821;K7EL20;K7ER90;K7ENA8;K7EP16	Eukaryotic translation initiation factor 3 subunit G	EIF3G	5	928
22,89524651	22,62649345	23,45249367	23,50373077	23,00581741	22,81203842	23,37039375	23,27511787	22,30270958	22,49064445	23,26713753	23,18572426	23,38890076	21,87886047	21,96856499	22,19026756	22,20087051	22,91650391	22,7522583	23,25190926	K7ELL7;P14314;P14314-2;A0A0C4DGP4;K7EPW7;K7EJ70;K7EKX1	K7ELL7;P14314;P14314-2	Glucosidase 2 subunit beta	PRKCSH	7	929
19,83890533	19,50960922	19,63875771	19,70908737	19,90506935	18,74349976	18,9895668	19,63672447	18,8395977	19,19914055	18,60599327	19,37936974	19,50657082	18,89243698	19,18100166	18,95031738	18,96941376	19,31280708	19,56950378	20,08251762	Q6UW68;K7ELQ9;K7EPR0;K7EM09	Q6UW68;K7ELQ9;K7EPR0;K7EM09	Transmembrane protein 205	TMEM205	4	930
16,71451378	16,44200325	16,94535255	16,86689186	16,8984127	17,99860191	16,02678299	16,07154655	16,56981087	16,28316116	17,09166336	16,95048714	16,90947151	16,28518486	17,43615913	17,805933	16,85123634	17,72354126	17,1132946	17,6382103	Q96EE3-1;Q96EE3;K7ELV2	Q96EE3-1;Q96EE3;K7ELV2	Nucleoporin SEH1	SEH1L	3	931
19,77926064	19,62829208	19,35242271	19,39642525	19,79004288	19,75189018	18,79626846	19,68553162	18,83658028	18,85705185	18,10988235	18,26274681	18,64761925	18,17406654	17,23659325	17,85019875	18,87504768	18,0578537	19,49778938	17,71565437	K7EM18;P41567;O60739	K7EM18;P41567	Eukaryotic translation initiation factor 1	EIF1	3	932
NaN	NaN	NaN	NaN	NaN	NaN	17,71665955	NaN	16,10578537	17,03144264	NaN	16,93583298	15,64945221	17,22185135	17,48069572	17,87483788	17,23752785	17,64948082	18,61500359	18,19700623	O43765;K7EMD6;K7ERW5	O43765;K7EMD6;K7ERW5	Small glutamine-rich tetratricopeptide repeat-containing protein alpha	SGTA	3	934
17,5946312	NaN	18,29275322	18,4243145	18,74155998	18,35741425	NaN	18,43228912	NaN	NaN	18,13586044	18,00393486	18,43200302	17,00415421	NaN	NaN	17,59317207	NaN	17,40449333	17,48722839	O43396;K7ER96;K7EML9	O43396;K7ER96;K7EML9	Thioredoxin-like protein 1	TXNL1	3	935
NaN	NaN	NaN	NaN	NaN	NaN	NaN	NaN	NaN	NaN	NaN	18,14827728	NaN	16,24503326	NaN	17,09805298	NaN	16,68305016	18,08669662	16,79398346	Q49A26;Q49A26-3;Q49A26-2;K7EMM8;Q49A26-4;Q49A26-5;K7EQB2	Q49A26;Q49A26-3;Q49A26-2;K7EMM8;Q49A26-4;Q49A26-5;K7EQB2	Putative oxidoreductase GLYR1	GLYR1	7	936
NaN	16,92311859	16,46862411	17,79328537	16,77635574	18,13721085	NaN	16,47925949	16,61064911	16,81227684	16,982481	16,88667297	16,11019707	17,13099289	16,72294044	16,37942886	16,87855339	16,78404617	17,75238037	17,6263504	Q9BRG1;K7ENE3;K7EKV4	Q9BRG1;K7ENE3	Vacuolar protein-sorting-associated protein 25	VPS25	3	937
19,63026619	19,40053749	19,40607262	18,6678524	19,851511	NaN	18,53046799	19,55078506	20,88494492	19,32195091	21,00867462	19,11021233	18,55693245	20,36655617	NaN	18,85379601	NaN	18,48769951	17,43501854	19,07710266	P67936-2;K7ENT6;A0A2R8YE05;A0A2R8YEU4;K7ERG3;K7EPB9	P67936-2;K7ENT6;A0A2R8YE05;A0A2R8YEU4;K7ERG3			6	938
NaN	16,99479485	17,37058449	17,31300735	17,82494545	17,55681992	17,62777519	17,92404747	17,59149361	18,39305496	17,84836578	17,97331619	17,42341232	17,3837204	18,15768242	17,40698624	17,78001404	17,52067947	17,81878281	17,50571823	O14737;K7EQA1;O14737-2;K7ESJ4	O14737;K7EQA1;O14737-2;K7ESJ4	Programmed cell death protein 5	PDCD5	4	940
19,08521843	18,78084755	18,53586769	18,59754372	18,55921364	18,59415627	18,28020859	18,21769333	17,30447578	17,81565857	17,13901138	18,6793766	18,79908562	18,52871323	18,69574547	18,47733879	18,73287582	19,06389618	19,16400909	19,04244041	Q9H0R4;K7ER15;Q9H0R4-2;K7EMY7	Q9H0R4;K7ER15;Q9H0R4-2;K7EMY7	Haloacid dehalogenase-like hydrolase domain-containing protein 2	HDHD2	4	941
18,01699257	18,0893364	17,45169449	17,68483162	17,5405674	17,7059021	18,81518936	18,05732536	17,92879677	18,45285988	17,32386398	19,45304108	19,05727196	18,52718735	18,66313362	19,10164833	19,18802452	18,78436661	17,47595596	18,6816082	Q06136;K7ERC8;K7EQS7	Q06136;K7ERC8;K7EQS7	3-ketodihydrosphingosine reductase	KDSR	3	942
NaN	NaN	16,19346809	NaN	NaN	NaN	NaN	NaN	NaN	NaN	NaN	NaN	NaN	16,93813324	NaN	16,96724892	17,40199661	15,72232723	17,91928291	16,42473984	Q15555;Q15555-3;Q15555-5;Q15555-2;K7ERD8;M0QX52;Q15555-4;K7EL66;K7ENB3	Q15555;Q15555-3;Q15555-5;Q15555-2;K7ERD8;M0QX52;Q15555-4;K7EL66;K7ENB3	Microtubule-associated protein RP/EB family member 2	MAPRE2	9	943
17,56480408	NaN	16,90183258	NaN	17,52817917	17,10625648	17,01345444	18,06550026	17,47642899	17,54321289	17,50889397	17,457798	NaN	NaN	NaN	NaN	NaN	17,20064926	17,68572044	17,52182961	Q15424-3;Q15424-4;Q15424;Q15424-2;K7ES42	Q15424-3;Q15424-4;Q15424;Q15424-2;K7ES42	Scaffold attachment factor B1	SAFB	5	945
18,23911285	20,82073021	22,18392372	22,5981884	22,56155396	21,78364754	25,1352005	16,85817528	22,42693138	21,93793869	21,08906555	21,34044266	21,55032349	21,71280289	23,95890045	24,11767197	24,06521416	17,79842186	17,27902985	18,98359489	K7ES70;P55083-2;P55083	K7ES70;P55083-2;P55083	Microfibril-associated glycoprotein 4	MFAP4	3	946
18,36824226	17,11125755	17,70933914	17,72407341	17,99435425	17,67665863	17,59361076	18,04457474	16,1504612	17,50331306	16,79067993	NaN	NaN	18,15189934	17,42341232	16,81340599	16,74793053	17,34342957	NaN	17,7624073	Q8N2G8;Q8N2G8-3;K7ESN3;Q8N2G8-2	Q8N2G8;Q8N2G8-3;K7ESN3;Q8N2G8-2	GH3 domain-containing protein	GHDC	4	947
NaN	NaN	NaN	NaN	NaN	NaN	NaN	NaN	NaN	NaN	NaN	NaN	NaN	14,82600212	16,24674034	16,486866	16,30924606	16,28906441	17,15541077	14,93613148	Q8WVC6;K7ESP4	Q8WVC6;K7ESP4	Dephospho-CoA kinase domain-containing protein	DCAKD	2	948
NaN	NaN	17,19489098	NaN	NaN	NaN	20,14407539	NaN	17,57953644	18,13565826	NaN	17,86477852	NaN	18,20547867	19,24311829	19,82682419	19,92902756	18,66320419	20,14407539	NaN	K7N7A8;P29972;P29972-3;P29972-2;P29972-4	K7N7A8;P29972;P29972-3;P29972-2;P29972-4	Aquaporin-1	AQP1	5	949
NaN	NaN	NaN	NaN	NaN	NaN	NaN	NaN	NaN	NaN	NaN	16,26680565	16,56260109	NaN	NaN	NaN	NaN	15,86038399	14,72520638	NaN	M0R2C6;Q9NP81-2;M0QWZ7;Q9NP81;M0R259;M0QX29	M0R2C6;Q9NP81-2;M0QWZ7;Q9NP81;M0R259;M0QX29	Serine--tRNA ligase, mitochondrial	SARS2	6	950
22,00188828	22,37703133	22,49979591	22,6800518	22,49645805	22,54587746	21,26138115	21,97750092	20,82818985	21,1276722	21,44182205	21,23022652	21,21347427	20,29927444	20,8183918	20,57680893	20,45923996	20,84964943	20,37951851	21,29653358	M0QXB4;O14579;O14579-2;O14579-3;M0R061	M0QXB4;O14579;O14579-2;O14579-3	Coatomer subunit epsilon	COPE	5	951
19,41139984	19,19505882	19,01995468	18,80910873	19,07814598	18,93962479	18,79109383	19,46369553	19,75733757	18,34810638	18,00914001	17,83571815	19,60311508	18,48844337	18,96570015	18,04281425	18,31221008	17,9278698	18,13390541	18,79388809	M0QXB5;O95571;M0QY80	M0QXB5;O95571;M0QY80	Protein ETHE1, mitochondrial	ETHE1	3	952
20,94070053	19,49819946	21,30546761	21,12597084	20,33483696	20,38900566	18,25773811	17,94974709	17,47088051	17,46307755	18,35990334	17,65172386	17,68592644	17,64955139	17,33812714	17,6417408	18,85050392	19,18676758	18,53943062	19,21544266	M0QYN0;Q969H8;M0QXF7	M0QYN0;Q969H8;M0QXF7	UPF0556 protein C19orf10	C19orf10	3	953
NaN	NaN	NaN	NaN	NaN	NaN	NaN	NaN	NaN	NaN	NaN	NaN	NaN	NaN	NaN	NaN	NaN	NaN	16,81064606	15,96526527	P22087;M0QXL5;M0R299	P22087;M0QXL5;M0R299	rRNA 2-O-methyltransferase fibrillarin	FBL	3	954
NaN	NaN	NaN	NaN	NaN	NaN	NaN	NaN	NaN	NaN	17,77010918	17,29212379	NaN	16,98114395	NaN	NaN	NaN	17,02474976	17,01856995	18,2041893	M0QXZ5;Q96B54	M0QXZ5;Q96B54	Zinc finger protein 428	ZNF428	2	955
NaN	NaN	NaN	NaN	16,2442894	NaN	NaN	15,93723583	16,86918449	16,51139832	17,25681686	16,48942375	16,35804939	16,02230263	16,14156914	16,97309113	16,35343933	16,54207993	16,0398407	16,7234745	M0QZR4;Q92888-4;Q92888-3;Q92888;Q92888-2;M0QYC1;M0QYS3;M0QZH8	M0QZR4;Q92888-4;Q92888-3;Q92888;Q92888-2;M0QYC1;M0QYS3;M0QZH8	Rho guanine nucleotide exchange factor 1	ARHGEF1	8	956
NaN	NaN	16,10617447	15,95255947	16,43679237	NaN	17,2743969	NaN	17,15955544	15,83021832	16,35937119	16,53573036	16,50440025	NaN	16,83861351	16,74884796	16,7019825	15,90381145	16,03767586	16,73951721	Q99961;Q99962;Q99961-3;M0R0I3;M0QYE0	Q99961;Q99962;Q99961-3;M0R0I3;M0QYE0	Endophilin-A2;Endophilin-A1	SH3GL1;SH3GL2	5	957
23,56057549	22,70628166	22,18634415	23,63599777	22,33971024	21,96902084	20,8599205	21,04693413	20,78092766	21,13025093	22,13216782	21,58067894	20,63688278	22,08760834	21,34932709	21,45030594	21,2114563	21,71343231	21,18319702	21,08550453	P62280;M0QZC5;M0R1H5;M0R1H6	P62280;M0QZC5	40S ribosomal protein S11	RPS11	4	958
NaN	NaN	NaN	NaN	17,72780037	16,32984924	NaN	18,74934006	17,39899445	17,96932983	18,20690918	16,74320412	NaN	NaN	18,80618477	17,64159966	19,39190292	18,23556519	19,49864578	18,38637543	Q9UBE0;M0QZS6;B3KNJ4;Q9UBE0-3;Q9UBE0-2;M0QX65;M0R054;M0QYM8;M0R286	Q9UBE0;M0QZS6;B3KNJ4;Q9UBE0-3;Q9UBE0-2;M0QX65	SUMO-activating enzyme subunit 1	SAE1	9	959
21,62524414	22,32135582	22,5666256	22,49518967	21,59555054	21,29266357	21,85631371	21,23005104	20,82671547	21,28370476	21,96141052	21,52983856	21,71925163	21,49599457	22,06815338	21,38726997	21,89367294	22,29375839	22,04226494	21,51758957	M0R0R2;P46782;M0R0F0;M0QZN2	M0R0R2;P46782;M0R0F0;M0QZN2	40S ribosomal protein S5;40S ribosomal protein S5, N-terminally processed	RPS5	4	960
19,81834412	18,99576187	16,85914612	NaN	17,43045235	NaN	17,19364166	NaN	16,91590309	NaN	NaN	18,82314301	18,12520218	NaN	NaN	NaN	17,82897949	17,49825668	17,53821945	17,84285355	M0R0I4	M0R0I4			1	961
20,50707436	19,65616608	20,03012276	20,2831974	19,94820786	19,91131592	19,52638435	20,30641365	20,12237358	20,81573677	21,02695274	20,63935852	20,84682083	20,3998909	20,22658539	20,55646515	20,7466526	20,47961044	20,47862434	20,44556427	P54920;M0R0Y2;M0R2M1;M0R213;A0A087WZQ7;Q9H115;Q9H115-2;Q9H115-3;M0R058;M0R027;M0R031;M0QZN5;M0QZM9	P54920;M0R0Y2;M0R2M1;M0R213	Alpha-soluble NSF attachment protein	NAPA	13	962
22,42480659	23,85481262	23,77966499	23,61840439	22,83130455	23,07757187	22,2955246	21,29238319	22,05228615	22,83911324	22,72081757	22,67700005	22,05599594	23,5447464	23,27838326	22,9444046	23,112257	23,31838036	23,16287804	23,20861626	Q02543;M0R117;M0R1A7;M0R3D6;M0R0P7	Q02543;M0R117;M0R1A7;M0R3D6;M0R0P7	60S ribosomal protein L18a	RPL18A	5	963
17,28211021	16,99048042	16,60197449	17,05494308	16,89403534	17,05271721	16,61007309	NaN	16,66566849	NaN	17,0106163	16,93985558	17,0270195	16,78007889	17,63055229	16,82997131	16,73039055	16,88178253	16,59180069	16,92056274	Q9HA65;Q9HA65-2;Q9HA65-3;M0R2L2	Q9HA65;Q9HA65-2;Q9HA65-3;M0R2L2	TBC1 domain family member 17	TBC1D17	4	965
20,70885086	20,61333275	21,34792137	20,5308857	21,01331711	21,11794281	19,82189941	21,38189507	20,64579201	21,24956703	19,84524536	21,77394485	20,73098755	22,70189095	19,75355721	21,0068264	20,15226936	22,86911964	21,06920242	18,84971046	O00151	O00151	PDZ and LIM domain protein 1	PDLIM1	1	966
21,42516518	21,76591492	21,70383453	21,14426231	21,83769035	21,62457657	21,72192383	21,51137543	21,13018799	21,3401165	21,51874161	21,4367485	21,34992027	20,82493019	21,6875248	22,00202751	22,2543335	21,71515083	21,27622604	21,18912315	O00159-2;I3L204;I3L3Y6;I3L3F5	O00159-2			4	967
16,919981	17,55599785	17,02993393	NaN	17,16063881	16,60043526	17,86411285	18,11359978	18,58001518	17,5819664	17,24915123	17,81428146	17,67058754	17,69220734	17,45619392	17,48424149	17,77075386	17,84205627	17,61403465	17,06128693	O00170	O00170	AH receptor-interacting protein	AIP	1	968
NaN	16,87627792	17,30072784	17,2767601	17,33236885	16,82451057	NaN	16,65703964	NaN	NaN	16,554739	16,85938835	17,45851898	17,30313873	17,06276321	16,36918831	16,89557457	17,4586792	16,80019188	16,70819473	O00186	O00186	Syntaxin-binding protein 3	STXBP3	1	969
19,98481941	19,6873455	20,21809578	20,10059547	18,55382347	19,9253521	17,8607235	18,23514557	17,73297501	18,11563301	17,68886566	16,83812141	17,7016449	17,63005447	17,63898659	18,05822372	NaN	18,47840691	18,01198006	17,29293251	O00194;P51159;P51159-2;H3BN55;H3BVH7;H3BS49;H3BUD9;K7ES41	O00194	Ras-related protein Rab-27B	RAB27B	8	970
20,05920219	19,63582039	19,06389618	19,72240639	19,70935631	18,98490143	18,64050674	18,44645309	17,7686882	17,67555809	18,08840561	17,65696907	18,78436661	18,72274017	18,11288834	17,57931519	17,61741066	17,98153305	18,48231125	17,89291	O00203;O00203-3;H0YBD0	O00203;O00203-3	AP-3 complex subunit beta-1	AP3B1	3	971
20,71531868	20,45623398	20,78092766	21,06025696	20,67219353	20,42716217	20,06104851	20,70091629	20,18204498	20,40228844	20,76749229	20,39498138	20,20347214	20,0643425	20,17328644	20,35466194	20,5789299	19,94177628	20,31561852	20,39068604	O00231-2;O00231;J3QRY4	O00231-2;O00231;J3QRY4	26S proteasome non-ATPase regulatory subunit 11	PSMD11	3	972
17,42415047	NaN	18,56629181	18,68725967	19,3025589	18,99650574	18,32807922	18,44572639	18,56216049	17,72554016	18,8395977	18,02923393	18,09259224	18,29288864	17,69696808	18,19190788	17,72786713	17,70306587	17,7069149	18,18412971	O00232;O00232-2	O00232;O00232-2	26S proteasome non-ATPase regulatory subunit 12	PSMD12	2	973
21,63652992	20,96747398	20,55196762	21,13150787	20,75474739	20,70927238	22,2043972	20,91794395	21,78324699	21,83753586	21,67745209	21,81432915	23,58359528	21,9295826	21,06223679	21,31953812	22,04746819	20,88241005	22,44311333	21,46742249	O00264;O00264-2	O00264;O00264-2	Membrane-associated progesterone receptor component 1	PGRMC1	2	974
22,37581062	22,32077789	23,01667023	22,58458328	22,40704346	22,79016685	22,69023514	23,53611374	22,87415886	23,12080765	22,80197334	22,51405144	23,05784798	23,2206955	23,33619881	23,31354332	22,81178474	23,23982811	23,32347298	23,09021187	O00299	O00299	Chloride intracellular channel protein 1	CLIC1	1	975
20,9417038	20,05563164	19,79598236	20,16545677	19,55648422	20,02607536	19,73654747	19,64542198	19,68785667	20,4610405	19,84091949	20,03523445	19,02383041	19,45462799	20,08407593	20,18022537	20,3163929	20,68303299	19,80648422	20,2754879	O00303;H0YDT6;A0A1W2PP79;E9PQV8	O00303;H0YDT6	Eukaryotic translation initiation factor 3 subunit F	EIF3F	4	976
18,23355484	19,07135201	18,24172211	18,26910782	18,87222481	18,78337479	20,87792587	17,41394234	19,88749123	18,59619713	19,73153496	20,29591751	19,83935165	21,1730423	20,58783531	19,07477951	22,39649773	18,74861908	24,03917313	21,54994774	O00339;O00339-2;O00339-3;H0YBJ4;O00339-4;H0YBU5;H0YBN2;H0YBF2;H0YBD5	O00339;O00339-2;O00339-3;H0YBJ4;O00339-4	Matrilin-2	MATN2	9	977
18,94797897	18,93887901	18,30153275	19,14845085	20,48630524	18,86740494	19,6001606	21,98752785	18,60530663	21,57163429	NaN	18,80646706	19,4817009	19,99948311	21,54401588	20,35089111	20,36975479	NaN	18,58023643	22,44042778	O00391;O00391-2;A8MXT8	O00391;O00391-2	Sulfhydryl oxidase 1	QSOX1	3	978
18,80841827	17,99843597	17,58893394	NaN	17,76234245	17,6962204	17,60269928	NaN	17,92340851	17,85056496	17,66010666	17,98537445	NaN	17,45394516	17,86809921	17,62962723	NaN	18,09635544	17,97997284	18,22024536	O00442-2;O00442	O00442-2;O00442	RNA 3-terminal phosphate cyclase	RTCD1	2	979
22,25060844	22,46131516	21,52334404	21,79586411	21,76141739	21,95379448	22,84433365	22,13624191	21,07757187	22,21572685	20,96613693	22,3605957	21,04433632	23,38192177	21,75119591	21,42085457	22,39424896	22,71772575	23,6284523	23,142519	O00468-3;O00468-6;O00468;O00468-7;O00468-4;O00468-5;O00468-2;A0A087X208;H0Y5U1	O00468-3;O00468-6;O00468;O00468-7;O00468-4;O00468-5;O00468-2;A0A087X208	Agrin	AGRN	9	980
19,7030983	19,32608223	19,95432663	19,92642403	19,27866745	18,94643784	NaN	18,33686447	NaN	18,24381638	18,57315254	17,92079544	17,74983025	18,08467293	17,99782944	NaN	18,84784698	18,83651924	20,43867874	18,80410576	O00483	O00483	NADH dehydrogenase [ubiquinone] 1 alpha subcomplex subunit 4	NDUFA4	1	981
17,43648338	17,85410118	18,49930954	17,96030807	18,07874489	17,81840706	18,01285362	18,31052399	18,32685089	NaN	18,73082161	17,81740761	NaN	18,63254166	18,05732536	17,83034134	NaN	17,71545219	17,67383385	18,12575722	O00487	O00487	26S proteasome non-ATPase regulatory subunit 14	PSMD14	1	982
18,22900581	18,14882469	18,83916664	18,10686874	18,35272408	18,34866714	18,62870216	22,26625061	NaN	19,2591877	17,55965996	17,47056389	19,73070526	19,37987709	17,96747398	18,80791473	16,36355209	18,88408089	17,29571533	16,13252068	O00534;B4DHS6;O00534-2;O00534-3;O00534-4	O00534;B4DHS6;O00534-2;O00534-3	von Willebrand factor A domain-containing protein 5A	VWA5A	5	983
NaN	NaN	16,7532959	NaN	16,99302673	NaN	NaN	18,60653496	17,00799179	17,47365761	17,87014771	17,77886009	18,43265533	17,22420883	NaN	16,7498951	17,6615696	16,68770409	19,36091042	16,16308022	O00560;O00560-3	O00560;O00560-3	Syntenin-1	SDCBP	2	984
20,44475555	20,26476288	20,64983177	20,14917183	20,30752563	20,25488091	20,12085533	20,59868813	20,81597137	20,62880898	20,7497654	20,86317635	19,99438095	20,66075134	20,9901619	20,58765221	21,05158806	21,33663559	21,30574608	21,46782112	O00567;H0YDU4;H0Y653;Q5JXT2	O00567;H0YDU4;H0Y653	Nucleolar protein 56	NOP56	4	985
NaN	15,09766197	14,95760059	NaN	NaN	14,93617821	NaN	15,55314922	NaN	15,13105297	15,71663189	15,32807922	15,35686493	15,98040771	15,57648468	15,00991631	15,00864792	15,12936306	15,51249313	20,56922531	O00592;O00592-2	O00592;O00592-2	Podocalyxin	PODXL	2	986
18,47270584	NaN	NaN	NaN	17,97342873	17,51883698	18,64632034	19,534235	NaN	17,51043892	17,6716938	17,5336647	NaN	17,87897301	18,41142082	18,06102371	NaN	NaN	NaN	17,86266136	O00754;O00754-2;M0QZ24;M0R174	O00754;O00754-2;M0QZ24	Lysosomal alpha-mannosidase;Lysosomal alpha-mannosidase A peptide;Lysosomal alpha-mannosidase B peptide;Lysosomal alpha-mannosidase C peptide;Lysosomal alpha-mannosidase D peptide;Lysosomal alpha-mannosidase E peptide	MAN2B1	4	987
NaN	NaN	NaN	NaN	NaN	NaN	NaN	18,91190147	NaN	NaN	NaN	NaN	16,52163124	16,51135063	NaN	NaN	NaN	NaN	NaN	NaN	O00767	O00767	Acyl-CoA desaturase	SCD	1	988
NaN	NaN	NaN	NaN	NaN	NaN	17,22090721	NaN	NaN	NaN	NaN	NaN	NaN	16,30228233	16,7923336	NaN	17,06949234	NaN	18,30443192	NaN	O14495;A0A286YES4;A0A286YEZ7;A0A286YF41	O14495;A0A286YES4;A0A286YEZ7;A0A286YF41	Lipid phosphate phosphohydrolase 3	PPAP2B	4	989
18,73343849	19,14165878	18,64632034	18,36657906	18,86299515	19,13372993	23,1828022	19,12343407	19,06726074	19,09308243	NaN	20,45442772	19,08205032	18,59652519	23,26126671	22,11120605	21,12949753	NaN	NaN	16,13887215	O14558;K7EP04;A0A1X7SC65	O14558;K7EP04;A0A1X7SC65	Heat shock protein beta-6	HSPB6	3	990
15,39094162	NaN	15,45603371	15,3079834	15,2807703	15,44193935	17,43705368	15,36649323	14,9694767	14,831604	NaN	15,25381088	15,09704494	15,19352531	14,94269753	NaN	14,65178013	14,84126949	NaN	22,61631966	O14594;K7EKF8	O14594	Neurocan core protein	NCAN	2	991
19,83079147	19,90639114	19,77394485	19,33470535	18,88664246	19,653265	18,23505211	18,2654953	17,91846657	18,52301788	19,04886436	19,03952408	18,87801552	18,7640934	18,69475937	18,82289505	18,77288246	19,10377502	18,87285614	19,19695663	O14602;P47813;A6NJH9;X6RAC9	O14602;P47813;A6NJH9;X6RAC9	Eukaryotic translation initiation factor 1A, Y-chromosomal;Eukaryotic translation initiation factor 1A, X-chromosomal	EIF1AY;EIF1AX	4	992
NaN	NaN	NaN	NaN	NaN	NaN	NaN	NaN	NaN	17,82040405	NaN	16,96047783	18,62834549	NaN	NaN	NaN	NaN	NaN	NaN	NaN	O14638;F8W6H5	O14638;F8W6H5	Ectonucleotide pyrophosphatase/phosphodiesterase family member 3;Alkaline phosphodiesterase I;Nucleotide pyrophosphatase	ENPP3	2	993
16,83861351	NaN	17,38810158	16,55437851	16,73753738	16,41810036	NaN	NaN	NaN	16,39937782	NaN	16,41509819	16,63566208	NaN	NaN	NaN	NaN	16,43653297	NaN	16,09300423	O14672	O14672	Disintegrin and metalloproteinase domain-containing protein 10	ADAM10	1	994
22,22237587	22,07031822	22,07201958	21,88420105	21,93833351	21,48453522	19,70689774	22,97442245	21,42762184	22,66390228	21,47238922	22,16610146	21,84922981	21,61813545	20,24167633	20,15065956	19,51979828	21,25003052	18,67724419	21,27906418	O14745;J3QRP6;O14745-2	O14745;J3QRP6	Na(+)/H(+) exchange regulatory cofactor NHE-RF1	SLC9A3R1	3	995
17,3415184	17,84119606	17,04153061	NaN	17,25192642	NaN	NaN	18,3346405	19,10356903	18,08596992	18,22463226	18,40839577	18,93810272	17,68359756	17,51175308	17,55891418	17,93761444	18,18068695	17,09176636	18,42955399	O14776;O14776-2;G3V220	O14776;O14776-2;G3V220	Transcription elongation regulator 1	TCERG1	3	996
NaN	NaN	NaN	NaN	NaN	NaN	NaN	NaN	NaN	NaN	NaN	NaN	NaN	NaN	20,66882324	19,71285248	18,87786484	19,31930542	18,79252434	17,67279816	O14787-2;O14787;A0A075B780	O14787-2;O14787;A0A075B780	Transportin-2	TNPO2	3	997
20,50183678	21,00127029	20,67968559	21,30919266	20,80719185	21,55609131	20,48689461	21,62644958	21,01644897	20,8306675	21,29927444	20,27617073	21,06579018	20,33973694	21,17004967	21,14102173	20,37845993	20,93919373	21,15634918	21,05807877	O14818;O14818-2;Q8TAA3;Q8TAA3-5;Q8TAA3-2;H0Y586;O14818-4;A0A087WYS6;F5GY34	O14818;O14818-2;Q8TAA3;Q8TAA3-5;Q8TAA3-2;H0Y586;O14818-4	Proteasome subunit alpha type-7;Proteasome subunit alpha type-7-like	PSMA7;PSMA8	9	998
NaN	NaN	18,01023293	17,74589729	18,23766708	NaN	16,91788483	18,4893074	18,06597328	17,59717941	18,06276321	18,09181786	NaN	17,65934181	18,00552559	17,37228775	17,47151566	17,68585777	16,86157227	17,78500557	O14828;O14828-2	O14828;O14828-2	Secretory carrier-associated membrane protein 3	SCAMP3	2	999
18,95611572	18,63459778	17,68208885	17,60066795	18,23060226	17,62042046	17,79892731	20,42285728	17,42078209	18,03536797	16,88333511	17,58549118	19,51626205	18,41038513	17,42849159	17,58739662	17,11298943	17,82127571	18,60349655	18,41790199	O14841;A0A087WY99	O14841	5-oxoprolinase	OPLAH	2	1000
20,77015686	21,31926155	20,37081909	20,36581039	20,53164864	19,68006325	NaN	20,34894943	18,98200798	20,1606636	18,83105278	18,17567635	18,39368439	21,12697983	20,19736481	19,77198029	21,04919624	19,13275146	19,76989937	20,51643562	Q5VV89;O14880;Q5VV87	Q5VV89;O14880	Microsomal glutathione S-transferase 3	MGST3	3	1001
NaN	NaN	16,28931618	NaN	NaN	NaN	NaN	NaN	16,48012733	17,90454102	NaN	16,55136299	16,24270821	NaN	16,91695213	17,54487419	NaN	17,49849129	16,57829857	15,22539616	O14896;O14896-2	O14896;O14896-2	Interferon regulatory factor 6	IRF6	2	1002
17,42259026	18,26389313	18,35526466	17,89409447	18,36832809	18,10804367	18,72250748	19,50800323	19,26146126	18,87408638	19,33701706	18,99738884	19,37209511	19,64883232	19,56022072	19,98314857	19,78240013	19,64373207	18,45145226	19,30876923	O14907;A0A087X282	O14907;A0A087X282	Tax1-binding protein 3	TAX1BP3	2	1003
NaN	NaN	16,23477936	NaN	NaN	NaN	NaN	18,59594154	NaN	17,21684074	18,30104065	16,77622795	NaN	15,97548962	16,52521515	16,47177124	NaN	16,75720787	17,00864792	16,92763901	O14929;O14929-2	O14929;O14929-2	Histone acetyltransferase type B catalytic subunit	HAT1	2	1004
NaN	NaN	NaN	NaN	NaN	NaN	NaN	14,83155441	NaN	17,41336441	NaN	NaN	NaN	NaN	NaN	NaN	NaN	15,08219051	14,66161156	NaN	O14933;O14933-2	O14933;O14933-2	Ubiquitin/ISG15-conjugating enzyme E2 L6	UBE2L6	2	1005
18,18954468	18,23308563	18,5414753	18,69254684	18,84680557	18,4423275	17,78359985	18,93629265	18,5637989	19,24945068	19,06068039	18,75512314	19,27707863	17,81365585	18,81987381	18,94629478	19,27773666	19,77317047	20,15930939	19,46199989	O14949	O14949	Cytochrome b-c1 complex subunit 8	UQCRQ	1	1006
18,37428474	18,52382278	18,19104004	19,01378059	18,99600983	18,86017799	19,26485443	19,16587448	19,56406021	19,19599724	19,27339554	18,96634865	19,12421799	18,77677345	18,94889259	18,86368942	18,94077301	18,37050056	18,3789463	18,97561264	O14966	O14966	Ras-related protein Rab-7L1	RAB7L1	1	1007
NaN	16,85428429	17,37712669	16,7072506	17,39364243	17,30153275	17,12827682	17,04078293	17,45723724	17,5828476	17,35388756	17,2854557	17,0747261	17,87945175	17,20055389	17,74063683	17,70603752	17,99241829	18,01236343	18,69316101	O14974;O14974-2;O14974-3;O14974-4;O14974-5;F8VZN8;A0A3B3ISH4;H0YHI8;H0YIS4	O14974;O14974-2;O14974-3;O14974-4;O14974-5;F8VZN8;A0A3B3ISH4;H0YHI8	Protein phosphatase 1 regulatory subunit 12A	PPP1R12A	9	1008
18,25644875	17,58086205	17,26132393	18,47377777	18,64145851	18,60356903	NaN	14,81568336	18,03649521	18,31871033	18,38127327	18,00338554	17,53761292	NaN	18,71199608	18,22048187	17,74267769	18,46403503	18,62396049	19,05600166	O14976;O14976-2;A0A087X1U9;H0Y8H5;D6RAW3;D6RE78;D6RAQ7;D6RF16	O14976;O14976-2;A0A087X1U9	Cyclin-G-associated kinase	GAK	8	1009
NaN	19,80649948	20,26350212	20,06407928	19,85925293	19,59121895	20,14145851	20,11882973	19,99975777	20,35949707	20,43562889	19,81995201	19,57159805	19,8531723	19,92230606	20,09943962	20,1428299	20,51537704	21,02106667	20,15967941	O14979;A0A087WUK2;O14979-2;O14979-3;A0A087WU03	O14979;A0A087WUK2;O14979-2;O14979-3	Heterogeneous nuclear ribonucleoprotein D-like	HNRPDL	5	1010
18,87903214	20,01876068	19,18061256	18,43147278	19,20738602	18,64325714	19,14090919	18,96076012	19,36770821	19,79541206	19,59563255	18,91152	18,89853096	19,46580887	20,07483101	20,06328964	20,16962242	20,59286118	21,16649818	19,95020294	O14980;C9JKM9;C9J673;C9JV99;C9JQ02;C9IZS4;F8WF71;H7BZC5;C9IYM2;C9JF49	O14980	Exportin-1	XPO1	10	1011
NaN	NaN	16,58572578	17,11634445	16,41961479	NaN	NaN	NaN	NaN	NaN	NaN	16,69179726	NaN	NaN	16,84230042	16,34526634	NaN	NaN	15,70770931	NaN	O15020;O15020-2	O15020;O15020-2	Spectrin beta chain, brain 2	SPTBN2	2	1013
17,28392029	17,88184357	16,85013771	16,30247879	16,92114449	16,98281479	NaN	17,10174942	NaN	16,60421944	NaN	16,7225399	16,80750656	16,4300766	17,16132927	16,71504974	17,2128582	17,45643425	18,06218338	NaN	O15031;E2PU09;A0A087WU36;A6QRG9	O15031	Plexin-B2	PLXNB2	4	1014
22,4367981	21,37209511	21,24423409	22,27682304	21,21862793	22,10299873	26,18631363	20,38721848	NaN	22,41144562	17,12393951	21,84176445	20,95503616	27,51435089	24,8137722	26,35164642	26,72364235	20,7312355	21,64253426	26,70675087	O15061;A0A075B7B1;O15061-2;H0YL34;C9JIE4;O15061-3	O15061;A0A075B7B1;O15061-2	Synemin	SYNM	6	1015
NaN	NaN	16,50056267	16,42209816	16,7749424	16,35471344	16,71920204	NaN	16,30604362	16,2552681	16,6132431	16,75759888	16,71652412	16,41964722	16,42565918	16,01131439	16,4734211	17,51452827	17,04846573	16,38282585	O15067;J3QSH6;J3QSG0;J3KTL4	O15067;J3QSH6;J3QSG0;J3KTL4	Phosphoribosylformylglycinamidine synthase	PFAS	4	1016
15,87394905	15,89855385	NaN	NaN	NaN	16,14160919	NaN	15,79986382	NaN	NaN	NaN	NaN	NaN	NaN	NaN	NaN	NaN	NaN	NaN	NaN	O15075;O15075-2;Q5VZY9	O15075;O15075-2;Q5VZY9	Serine/threonine-protein kinase DCLK1	DCLK1;DCAMKL1	3	1017
17,56316566	NaN	18,11933708	17,53981018	17,56748009	17,58483124	17,49357414	16,94706535	NaN	17,22919464	NaN	17,8302803	NaN	16,48180008	17,67397118	17,41286659	17,04217148	17,42832756	16,87363625	19,18688774	O15127	O15127	Secretory carrier-associated membrane protein 2	SCAMP2	1	1018
18,33289337	18,01666641	18,1838398	18,12368774	18,49326134	18,2785759	18,81622124	18,80807114	19,05605507	18,30420876	19,13708687	18,3999958	18,95954323	18,25538826	18,39903641	18,27289391	18,64205933	18,2421875	18,034832	18,83309364	O15143;C9K057;C9JEY1;C9J6C8;C9JFG9;C9JQM8;F8VXW2;C9J4Z7;C9JBJ7;C9JTT6;F8WEB3;C9JM51	O15143;C9K057;C9JEY1;C9J6C8;C9JFG9;C9JQM8;F8VXW2;C9J4Z7;C9JBJ7;C9JTT6	Actin-related protein 2/3 complex subunit 1B	ARPC1B	12	1019
20,97896767	20,51287079	21,55215454	21,5375843	21,54269409	21,58554649	22,13376617	22,32204437	22,39874458	21,95588875	22,57454681	21,54104042	22,24777222	22,09029388	21,93758011	21,51431656	21,67727852	20,60113907	21,7038765	22,12653732	O15144;H7C3F9;G5E9J0;C9JTV5;G5E9S7	O15144	Actin-related protein 2/3 complex subunit 2	ARPC2	5	1020
21,22488022	21,33166885	21,96747398	21,29994583	21,68007278	21,04879761	21,46866608	22,1068058	22,00102997	21,26281548	22,05367851	21,45226669	21,07998276	21,00181961	21,53777313	21,53431129	21,46886444	21,73434067	21,42629051	21,85323334	O15145;C9JZD1;F8VR50	O15145;C9JZD1;F8VR50	Actin-related protein 2/3 complex subunit 3	ARPC3	3	1021
20,92564201	20,85018349	20,37400818	20,22175789	20,6067524	20,53469086	20,21596336	20,44101143	19,79835701	21,08407593	20,65219688	20,23748016	21,53359795	20,95176888	20,84827423	20,46443367	21,21222878	20,21655655	20,13733673	21,28240585	O15173-2;O15173;U3KQM0	O15173-2;O15173	Membrane-associated progesterone receptor component 2	PGRMC2	3	1022
18,14290428	17,89012146	17,42374039	17,48282433	17,67638397	NaN	17,48298073	18,11675072	17,82432556	18,1440506	18,13159561	17,9698925	18,00820923	18,316679	17,99153328	17,96910477	18,02572441	18,06597328	18,38072395	18,30976868	O15212;A2AB88	O15212;A2AB88	Prefoldin subunit 6	PFDN6	2	1023
22,05022812	22,4783268	22,1139431	21,4685173	22,35167313	22,60401726	22,76819992	19,88928986	20,3767662	21,05218506	20,12918282	22,17572403	20,91539192	23,21434975	20,8911171	21,57519341	22,09352112	22,66160011	23,37597084	22,95670319	O15230;O15230-2	O15230	Laminin subunit alpha-5	LAMA5	2	1024
18,50819778	18,49864578	17,58012581	NaN	NaN	17,6806488	19,2302742	NaN	18,08181572	18,51991272	NaN	NaN	18,0356369	18,92233467	19,88030434	19,9443512	19,63078308	18,12958527	17,50540924	NaN	O15231-3;O15231;O15231-6;O15231-7;O15231-4;H0Y704;O15231-8;O15231-5;H7BZT5;O15231-2;O15231-9;H7C1R1	O15231-3;O15231;O15231-6;O15231-7;O15231-4;H0Y704;O15231-8;O15231-5	Zinc finger protein 185	ZNF185	12	1025
NaN	NaN	NaN	NaN	18,21712494	16,58003807	NaN	17,08576202	NaN	16,95923233	16,50489616	NaN	NaN	NaN	NaN	NaN	NaN	NaN	NaN	NaN	O15254;O15254-2	O15254;O15254-2	Peroxisomal acyl-coenzyme A oxidase 3	ACOX3	2	1026
21,53160095	21,47595596	19,16346741	19,5544796	19,91241264	20,61198235	18,84854889	19,90345192	18,03305817	20,02607536	19,39659309	18,5242424	20,07483101	19,8038063	20,08173752	19,78124809	19,89154625	19,65196991	20,18289375	19,40690231	O15260;Q5T8U5;O15260-2;B7Z1G8;O15260-3	O15260;Q5T8U5;O15260-2;B7Z1G8;O15260-3	Surfeit locus protein 4	SURF4	5	1027
16,51252365	NaN	NaN	NaN	16,12878036	NaN	16,50650978	17,11746025	NaN	15,73603153	NaN	16,06080055	NaN	NaN	NaN	NaN	NaN	NaN	NaN	NaN	O15270	O15270	Serine palmitoyltransferase 2	SPTLC2	1	1028
NaN	17,54766273	NaN	NaN	NaN	NaN	19,92785645	24,40041161	NaN	18,85793304	23,43783951	20,12098122	26,0383358	NaN	18,86589622	18,38936234	18,51537704	NaN	NaN	NaN	O15296;I3L1D5;O15296-3;O15296-4;O15296-2	O15296;I3L1D5;O15296-3;O15296-4;O15296-2	Arachidonate 15-lipoxygenase B	ALOX15B	5	1029
19,38245583	19,66769791	18,95588875	19,45991898	19,78983688	19,31994629	18,72999191	19,98217392	19,35067558	19,98203468	19,88130569	19,40024567	18,70714951	18,92700195	19,18524361	20,15832329	19,47593498	19,19616508	19,02853203	18,95996857	O15371;O15371-3;O15371-2;B0QYA5;B0QYA4;B0QYA6	O15371;O15371-3;O15371-2;B0QYA5;B0QYA4	Eukaryotic translation initiation factor 3 subunit D	EIF3D	6	1030
18,55865288	19,21079063	19,88557053	19,44394684	20,1382122	19,60933304	20,85422325	20,5300293	20,30474281	19,54973221	20,17487144	20,05125618	19,87130737	19,4563942	18,87729645	19,08695602	18,94837952	19,42869568	19,08212852	17,65361404	O15400;O15400-2	O15400;O15400-2	Syntaxin-7	STX7	2	1031
NaN	NaN	17,06192017	17,38902664	18,45619392	17,04899788	17,21428108	17,35414696	17,70015526	17,47167587	18,05986214	17,05769539	17,54442024	NaN	17,32930565	NaN	17,21295166	16,76136971	16,49532509	17,17113686	O15498;O15498-2	O15498;O15498-2	Synaptobrevin homolog YKT6	YKT6	2	1032
19,81083488	19,97014427	19,7175293	20,35820961	20,79598236	20,44929695	20,1309433	20,37591743	20,39152527	19,69149208	NaN	19,84309959	20,12060165	20,91305542	19,77093124	19,13021278	19,25083923	19,44265175	19,54134178	21,42603493	O15511-2;O15511	O15511-2;O15511	Actin-related protein 2/3 complex subunit 5	ARPC5	2	1033
NaN	NaN	NaN	NaN	NaN	NaN	19,39473152	21,69935036	NaN	NaN	NaN	NaN	26,39329338	20,8472805	19,13495827	21,31107903	21,87015533	18,36452866	21,31650162	21,49521446	O15540;O15540-2	O15540;O15540-2	Fatty acid-binding protein, brain	FABP7	2	1034
20,82718086	21,19688606	20,64684677	20,45583344	20,87124634	20,9061718	21,1091671	21,21246529	21,09126282	21,75580597	21,40888405	21,39492989	20,42039108	20,9826622	21,77960587	21,70573425	21,94874191	21,76741219	21,91652298	22,28819084	O43143;Q14562;F5H658;O60231;A0A140T947	O43143	Putative pre-mRNA-splicing factor ATP-dependent RNA helicase DHX15	DHX15	5	1035
17,79366684	17,83898163	17,70772362	17,0644474	17,18262672	16,89320755	17,2305088	18,93649483	17,86948586	17,84021187	17,57806396	18,69472504	17,18146324	17,48376846	17,78749466	17,99700356	17,49404335	17,6619873	17,89077568	18,55506134	O43172;O43172-2	O43172;O43172-2	U4/U6 small nuclear ribonucleoprotein Prp4	PRPF4	2	1036
18,60754776	18,69856262	18,87267494	19,13209724	18,61489677	18,39154625	18,7244072	18,56539917	18,7827034	19,3649559	19,26885796	18,50288582	18,61032486	18,39360046	18,6748333	18,50102043	19,27052307	18,68123245	18,22434998	19,05319405	O43237;O43237-2;J3KRI4;B4E2E0;H3BUM4;J3KRZ2	O43237;O43237-2	Cytoplasmic dynein 1 light intermediate chain 2	DYNC1LI2	6	1037
20,38458633	20,20263481	20,88375282	20,66561699	21,05357933	20,52200317	19,54707909	20,346138	20,32289696	20,40696526	20,87290001	20,61540031	20,33134079	20,27457809	20,25914192	20,56374359	20,38637543	20,30985832	20,51123238	20,59368324	O43242;O43242-2;H0YGV8	O43242;O43242-2	26S proteasome non-ATPase regulatory subunit 3	PSMD3	3	1038
17,90059471	18,84346771	16,97600555	16,83207321	17,05038071	17,79873848	15,94123077	NaN	16,94478035	17,68407822	17,26095581	16,07462311	NaN	16,47286606	18,33899689	17,15363121	17,44984245	17,6478653	18,11446381	17,48361206	O43252	O43252	Bifunctional 3-phosphoadenosine 5-phosphosulfate synthase 1;Sulfate adenylyltransferase;Adenylyl-sulfate kinase	PAPSS1	1	1039
NaN	NaN	NaN	NaN	NaN	NaN	NaN	NaN	NaN	NaN	NaN	NaN	NaN	NaN	NaN	16,84242439	16,09681892	NaN	15,62605095	NaN	O43281	O43281	Embryonal Fyn-associated substrate	EFS	1	1040
17,65592194	19,20294571	19,41230965	17,7603302	17,41847801	17,86719513	16,6132431	17,43770409	15,69283295	16,82860756	16,29899406	15,70420074	17,15699196	NaN	18,24924278	16,94763756	15,93316078	15,79583645	19,97154999	18,09558296	O43286	O43286	Beta-1,4-galactosyltransferase 5	B4GALT5	1	1041
NaN	NaN	16,12690544	16,23247719	16,65620232	16,34938431	16,87831497	17,11685181	16,89154625	16,52438927	16,51312637	16,79728127	NaN	17,47429276	NaN	16,79118919	NaN	17,59441185	16,93018341	16,23939323	O43294;O43294-2;H3BQC4	O43294;O43294-2;H3BQC4	Transforming growth factor beta-1-induced transcript 1 protein	TGFB1I1	3	1042
22,61777687	22,91252518	23,18433189	22,69025612	22,68266869	22,64664841	22,51732445	23,23208809	23,04701805	22,61139679	23,26126671	22,74794388	22,43249893	22,4719677	22,83091736	22,62506676	23,0697937	23,43300819	23,62867546	23,32608223	O43390;O43390-2;O43390-3;O43390-4;B4DT28;A0A286YEZ8	O43390;O43390-2;O43390-3;O43390-4;B4DT28	Heterogeneous nuclear ribonucleoprotein R	HNRNPR;HNRPR	6	1043
NaN	NaN	15,55323887	15,65882492	15,88760185	NaN	NaN	17,21522903	18,9702301	19,50695801	NaN	15,61456585	15,71266174	NaN	NaN	NaN	NaN	15,63976479	20,049263	NaN	O43490;O43490-2;O43490-7;O43490-6;O43490-4;O43490-3;O43490-5	O43490;O43490-2;O43490-7;O43490-6;O43490-4;O43490-3;O43490-5	Prominin-1	PROM1	7	1044
NaN	NaN	17,30438614	17,81190109	NaN	17,75074577	16,781744	17,09702301	17,17338371	NaN	17,35956001	16,73198128	18,19628525	NaN	NaN	NaN	NaN	16,59731102	17,09959412	NaN	A0A0C4DGV4;O43504;E9PLX3;R4GMU8	A0A0C4DGV4;O43504;E9PLX3;R4GMU8	Hepatitis B virus X-interacting protein	HBXIP	4	1045
NaN	NaN	19,08218002	18,6524601	18,11953926	18,56840897	16,67521286	NaN	16,96533394	17,13711166	17,11298943	17,63019562	16,88691139	NaN	17,1389122	17,37822723	17,33123207	18,31083488	19,07357597	17,70306587	O43678	O43678	NADH dehydrogenase [ubiquinone] 1 alpha subcomplex subunit 2	NDUFA2	1	1046
NaN	17,29320145	NaN	NaN	NaN	NaN	25,61268044	NaN	NaN	NaN	18,0796299	NaN	NaN	15,04580212	17,45571327	19,28138733	18,45615387	NaN	NaN	NaN	O43692;Q9H0B8;H3BTI0;Q9H0B8-2;Q9H0B8-3;H3BSZ9;H3BTP0	O43692	Peptidase inhibitor 15	PI15	7	1047
23,72785568	23,54486465	24,08845139	23,95144844	24,30751228	23,92379379	24,73670578	23,74622154	25,6028614	24,95153809	24,32423019	24,21378517	24,42739105	24,71539116	24,09571075	24,76319313	24,39767265	25,08464432	25,36242294	25,28795815	O43707;O43707-2;F5GXS2;O43707-3;H7C144;K7EP19;C9JY79;Q9H254;Q9H254-4;M0QZQ3;Q9H254-2	O43707;O43707-2	Alpha-actinin-4	ACTN4	11	1048
18,71139145	19,96493912	19,31132317	19,17077065	18,47389603	18,67796707	16,87831497	NaN	NaN	NaN	NaN	NaN	NaN	NaN	16,26196671	NaN	NaN	NaN	NaN	NaN	O43731;O43731-2	O43731;O43731-2	ER lumen protein retaining receptor 3	KDELR3	2	1049
21,52721596	21,0920372	21,23327255	21,26292992	21,14761925	20,9052906	19,89913559	21,13658524	20,14183235	20,34992027	19,76742744	20,35153961	21,04766655	20,34375381	19,6704998	20,12351036	19,41891098	19,81052208	19,92596054	20,43216705	O43747-2;O43747;H3BNR4;H3BUN9;H3BR36;B4DGE1;H3BN71;H3BRM7	O43747-2;O43747	AP-1 complex subunit gamma-1	AP1G1	8	1050
22,40194893	23,12801743	22,07633209	22,57839966	22,75240135	21,23098946	18,57640266	21,4642849	20,40114212	21,36618423	19,81252861	20,22987556	20,43124771	20,20251656	20,65744019	19,06804848	18,79188728	19,68397522	19,08770561	19,57320786	O43760-2;O43760;K7ENG9;K7ELD9;K7ELS8;K7EJ35	O43760-2;O43760;K7ENG9;K7ELD9;K7ELS8	Synaptogyrin-2	SYNGR2	6	1051
22,30619049	22,36994171	21,9586525	21,81291962	21,44116402	22,55595016	21,14064789	21,58462906	21,63160896	21,22587967	21,06559181	22,13445663	21,5666256	20,88777351	21,2788372	21,34527016	21,48596001	21,88379097	21,57727051	21,49472618	O43776;K7EQ35;K7EPK2;O43776-2;K7EIU7;K7EMQ6;K7EJ19	O43776	Asparagine--tRNA ligase, cytoplasmic	NARS	7	1052
20,01590538	20,0539093	20,23666382	20,21797752	20,64315224	20,72683716	19,64930534	20,69744301	20,0171299	20,59240532	20,91692352	20,90426064	19,51552963	19,95347404	21,50591278	21,24243164	21,10820961	21,8146801	21,90245819	21,79725075	O43809;H3BND3;H3BV41	O43809;H3BND3;H3BV41	Cleavage and polyadenylation specificity factor subunit 5	NUDT21	3	1053
17,688591	NaN	NaN	16,64258766	NaN	NaN	NaN	18,07483101	NaN	NaN	NaN	18,18722725	NaN	17,6765213	18,29234886	NaN	NaN	18,78474998	18,92732048	18,47373772	O43823	O43823	A-kinase anchor protein 8	AKAP8	1	1054
NaN	NaN	NaN	NaN	NaN	NaN	NaN	NaN	NaN	NaN	NaN	NaN	NaN	NaN	NaN	18,75094223	17,69390869	NaN	NaN	NaN	O43827	O43827	Angiopoietin-related protein 7	ANGPTL7	1	1055
20,3698616	20,05589676	21,33472633	20,30529976	20,0663147	20,12489891	20,28251839	20,29501915	21,27554512	20,26830864	20,73727417	20,9681778	20,43389893	20,53041077	20,4314518	20,44111252	20,65953255	20,16656113	20,44252968	22,17697334	O43852-3;O43852-4;O43852;O43852-2;O43852-5;O43852-9;O43852-15;H0Y875;O43852-6;O43852-10;O43852-8;O43852-11;O43852-7;O43852-14;O43852-13;O43852-12	O43852-3;O43852-4;O43852;O43852-2;O43852-5;O43852-9;O43852-15;H0Y875	Calumenin	CALU	16	1056
19,52898026	20,18942451	18,76256943	NaN	18,91855431	19,64561653	19,30923653	18,04217148	18,85902596	19,10121155	NaN	19,81798553	NaN	20,30708122	19,18367004	18,74313736	19,02537155	19,29407692	18,62220955	19,31877708	O43865;O43865-2;Q96HN2;Q96HN2-2;H0Y8B3;Q96HN2-3;Q96HN2-4	O43865;O43865-2;Q96HN2;Q96HN2-2;H0Y8B3;Q96HN2-3;Q96HN2-4	Putative adenosylhomocysteinase 2;Putative adenosylhomocysteinase 3;Adenosylhomocysteinase	AHCYL1;AHCYL2	7	1057
NaN	NaN	16,28756905	NaN	NaN	NaN	NaN	17,09269524	17,52443504	NaN	NaN	NaN	NaN	16,68044281	17,0891819	17,29320145	17,35870361	17,84469414	17,41435432	17,48926735	O60220	O60220	Mitochondrial import inner membrane translocase subunit Tim8 A	TIMM8A	1	1058
NaN	16,79677391	16,8419323	16,64498329	NaN	NaN	16,80599594	NaN	NaN	NaN	NaN	NaN	NaN	16,80158234	NaN	NaN	16,83256912	16,99180984	18,87114143	17,91064262	O60262;K7ESC6	O60262;K7ESC6	Guanine nucleotide-binding protein G(I)/G(S)/G(O) subunit gamma-7	GNG7	2	1059
NaN	NaN	NaN	NaN	NaN	NaN	17,31105614	NaN	NaN	NaN	NaN	NaN	NaN	17,42070007	NaN	18,39769936	18,5698185	18,42451859	18,55101013	20,12792397	O60343;O60343-3;O60343-2;A0A3B3IRT3;O60343-5;O60343-4;Q5JU47	O60343;O60343-3;O60343-2;A0A3B3IRT3	TBC1 domain family member 4	TBC1D4	7	1060
NaN	NaN	NaN	NaN	NaN	NaN	NaN	NaN	NaN	NaN	NaN	NaN	NaN	17,81584549	NaN	NaN	NaN	16,29000092	16,41979599	NaN	O60449-2;O60449-3;O60449	O60449-2;O60449-3;O60449	Lymphocyte antigen 75	LY75	3	1061
18,98598671	18,82749176	19,3150425	19,26881218	19,45372391	18,65021706	19,20043373	18,57141113	19,33891106	19,61448288	19,07884979	19,45699692	19,39761543	19,39142036	19,93689728	19,54867935	19,47427177	18,62919998	17,8534317	19,14068413	O60493;O60493-4;O60493-3;O60493-2;A0A087X0R6;Q9UMY4;Q9UMY4-2	O60493;O60493-4;O60493-3;O60493-2	Sorting nexin-3	SNX3	7	1062
NaN	NaN	16,65312576	15,96047688	17,09897804	NaN	17,42111206	16,41329765	17,8178463	16,50404358	16,19414139	17,53100014	17,02647972	16,9751091	16,55277443	17,3415184	17,51952934	17,59390259	16,94397926	NaN	O60504;O60504-2;E7EQH0;H0YB51;H0YAZ3;E5RJP2;H0YAU6	O60504;O60504-2;E7EQH0;H0YB51;H0YAZ3	Vinexin	SORBS3	7	1063
22,99980927	22,15798378	22,18694878	22,16867256	22,10268021	21,95005989	20,48000526	22,18134689	21,73636627	22,04656792	21,88095474	21,45703697	20,8234539	21,07737732	21,64425278	21,63542175	21,24004555	21,76834106	22,07349205	20,85033607	O60506-3;O60506;O60506-4;B7Z645;O60506-2;O60506-5;F6UXX1;H0YAA0	O60506-3;O60506;O60506-4;B7Z645;O60506-2;O60506-5	Heterogeneous nuclear ribonucleoprotein Q	SYNCRIP	8	1064
21,58637047	22,4685421	21,17468834	21,7936821	21,22552681	20,93905067	17,940485	19,32454491	18,1834507	19,06544685	19,76389885	18,75743484	19,39416504	19,15967941	19,57048607	17,75857544	NaN	21,10328865	19,04881096	18,84521484	O60547;O60547-2	O60547;O60547-2	GDP-mannose 4,6 dehydratase	GMDS	2	1065
19,40615463	20,03496552	NaN	19,78599548	19,64997101	19,42777443	19,83542442	19,5020504	19,49326134	19,38456535	20,22764397	19,53092384	19,71980286	20,21584511	19,39295006	19,28768921	19,98801422	18,31234169	19,88482666	19,59890747	O60568;H7C2V1;H7C2S8;C9JU11;H7C2A8;H7C0B8	O60568;H7C2V1;H7C2S8;C9JU11;H7C2A8;H7C0B8	Procollagen-lysine,2-oxoglutarate 5-dioxygenase 3	PLOD3	6	1066
20,80364799	20,63652992	20,96077347	20,69489479	21,17907143	20,30963707	20,94091606	22,01522446	21,15400314	20,84934425	21,51369095	21,22535133	21,65210915	21,00607491	20,24979782	20,8729763	20,6037674	20,88866615	20,8627224	21,13495827	O60664;O60664-3;O60664-4;K7ERZ3;K7EL96;O60664-2;K7ER39	O60664;O60664-3;O60664-4;K7ERZ3;K7EL96	Perilipin-3	PLIN3	7	1067
NaN	NaN	NaN	NaN	NaN	NaN	17,05589676	NaN	18,0684433	17,79956055	NaN	18,1597538	NaN	NaN	19,46978951	17,38422775	NaN	17,16073799	NaN	17,23929977	O60687;A0A1W2PNZ6	O60687;A0A1W2PNZ6	Sushi repeat-containing protein SRPX2	SRPX2	2	1068
20,27161789	20,07535362	20,48924828	19,76398087	20,2681942	20,8525486	21,10130119	23,19630051	20,96458626	22,64768219	21,38421631	22,03362274	21,74534035	19,89585686	20,85193825	21,02404594	20,05457306	19,95205307	20,54321289	21,06585503	O60701;O60701-2;O60701-3;E7EV97;E7ETF4;E7ER83;E7ER95;E9PBD2;D6RHF4	O60701;O60701-2;O60701-3	UDP-glucose 6-dehydrogenase	UGDH	9	1069
18,74622536	17,19431496	17,12141228	17,74786568	16,80120277	16,88857651	17,02561569	17,32781601	16,94489479	17,05038071	16,93916512	17,15639877	16,50601387	17,32711411	18,32184029	17,419384	17,70279503	17,60624695	18,48278427	16,87819481	O60749;O60749-2;D6RC15	O60749;O60749-2	Sorting nexin-2	SNX2	3	1070
23,15093803	22,38553429	22,48332977	22,80161667	22,38632393	22,44859314	21,12401581	21,10891151	21,0471344	20,84176445	21,41926003	20,92527962	21,18458939	20,62104607	20,25626373	20,99265289	20,44425011	20,67124367	20,48856163	20,98391533	O60763-2;O60763;REV__Q5VZ89-7;REV__Q5VZ89;REV__Q5VZ89-3;REV__Q5VZ89-5;REV__R4GMN2	O60763-2;O60763	General vesicular transport factor p115	USO1	7	1071
19,80110931	19,42781639	19,7643528	19,58091736	19,32746506	19,55788612	19,19296646	19,63372993	19,69489479	19,07402039	18,239254	19,17492104	18,36845589	18,72580528	19,30331612	20,14507103	18,92111397	18,45080757	19,16314888	20,05827713	O60784-2;O60784;O60784-4;O60784-3;B0QY01;Q6UW50;B0QY02;V9GYF4;V9GZ68;H7BYN7;F8WBB0;F8WE29;F8WAW7;F8WB30	O60784-2;O60784;O60784-4;O60784-3;B0QY01	Target of Myb protein 1	TOM1	14	1072
28,11043358	27,51209068	27,00977325	27,57014847	27,16796494	27,97760201	26,67236137	27,00646019	27,47002983	27,36377716	27,72572517	27,77165413	26,03454208	28,16312599	27,77266121	27,83689499	27,91661263	28,79066849	28,1760273	27,76040268	U3KQK0;Q5QNW6-2;O60814;P57053;P58876;P62807;Q5QNW6;Q93079;Q99877;Q99879;Q99880;Q96A08;A0A2R8Y619	U3KQK0;Q5QNW6-2;O60814;P57053;P58876;P62807;Q5QNW6;Q93079;Q99877;Q99879;Q99880;Q96A08	Histone H2B type 1-K;Histone H2B type F-S;Histone H2B type 1-D;Histone H2B type 1-C/E/F/G/I;Histone H2B type 2-F;Histone H2B type 1-H;Histone H2B type 1-N;Histone H2B type 1-M;Histone H2B type 1-L;Histone H2B type 1-A	HIST1H2BK;H2BFS;HIST1H2BD;HIST1H2BC;HIST2H2BF;HIST1H2BH;HIST1H2BN;HIST1H2BM;HIST1H2BL;HIST1H2BA	13	1073
16,30700493	NaN	16,60615921	NaN	16,13793182	15,98621941	16,06724548	16,09255028	NaN	16,64301109	14,92962837	16,65564346	NaN	16,79791451	16,644701	16,71732903	16,44320297	16,21958542	16,24562645	16,16327667	O60826	O60826	Coiled-coil domain-containing protein 22	CCDC22	1	1074
17,44459343	17,52060318	17,40665436	17,5479641	17,8302803	17,63502312	20,38869095	19,0442028	18,68191719	18,84882545	18,32632446	18,74966621	18,49052238	19,47903824	19,050354	19,46483231	19,72143936	17,90265846	18,1934967	18,02361298	O60831;A6NM71;A6NP52	O60831;A6NM71;A6NP52	PRA1 family protein 2	PRAF2;WDR45	3	1075
18,09388161	17,3135376	18,84426498	18,12862968	18,23102379	18,91765213	17,52297974	18,14076042	18,5668869	18,06118202	18,74070358	18,55738068	17,50587273	18,8081665	18,7720108	18,75482941	18,22085953	19,29151726	18,53624725	19,09359741	O60869;O60869-3;O60869-2	O60869;O60869-3;O60869-2	Endothelial differentiation-related factor 1	EDF1	3	1076
18,37419891	18,23402214	18,36883926	18,42988014	NaN	17,99042511	18,20605087	17,58710289	18,26283836	18,2002182	18,12368774	18,10395432	NaN	18,04761314	17,49326134	18,54109573	18,20332909	18,47836685	18,77606583	19,7809906	O60884	O60884	DnaJ homolog subfamily A member 2	DNAJA2	1	1077
19,66325569	20,51103783	20,39142036	18,92989349	18,7633152	19,29450417	20,06723404	19,66228294	19,32770538	19,52856064	19,29001045	20,68037415	18,08415413	19,51339149	20,04806709	20,10239029	20,28827667	19,51076889	20,42398643	19,96479797	O60888-2;O60888;O60888-3;C9IZG4	O60888-2;O60888;O60888-3;C9IZG4	Protein CutA	CUTA	4	1078
20,71414566	20,92672729	21,62149429	21,32668686	21,51267815	21,40955734	21,84613228	21,48748207	22,312603	21,8783741	21,74168205	21,6182251	22,19162369	22,43603706	21,590168	21,13276291	21,48934555	23,21231651	22,68575096	22,90571213	O75083;D6RD66;O75083-3	O75083;D6RD66;O75083-3	WD repeat-containing protein 1	WDR1	3	1079
21,53620911	21,98867226	21,37491035	21,13564682	22,18489265	21,47951126	21,25994492	22,33527184	21,01597214	21,7571907	21,2416172	21,66748047	21,92575073	21,85612488	23,50954056	21,42577934	21,44268227	21,31711006	21,78811646	21,29283142	O75131;H0YB26;A0A087WYQ3;E5RHZ0;Q9UBL6;O95741-2;Q9HCH3;Q96A23-2;Q86YQ8;Q9UBL6-2;O95741;Q96A23;Q8IYJ1;E7ENV7;Q96FN4;Q96FN4-2;Q9HCH3-2;Q86YQ8-2;A0A087WXR6;A0A087WUS8	O75131	Copine-3	CPNE3	20	1081
NaN	18,68284416	18,79163361	18,48620605	18,85944939	18,49778938	19,69611931	18,68961525	17,81271553	18,22199249	NaN	17,94655228	18,37402916	19,85097694	18,50598907	19,06502724	18,94638062	NaN	18,82773972	19,23929977	O75146;O75146-2	O75146;O75146-2	Huntingtin-interacting protein 1-related protein	HIP1R	2	1082
16,98504066	17,29795456	15,84627438	NaN	NaN	17,57577515	17,16908264	17,65431404	16,93318367	16,94329262	16,78672981	17,11938667	16,18584251	16,68208885	17,38110352	17,47809029	16,8891716	16,84401894	NaN	16,52077293	O75165;A0A3B3IRM0	O75165;A0A3B3IRM0	DnaJ homolog subfamily C member 13	DNAJC13	2	1083
20,20227623	18,07237434	19,13798714	18,49876404	18,19700623	18,63580322	18,5405674	19,72224045	18,29826927	20,56579018	20,00593758	20,41503525	22,46450806	17,49973679	18,32184029	18,36918068	17,46626854	16,99953842	17,89705276	17,74228287	O75223;M0QZK8;B8ZZK2;O75223-3;H7BZK5;O75223-4;O75223-2;A0A0B4J1Y4	O75223;M0QZK8;B8ZZK2;O75223-3	Gamma-glutamylcyclotransferase	GGCT	8	1084
19,15489197	19,6306591	20,14457321	20,35756493	19,93002319	20,46054077	18,72057152	18,95310593	18,481287	19,30262566	19,53990555	18,96547508	19,17956924	18,95662498	19,49796486	19,31070137	19,60317039	19,74014282	19,69652557	19,68867683	O75306;O75306-2	O75306;O75306-2	NADH dehydrogenase [ubiquinone] iron-sulfur protein 2, mitochondrial	NDUFS2	2	1085
20,77168846	20,56746292	20,51364326	20,34049797	20,35186195	20,19844437	19,59612465	20,0237751	20,01631355	20,09609795	20,85749245	20,691576	20,1770649	18,97538948	19,68406105	20,57975769	19,96705246	20,01862335	21,02032089	19,77624321	O75323;O75323-2;C9K068;H7C333;C9J7B1	O75323;O75323-2;C9K068	Protein NipSnap homolog 2	GBAS	5	1086
NaN	19,10771179	18,47595596	18,2053833	18,76419067	19,84325218	NaN	16,37413979	NaN	NaN	17,85872078	NaN	NaN	16,32781601	NaN	NaN	NaN	NaN	NaN	NaN	O75339	O75339	Cartilage intermediate layer protein 1;Cartilage intermediate layer protein 1 C1;Cartilage intermediate layer protein 1 C2	CILP	1	1087
21,01236343	20,33145142	21,08329773	20,46203804	21,49619102	20,82531929	21,06473732	20,15733719	21,56146049	21,75955009	20,40592766	21,79997826	22,47741318	21,61503983	21,37028694	21,46727371	21,23596191	21,78608322	21,24051094	22,23835564	O75340;O75340-2;A0A087WZ38;A0A024QZ42;E7EPW6;O75340-3;H0Y9X3;Q86W51;D6RA21	O75340;O75340-2	Programmed cell death protein 6	PDCD6	9	1088
17,45137215	17,76713753	18,75769615	18,80306435	18,58582115	17,87933159	17,69839287	18,28847885	19,25916481	18,3276844	18,71983719	18,89427376	19,14382744	17,94889259	18,92691612	18,57758331	18,56487846	18,36114693	18,46455383	18,44155884	O75348;O95670;F2Z307;O95670-2	O75348	V-type proton ATPase subunit G 1	ATP6V1G1	4	1089
19,82250595	20,05178833	19,47909737	19,38959312	19,91529083	20,23491096	19,0143528	19,39068604	19,71332359	19,08651543	19,50214767	19,77542305	19,72615433	19,10385132	19,46648598	19,73780251	19,4247036	19,30171013	19,57727051	19,31928444	O75351;Q6PIW4;Q6PIW4-2	O75351	Vacuolar protein sorting-associated protein 4B	VPS4B	3	1090
22,82545471	22,3378067	23,29586029	22,81262589	22,95271111	22,37063408	22,79010582	23,04848289	22,43578148	23,37026024	23,10331917	22,64761543	22,42421722	22,98058891	22,60387993	22,74874115	23,10013008	23,99343109	24,29600143	23,65534592	O75367;O75367-3;O75367-2;B4DJC3;D6RCF2	O75367;O75367-3;O75367-2	Core histone macro-H2A.1	H2AFY	5	1091
21,22216988	21,21874619	20,79875374	20,65866089	21,39052773	21,11902046	21,83449173	22,47894478	21,59759712	21,40872765	21,1011734	21,07698441	20,36954117	21,77430534	21,42787743	21,93642998	22,36436844	21,56485939	20,57135582	21,96306992	O75368	O75368	SH3 domain-binding glutamic acid-rich-like protein	SH3BGRL	1	1092
24,1590023	24,18623734	24,1991787	23,97901917	24,1801033	24,01563263	22,84140015	24,24321747	24,76759338	23,1826973	22,97776222	23,33360863	23,7168045	23,32333565	23,30827522	24,32923508	24,01979446	24,28538513	23,50118065	23,10640717	O75369-8;O75369;O75369-9;O75369-2;O75369-3;O75369-6;O75369-7;E7EN95;O75369-4;O75369-5;H7C5L4;A0A0A0MT44;A0A0C4DGA1	O75369-8;O75369;O75369-9;O75369-2;O75369-3;O75369-6;O75369-7;E7EN95;O75369-4;O75369-5	Filamin-B	FLNB	13	1093
22,41738129	21,79320717	22,64211655	22,54337883	22,69023514	22,15773773	21,742136	21,43007469	21,38663864	22,36086273	21,50407028	21,66748047	22,05857468	21,16980553	21,33374405	21,51426888	21,57260513	21,16937637	20,45563316	21,78156853	O75396;A0A087X1A9	O75396	Vesicle-trafficking protein SEC22b	SEC22B	2	1094
20,19135284	20,60222816	19,96634865	19,66542625	20,1040554	18,26924515	18,8627224	20,61809158	19,70022202	20,04193115	19,55573463	19,71469879	19,64695168	19,66460991	19,92973518	19,60476303	19,41625404	20,37411308	19,7969017	19,60608292	O75436;O75436-2;S4R3Q6	O75436;O75436-2;S4R3Q6	Vacuolar protein sorting-associated protein 26A	VPS26A	3	1095
17,99169922	17,00612831	17,53412056	17,19460297	17,71692657	17,14638901	17,16584969	16,9719696	16,96623421	16,72720337	16,92613411	16,3774147	15,78621864	17,30536652	17,03380966	16,84989357	17,63636971	18,37661743	19,34034538	17,75525284	O75475;O75475-2;O75475-3	O75475;O75475-2;O75475-3	PC4 and SFRS1-interacting protein	PSIP1	3	1096
21,49516678	21,82652283	22,20066071	21,91695976	21,99838066	22,03587151	20,18688774	21,04179764	20,65988159	21,05576515	20,98321915	20,62693977	20,43308449	21,02654839	21,75772095	21,45863914	21,44242859	21,79380226	21,85216713	21,33363533	O75489;E9PS48;O75489-2;G3V194;E9PKL8	O75489	NADH dehydrogenase [ubiquinone] iron-sulfur protein 3, mitochondrial	NDUFS3	5	1097
19,03450966	18,9103508	17,93658066	18,64814758	18,62049103	19,1999073	NaN	17,85926819	19,25067711	18,5540123	18,27047729	18,09697151	NaN	19,26981544	19,0310936	19,62928963	19,95688057	19,92278481	20,03657532	20,28669739	O75494;O75494-2;O75494-3;O75494-6;O75494-4;Q5JRI1;O75494-5;Q6IQ42;Q8WXF0;R4GMP8	O75494;O75494-2;O75494-3;O75494-6;O75494-4;Q5JRI1;O75494-5;Q6IQ42	Serine/arginine-rich splicing factor 10	SRSF10;FUSIP1	10	1098
NaN	NaN	14,97333908	15,33119678	15,4469862	NaN	NaN	15,05612946	15,34349823	15,4252491	16,07269859	14,66316891	NaN	NaN	NaN	15,08264828	15,8164587	16,72280693	17,42201614	NaN	O75506	O75506	Heat shock factor-binding protein 1	HSBP1	1	1099
19,62551308	19,27848625	19,88448334	19,40226746	19,85050392	19,88508034	20,38637543	19,84611702	19,97421265	20,48885536	20,0165844	20,39278221	19,17484856	20,15721321	21,20060158	21,08297348	21,42930794	21,73508453	21,92132568	20,88315582	O75531	O75531	Barrier-to-autointegration factor	BANF1	1	1100
19,09764099	19,68092346	19,4967556	18,55614662	19,85493851	19,47852516	18,9847908	19,7571106	19,66930771	19,43538475	20,2540741	19,50240135	18,78931046	19,08038521	19,49374962	19,39146233	19,56896591	20,20430756	20,30217934	20,46622849	O75533;H7C341	O75533	Splicing factor 3B subunit 1	SF3B1	2	1101
19,41437531	18,57415009	19,24030304	18,80533409	18,46690559	19,06594658	17,58724976	17,87231445	18,07253075	18,96784019	18,59302711	18,08379173	17,75179291	17,66816521	18,33070755	18,59057999	18,67917061	19,20667076	19,17842674	17,99799538	O75569;O75569-2;O75569-3;C9JMM3;G5E9Q4;F8WEG8	O75569;O75569-2;O75569-3;C9JMM3;G5E9Q4;F8WEG8	Interferon-inducible double stranded RNA-dependent protein kinase activator A	PRKRA	6	1102
16,84033585	NaN	16,7052269	16,55831528	16,57846069	NaN	NaN	NaN	NaN	16,7429409	NaN	16,5874691	NaN	17,38363647	16,34860802	16,27736092	16,90136147	17,19710159	17,371521	16,95594406	O75582;O75582-3;O75676;O75676-2;E9PJN1;A0A0A6YYC0;O75582-2;G3V2D1;A0A3B3ISL8	O75582;O75582-3;O75676;O75676-2;E9PJN1;A0A0A6YYC0;O75582-2;G3V2D1;A0A3B3ISL8	Ribosomal protein S6 kinase alpha-5;Ribosomal protein S6 kinase alpha-4;Ribosomal protein S6 kinase	RPS6KA5;RPS6KA4	9	1103
NaN	NaN	NaN	NaN	NaN	15,93481922	16,99192047	16,18156052	NaN	18,34845161	15,97757053	18,57743645	16,44286346	16,28267288	16,42770576	16,3061676	16,36633873	16,57915306	16,19057655	18,1557579	O75607	O75607	Nucleoplasmin-3	NPM3	1	1104
19,41423035	19,7630558	19,61714172	19,12530327	20,11120605	19,95020294	20,09106827	20,87477684	20,29030228	20,26396179	20,54519463	20,4925766	19,13408089	19,90370178	20,40986824	20,7179985	20,59249687	21,32118988	21,45055771	21,18386269	O75643;O75643-2;B4E0P5	O75643	U5 small nuclear ribonucleoprotein 200 kDa helicase	SNRNP200	3	1105
17,75022316	18,89985847	18,68650818	17,88405037	18,87462807	19,11209869	17,87375641	18,90671539	18,29436874	19,69746017	16,92335129	18,45839882	18,74323654	19,20998192	19,04873085	19,8443718	20,26476288	19,73893929	20,40686035	19,17479897	O75746;O75746-2;B4DGK6;H0YFB2;F8W9J0	O75746;O75746-2	Calcium-binding mitochondrial carrier protein Aralar1	SLC25A12	5	1106
20,46891403	19,80711365	18,44952011	19,9924469	17,87897301	NaN	19,11166573	17,46339607	19,43859673	18,36837006	NaN	19,6605072	18,83577919	NaN	20,45913887	19,16108322	18,96081734	19,40862465	18,13144493	18,00481224	O75781;O75781-2	O75781;O75781-2	Paralemmin-1	PALM	2	1107
21,04906464	21,15332222	20,34321213	20,80530357	20,74722672	21,0364418	20,01590538	18,69849396	18,15125465	20,25753021	19,10625648	21,47258759	20,13921165	20,69268417	20,58371162	20,48335457	21,18930244	21,41514015	20,98815155	20,14619064	O75828	O75828	Carbonyl reductase [NADPH] 3	CBR3	1	1108
24,29956818	24,05498695	24,74452972	24,84766388	24,37636757	24,77831268	22,90280914	23,82094383	21,89622688	23,11906624	23,50857353	22,55454636	24,74775887	22,48907661	22,50149727	22,62053299	22,42974281	22,39587021	22,83319855	23,03546906	O75874;C9J4N6;C9JLU6;C9JJE5	O75874	Isocitrate dehydrogenase [NADP] cytoplasmic	IDH1	4	1109
NaN	NaN	NaN	NaN	NaN	NaN	NaN	NaN	NaN	NaN	NaN	NaN	NaN	NaN	NaN	NaN	NaN	15,76756382	17,57555389	NaN	O75884;O75884-2	O75884;O75884-2	Putative hydrolase RBBP9	RBBP9	2	1111
23,37954521	22,81599045	22,62620354	23,90930557	22,92585945	23,29179192	17,81484604	17,91689491	18,35556602	17,57370567	17,23013306	17,84487724	NaN	20,97463226	18,93962479	NaN	16,9429493	18,53096199	17,70549774	16,82935143	O75891-3;O75891;O75891-2;O75891-4;C9IZ36;C9JYZ6;C9JY00	O75891-3;O75891;O75891-2	Cytosolic 10-formyltetrahydrofolate dehydrogenase	ALDH1L1	7	1112
22,49619102	21,72167397	22,22175789	21,66049004	22,04566956	21,71975327	21,87886047	21,4343071	21,27013588	22,14895439	21,09622574	21,88937187	21,48566628	23,11564255	22,51205254	22,53952599	22,29193306	22,14164543	21,86955261	22,43308449	O75915;F8WF33;C9JQU6;F8WF90	O75915;F8WF33;C9JQU6;F8WF90	PRA1 family protein 3	ARL6IP5	4	1113
NaN	NaN	NaN	NaN	NaN	NaN	16,73211479	17,45723724	NaN	NaN	NaN	16,6148243	NaN	NaN	NaN	NaN	NaN	NaN	17,0422802	16,37805748	O75934	O75934	Pre-mRNA-splicing factor SPF27	BCAS2	1	1114
20,11057091	20,26304436	21,41110992	20,75360489	20,9859314	21,04360199	19,80437279	19,63401413	20,03523445	20,40686035	20,23479462	20,01767349	20,23514557	20,16447449	19,78714371	19,95999718	20,45723724	20,12477303	21,16527176	20,14693642	O75947;O75947-2;F5H608	O75947;O75947-2;F5H608	ATP synthase subunit d, mitochondrial	ATP5H	3	1115
20,51835823	21,12786102	20,53876877	20,16631508	20,22246552	20,18483162	19,27800941	20,7270031	18,28400993	19,14912224	19,56946564	19,77834702	19,3024025	18,8787632	17,52649879	18,11344719	18,87261391	20,62729454	20,06052208	17,96769905	O75955;O75955-2;A0A140T9R1;A0A140T9W4;A2AB10;A2AB09;A2AB12;A0A140T9X0;A0A0G2JJQ6;A2AB13;A0A140T974;A0A140T907;A2AB11	O75955;O75955-2;A0A140T9R1;A0A140T9W4	Flotillin-1	FLOT1	13	1116
19,41810799	19,27264404	18,36773109	18,1190834	18,38401604	17,9698925	17,88583946	18,92201614	18,74606133	19,54196548	17,88649368	18,2455349	18,78902435	18,68188286	18,47674561	19,24030304	19,75430679	18,36469841	20,49648285	18,51776123	O75964;A0A3B3ITX4;E9PN17	O75964;A0A3B3ITX4;E9PN17	ATP synthase subunit g, mitochondrial	ATP5L	3	1117
20,07051468	19,68596077	20,3507843	19,11999512	20,36559677	19,43699265	18,36508369	19,88644981	NaN	19,02847862	18,62485313	NaN	18,93064499	18,74629211	18,71966934	NaN	NaN	18,76810646	NaN	18,4035778	O75976;O75976-2	O75976	Carboxypeptidase D	CPD	2	1118
19,30532265	NaN	19,59452057	19,52936172	18,96471405	18,98275948	19,53676033	20,37188339	20,62898636	19,53912926	19,32142258	19,40364075	18,8885479	18,59921455	20,20096016	19,67247009	NaN	19,16695213	19,85209084	NaN	O76003	O76003	Glutaredoxin-3	GLRX3	1	1119
15,19194603	NaN	NaN	NaN	NaN	NaN	16,83058929	NaN	NaN	16,18650055	NaN	NaN	NaN	NaN	NaN	16,93272209	14,81863213	23,18596649	NaN	NaN	O76038;Q96P10	O76038	Secretagogin	SCGN	2	1120
NaN	17,34931564	17,31734276	NaN	16,99600983	18,37852287	17,42464256	17,31061363	17,39673805	NaN	NaN	16,78110313	NaN	16,84352875	18,67259026	17,50982094	NaN	19,44859314	18,00437355	17,03660202	O76041-2;O76041	O76041-2			2	1121
NaN	NaN	NaN	NaN	NaN	NaN	NaN	NaN	NaN	NaN	NaN	NaN	NaN	21,68709755	NaN	NaN	NaN	15,15750504	NaN	15,43237877	O76074;O76074-2;G5E9C5;H0YA14;C9JGT3	O76074;O76074-2;G5E9C5	cGMP-specific 3,5-cyclic phosphodiesterase	PDE5A	5	1122
19,70468712	19,65738869	19,9719696	19,73262787	19,42371941	19,57911301	18,26435089	18,76593971	NaN	18,5946312	18,9891777	NaN	18,31583977	18,53582954	18,80451584	19,31114578	19,11237907	18,47234917	18,73842812	18,18751717	O76094;O76094-2;D6RDY6;R4GNC1	O76094;O76094-2;D6RDY6	Signal recognition particle 72 kDa protein	SRP72	4	1123
22,02340317	21,61768723	20,86944008	20,78612328	20,8999176	20,95900536	21,20448685	19,31628227	19,20729065	19,36775208	20,0090847	20,57274437	20,71557045	19,7038765	19,98801422	19,59665108	19,44172096	19,98787498	21,02418137	19,89619637	O94760;B4DYP1;O94760-2	O94760;B4DYP1;O94760-2	N(G),N(G)-dimethylarginine dimethylaminohydrolase 1	DDAH1	3	1124
NaN	NaN	NaN	NaN	17,00294685	NaN	16,82811165	16,71879959	17,30536652	16,97028542	NaN	16,994133	17,36153221	NaN	16,97488594	16,91403389	NaN	16,1974659	16,77352524	17,53328323	O94776	O94776	Metastasis-associated protein MTA2	MTA2	1	1125
17,30723572	17,0942421	17,60978508	17,69696808	17,91695213	18,10369682	17,65004158	17,6097126	17,60074043	17,81697083	18,37483597	17,3676033	NaN	NaN	17,58981133	17,82476044	17,9524231	18,00640297	18,03805161	17,58607674	O94826	O94826	Mitochondrial import receptor subunit TOM70	TOMM70A	1	1126
19,55835342	19,14745903	20,62756157	20,20442772	20,02944946	20,12792397	18,97684288	19,5400753	18,64691734	19,22465706	19,16332054	19,29584885	19,23678017	19,77198029	19,59176636	19,67512703	19,67077637	19,64633751	19,38087082	19,27957344	O94874;O94874-3;O94874-2	O94874;O94874-3;O94874-2	E3 UFM1-protein ligase 1	UFL1	3	1127
20,38879585	20,43491745	20,05748367	19,8116188	20,40447235	20,35541534	21,57800865	17,87471771	NaN	19,19388199	19,04161072	18,97121239	18,04596138	22,90824318	19,42187119	19,82026291	19,39782524	21,08686447	22,58973503	20,0625	O94875-11;O94875;O94875-9;O94875-7;O94875-10;O94875-12;O94875-4;O94875-2;O94875-8;O94875-3;O94875-5;H7BXR3;H7BZK1;A0A3B3ITL8;H7C1R7;H7BZX1;O94875-6;C9IZ89;C9JL62;C9J3W4	O94875-11;O94875;O94875-9;O94875-7;O94875-10;O94875-12;O94875-4;O94875-2;O94875-8;O94875-3;O94875-5;H7BXR3;H7BZK1	Sorbin and SH3 domain-containing protein 2	SORBS2	20	1128
20,71187782	20,6028614	20,14941978	19,74527359	19,88344002	19,85855484	18,2474823	19,32111359	18,60117531	18,9989872	17,49451256	18,44770432	NaN	17,8829174	18,57137489	18,58864212	17,97589302	19,50329399	18,38351059	17,88691139	O94886;X6RI56	O94886	Transmembrane protein 63A	TMEM63A	2	1129
NaN	NaN	17,62763405	NaN	NaN	NaN	17,94991875	NaN	16,94031334	17,50339127	NaN	17,46634674	17,26260948	16,97980499	17,39406013	17,46411514	17,26416779	17,83676529	18,54366684	17,38877487	O94919	O94919	Endonuclease domain-containing 1 protein	ENDOD1	1	1131
17,25072479	18,13234901	18,98262024	18,53313255	18,62709999	17,9506588	17,79728127	18,37542915	17,98259163	17,84830475	17,77152824	17,39673805	18,06176186	17,2787571	18,38481712	17,75244522	17,8331871	17,24766731	17,41674805	18,00234222	O94973-2;O94973;A0A0G2JS82;O94973-3;A0A0G2JQM1;E9PR62;A0A0G2JQA4;A0A0G2JRF9;H0YEG0;H0YDE9;A0A0G2JQT9;A0A0G2JS17;A0A0G2JRS3;E9PQP4;M0R2D9	O94973-2;O94973;A0A0G2JS82;O94973-3;A0A0G2JQM1	AP-2 complex subunit alpha-2	AP2A2	15	1132
15,40740013	NaN	NaN	NaN	NaN	NaN	14,92407036	16,51949883	NaN	16,30299568	NaN	17,68071747	NaN	NaN	16,40638733	NaN	NaN	17,38860512	15,41230488	19,81093025	O94985;O94985-2;Q5SR54	O94985;O94985-2;Q5SR54	Calsyntenin-1;Soluble Alc-alpha;CTF1-alpha	CLSTN1	3	1133
NaN	NaN	NaN	NaN	NaN	NaN	17,60458183	19,0188694	17,34038925	NaN	17,10502815	19,35795212	22,13348389	NaN	NaN	NaN	NaN	NaN	NaN	NaN	O95154	O95154	Aflatoxin B1 aldehyde reductase member 3	AKR7A3	1	1134
18,24803925	19,22486877	18,15935898	18,68783951	17,84033585	17,72800064	16,86060143	17,83083725	17,58658981	17,54713631	17,30848122	17,44402885	17,12100792	16,81965446	17,66421127	17,57459259	17,6422348	17,4269371	18,59050751	18,01965523	O95168;O95168-2;C9JXQ9;F2Z3P9	O95168;O95168-2;C9JXQ9;F2Z3P9	NADH dehydrogenase [ubiquinone] 1 beta subcomplex subunit 4	NDUFB4	4	1135
17,28410149	17,34290886	NaN	NaN	NaN	NaN	NaN	NaN	17,04804039	NaN	16,37687111	16,52331734	18,13560867	NaN	NaN	16,41481781	17,19873238	NaN	16,2848053	NaN	O95202	O95202	LETM1 and EF-hand domain-containing protein 1, mitochondrial	LETM1	1	1136
19,43037033	18,9340477	19,20669556	18,99890518	19,37769699	19,24239731	NaN	NaN	NaN	NaN	NaN	16,99003792	NaN	18,2410717	NaN	18,07874489	NaN	18,03445435	16,74570084	17,8988266	O95294-3;O95294-4;O95294;O95294-2	O95294-3;O95294-4;O95294;O95294-2	RasGAP-activating-like protein 1	RASAL1	4	1137
NaN	NaN	NaN	NaN	NaN	17,46403503	19,40493011	19,15829849	19,58470154	NaN	18,68633652	19,88897896	17,57540703	18,59350014	19,68683243	20,80254555	20,96522141	19,19270134	19,552248	19,49989319	O95302-3;O95302;O95302-2;C9J4P8	O95302-3;O95302;O95302-2;C9J4P8	Peptidyl-prolyl cis-trans isomerase FKBP9;Peptidyl-prolyl cis-trans isomerase	FKBP9	4	1138
22,72621346	22,85163307	22,48488045	22,19454193	22,33134079	22,14460564	22,98565292	23,42687988	22,42436981	22,1927681	21,85197639	22,54700851	23,33388138	23,3840313	22,60225105	23,02406311	22,68923187	22,83468437	23,39597511	22,98620796	O95336;M0R261;M0R0U3;M0R1L2	O95336;M0R261	6-phosphogluconolactonase	PGLS	4	1139
18,45839882	17,99777412	18,50012589	16,80246544	17,69016266	18,42369843	NaN	19,45092964	NaN	16,50883102	NaN	NaN	NaN	19,3837204	NaN	NaN	NaN	NaN	NaN	NaN	O95340-2;O95340	O95340-2;O95340	Bifunctional 3-phosphoadenosine 5-phosphosulfate synthase 2;Sulfate adenylyltransferase;Adenylyl-sulfate kinase	PAPSS2	2	1140
18,10293007	18,08581543	18,00393486	18,53476715	18,75980949	17,68222618	17,8272438	18,42472458	18,50350761	18,78711128	18,17372513	18,95892143	18,59521294	18,21076584	18,17990875	18,78940582	19,19849205	18,90624428	18,69220734	17,74419022	O95373;E9PLB2;E9PLJ0	O95373;E9PLB2	Importin-7	IPO7	3	1141
20,27230263	20,75238037	20,82291031	20,46762085	19,53330231	20,54641914	20,10712433	20,50842857	20,04500198	20,6715889	20,14730835	20,31617165	19,9671917	20,36271095	20,65621948	20,77627563	20,87665176	21,73516846	19,63654709	20,59541321	R4GMU1;O95479	R4GMU1;O95479	GDH/6PGL endoplasmic bifunctional protein;Glucose 1-dehydrogenase;6-phosphogluconolactonase	H6PD	2	1142
18,91820526	18,71936798	19,31380463	18,97955322	18,93844795	19,38858414	NaN	19,22733879	16,37522697	17,3847332	16,78851509	17,07284355	17,83108521	17,46323776	17,08969879	17,55719376	NaN	17,03198051	17,04452133	16,59274864	O95486;O95486-2	O95486	Protein transport protein Sec24A	SEC24A	2	1143
19,5941391	19,27455521	18,53096199	18,23111725	18,06170845	19,0243988	17,99694824	17,18369293	18,25626373	18,55277443	18,18983459	18,62742043	17,99578857	18,84067345	18,99457359	19,30309486	18,4682579	18,14504623	18,65784264	18,8189373	O95487-3;O95487;O95487-2	O95487-3;O95487;O95487-2	Protein transport protein Sec24B	SEC24B	3	1144
18,24868774	19,13111877	19,68823242	18,90292358	19,14807892	18,04867935	18,19426537	19,49261665	NaN	17,49201012	18,60834122	17,84536743	20,10840225	19,82276917	18,42619896	17,87405586	17,86429405	18,50249863	19,8619194	20,0090847	O95573;O60488;O60488-2	O95573	Long-chain-fatty-acid--CoA ligase 3	ACSL3	3	1146
NaN	NaN	NaN	NaN	NaN	NaN	NaN	16,45678711	15,66247368	NaN	NaN	15,89413071	15,73473644	16,8454895	16,25320053	15,93578625	16,36845589	16,73780251	16,33875465	16,20336723	O95674	O95674	Phosphatidate cytidylyltransferase 2	CDS2	1	1147
21,64645195	20,76587486	21,82236481	21,30145454	21,75702858	20,75523567	18,7698822	20,30785942	18,07352448	19,73854446	18,55738068	19,36615181	19,57749176	NaN	NaN	18,03740692	17,7748127	18,4269371	17,54306221	18,30059433	O95716;M0R257	O95716	Ras-related protein Rab-3D	RAB3D	2	1148
18,57927895	18,36226082	18,04377556	18,11293793	18,0712738	17,56978226	18,05848885	18,04452133	18,42316437	18,55524826	18,23210144	18,19166565	18,20265961	18,74349976	18,44046402	18,84524536	18,66961861	18,98526382	18,61291885	19,48597145	O95747;C9JIG9	O95747;C9JIG9	Serine/threonine-protein kinase OSR1	OXSR1	2	1149
20,18725014	20,25822067	19,98398399	20,16521072	20,41462326	20,37421989	20,60982132	20,69939232	20,2623558	20,17243195	19,85452843	20,20395088	19,45157242	20,44879341	20,32937241	20,59568787	20,19736481	20,0388546	20,36911583	20,43603706	O95782;O95782-2	O95782;O95782-2	AP-2 complex subunit alpha-1	AP2A1	2	1150
NaN	NaN	15,57000351	NaN	15,84230137	NaN	NaN	17,51074791	15,8409996	15,82858276	NaN	NaN	NaN	NaN	NaN	NaN	NaN	15,31465435	NaN	NaN	O95816	O95816	BAG family molecular chaperone regulator 2	BAG2	1	1151
16,86423492	16,25801468	16,41884041	16,84720421	17,01617622	NaN	17,49864578	17,30376244	17,24265289	17,1267643	17,27403259	17,16103363	17,25016975	NaN	NaN	NaN	NaN	16,76875305	16,23614502	NaN	O95817	O95817	BAG family molecular chaperone regulator 3	BAG3	1	1152
20,99382782	21,12420464	21,4122982	21,52645111	21,11832237	21,23028564	20,37845993	21,5161953	20,66162109	21,53007698	21,40525246	20,50542831	22,14086533	20,06907272	20,3952961	19,86105728	20,79273033	20,09841347	20,28398895	21,15622711	O95831;O95831-3;O95831-2;E9PMA0;O95831-4;O95831-5;O95831-6	O95831;O95831-3;O95831-2;E9PMA0	Apoptosis-inducing factor 1, mitochondrial	AIFM1	7	1153
19,10246849	18,90870857	19,42625999	19,00990486	18,81481361	19,26219559	18,7338028	NaN	18,61970329	NaN	18,4225502	18,82500839	18,78522873	20,0790062	19,84891701	19,43338966	19,22816086	19,44212532	20,03241158	19,14698601	O95834-3;O95834-2;O95834;K7EIK7;C9JRL6;A0A0C4DGQ7;K7EKG3;K7EKU5;K7EII6;K7ERY9;K7ELI8;K7ERR9	O95834-3;O95834-2;O95834;K7EIK7;C9JRL6;A0A0C4DGQ7;K7EKG3	Echinoderm microtubule-associated protein-like 2	EML2	12	1154
18,75792313	18,52420425	19,72065544	18,68790817	19,03987312	19,54253387	18,55827904	19,62909317	18,39719772	18,40195465	19,08241463	18,75313187	19,5041275	19,42539978	19,35151672	19,39993286	19,41493225	19,18964195	20,08744812	19,47060394	O95861-2;O95861;O95861-4;A6NF51;O95861-3;F8W1J0;F8VZG4;F8VVW8;F8VRY7	O95861-2;O95861;O95861-4;A6NF51;O95861-3;F8W1J0;F8VZG4	3(2),5-bisphosphate nucleotidase 1	BPNT1	9	1155
16,66330719	15,92532253	15,84431362	15,56167603	15,84938049	NaN	NaN	18,90747833	NaN	16,05278015	NaN	NaN	16,12934303	NaN	NaN	NaN	NaN	NaN	NaN	NaN	O95864;O95864-2;O95864-4;O95864-3	O95864;O95864-2;O95864-4;O95864-3	Fatty acid desaturase 2	FADS2	4	1156
21,44359398	21,34174728	21,11724472	20,67314339	20,63342857	20,83267593	21,51099014	20,89873695	21,02627754	21,21903992	21,59053421	21,74328613	21,1590023	22,22914124	22,08482361	22,47758675	22,27403831	22,59302139	22,76411438	21,54288292	O95865;Q5SRR8;Q5SSV3;A0A140T971;H0Y7N1	O95865;Q5SRR8;Q5SSV3;A0A140T971;H0Y7N1	N(G),N(G)-dimethylarginine dimethylaminohydrolase 2	DDAH2	5	1157
27,4186039	26,73156166	28,05315399	27,99328995	27,89481163	27,7207756	22,59436607	24,9343605	20,40551186	24,29796028	21,51941299	21,77160835	20,87222481	14,90147972	17,83738136	18,01329041	NaN	21,27787399	NaN	16,80587006	O95994;B5MC07;C9J3E2;H7C3Z9	O95994;B5MC07;C9J3E2;H7C3Z9	Anterior gradient protein 2 homolog	AGR2	4	1159
NaN	NaN	18,32192802	NaN	18,40382767	18,01378059	16,14772224	NaN	17,27293968	17,97393227	17,01998138	16,48636436	17,6456871	17,23088264	17,61216354	16,78148842	17,63339233	17,35009384	17,1354084	16,88691139	P00156	P00156	Cytochrome b	MT-CYB	1	1160
19,75084496	19,19005203	19,61644173	18,10671616	19,77399254	18,30750275	18,97913551	20,60222816	19,5548172	21,40337944	20,86702919	21,43435669	23,31229782	17,50920296	17,80681419	18,40553284	18,46108055	19,22338486	18,33603668	16,86459732	P00167;P00167-3;P00167-2	P00167;P00167-3;P00167-2	Cytochrome b5	CYB5A	3	1161
24,53261185	24,48086739	24,97976112	24,40969849	24,25068092	24,60444641	25,03950691	24,76146889	25,08553505	25,26906586	24,47654915	24,7899971	24,95118141	26,09303284	25,9699173	25,47945023	25,76428223	24,94654846	25,16054153	26,66722679	P00338-3;P00338;P00338-2;P00338-5;P00338-4;F5GXY2;F5GYU2;F5GXH2;F5H6W8;F5H5J4;F5GZQ4;F5GWW2;F5GXC7;F5H8H6;Q6ZMR3;A0A087WUM2;F5GXU1;G3XAP5;F5H155;F5H5G7	P00338-3;P00338;P00338-2;P00338-5;P00338-4;F5GXY2;F5GYU2;F5GXH2	L-lactate dehydrogenase A chain	LDHA	20	1162
23,06495094	22,42329407	21,1879158	22,36898232	22,72554779	22,6300087	23,84747124	20,62800789	20,18471146	21,60788155	19,07976151	20,2047863	21,19412231	25,03460503	23,44606972	23,90912247	23,23698425	22,04102898	20,79859543	NaN	P00352;Q5SYQ8;Q5SYQ9;Q5SYQ7	P00352	Retinal dehydrogenase 1	ALDH1A1	4	1163
22,77164841	22,62874222	22,88520622	22,72754288	23,23638535	23,34583855	22,13288879	24,11354637	23,14203453	22,74098396	24,49832344	23,15852356	22,7168045	22,09584045	22,48704147	22,47367859	22,73295403	22,40859795	22,31666756	21,50013542	P00367;P00367-3;P00367-2;P49448	P00367;P00367-3;P00367-2;P49448	Glutamate dehydrogenase 1, mitochondrial;Glutamate dehydrogenase 2, mitochondrial	GLUD1;GLUD2	4	1164
21,6661377	21,45020485	21,43410301	22,09371376	21,50508881	21,4730835	22,43989563	21,11012459	22,13955498	21,97291756	21,34478378	21,95358086	21,48015404	23,79580498	22,71709824	22,79970169	23,22036934	22,46727371	22,51340103	22,00946045	P00387-3;P00387;P00387-2;B1AHF3	P00387-3;P00387;P00387-2;B1AHF3	NADH-cytochrome b5 reductase 3;NADH-cytochrome b5 reductase 3 membrane-bound form;NADH-cytochrome b5 reductase 3 soluble form	CYB5R3	4	1165
21,34071541	20,89096832	20,58893394	19,89187241	19,84256172	20,30541229	20,43583298	18,85071754	19,51404762	19,60868454	19,18509865	20,07391739	21,03402519	19,11268425	19,02893639	18,4148922	19,07595444	19,9197197	20,49882126	19,56409645	P00390;P00390-3;P00390-2;P00390-4;P00390-5;H0YC68;A0A2R8YF59	P00390;P00390-3;P00390-2;P00390-4;P00390-5	Glutathione reductase, mitochondrial	GSR	7	1166
22,72106743	22,90242195	23,80291939	22,35952377	23,12355804	22,57121658	21,4315033	22,92469978	21,54543114	22,45928955	21,92643738	21,76842117	21,97179413	20,90352631	21,8060894	21,72042084	21,94795799	21,98468018	22,26011848	21,68397522	P00403	P00403	Cytochrome c oxidase subunit 2	MT-CO2	1	1167
23,25652313	22,70611382	21,87402725	22,39589691	21,39670753	22,86966705	22,4603157	22,03072929	21,68255997	22,07832146	21,14108467	22,521595	24,64987564	24,36579704	22,32931709	22,6722374	22,8226757	23,41338348	23,3046608	22,5021534	P00441;H7BYH4	P00441;H7BYH4	Superoxide dismutase [Cu-Zn]	SOD1	2	1168
19,77347755	21,40088081	20,38953018	21,65643692	20,31528664	20,67072487	21,28359222	21,80789948	21,89648438	20,81268501	19,9449234	20,65140915	23,09810638	22,65057755	22,01682281	21,05424118	21,53843689	20,55524826	21,97596359	20,9044075	P00450;E9PFZ2;H7C5R1;CON__ENSEMBL:ENSBTAP00000031900;H7C5N5;D6RE86	P00450;E9PFZ2;H7C5R1	Ceruloplasmin	CP	6	1169
20,26189804	20,32980919	21,97130394	21,45623398	21,31782722	21,8692894	22,88477707	21,7651062	22,45846367	20,00140762	20,74131203	21,95826149	21,223526	22,10926247	22,20368195	20,75597	21,46468353	20,10635757	20,24782944	20,45583344	P00488;A6PVK5;Q9NQP5;H0Y796	P00488	Coagulation factor XIII A chain	F13A1	4	1170
20,60449219	19,97938538	19,84696007	19,56526947	20,87897301	20,50581551	19,03066254	23,17256927	21,70548058	20,85923767	21,02289581	20,80498886	20,44515991	18,80101395	19,49796486	19,21558571	18,93214607	19,92024231	19,83745766	21,70311546	P00491;G3V5M2;G3V2H3;G3V393	P00491;G3V5M2	Purine nucleoside phosphorylase	PNP	4	1171
19,35438347	19,02483177	19,27653313	19,72791672	19,36570358	19,30981445	18,14713478	19,21878052	19,73287582	19,56221581	19,29755211	19,47830772	18,74688148	19,48879814	19,29759789	20,16717339	19,53265572	19,69024658	20,14966774	20,51373863	P00492	P00492	Hypoxanthine-guanine phosphoribosyltransferase	HPRT1	1	1172
22,52530479	22,79873276	22,90229416	22,64783478	23,18153	22,68056679	21,73425865	23,49862671	22,50886536	23,02653122	22,77862358	22,22696877	24,62449837	23,38508606	23,01394844	23,32937241	23,97631264	22,40273094	22,48185349	23,14979172	P00505;P00505-2	P00505;P00505-2	Aspartate aminotransferase, mitochondrial	GOT2	2	1173
NaN	NaN	NaN	NaN	NaN	NaN	NaN	NaN	NaN	NaN	NaN	16,02243233	NaN	NaN	16,16201782	NaN	NaN	16,48650551	17,98704147	NaN	P00533;E9PFD7;Q504U8;P00533-3;P00533-4;P00533-2;C9JYS6	P00533;E9PFD7;Q504U8;P00533-3;P00533-4;P00533-2;C9JYS6	Epidermal growth factor receptor	EGFR	7	1174
24,90265274	25,08050346	24,81787491	24,96925735	24,57039452	24,63898277	25,13084793	25,03115845	25,57516479	25,33790207	24,38251495	25,21226501	26,39865303	24,94158745	25,27440834	24,8358593	25,23169136	25,02403069	25,58877945	25,68701744	P00558;P00558-2	P00558;P00558-2	Phosphoglycerate kinase 1	PGK1	2	1175
21,66192627	21,86657524	21,448946	21,86540604	21,44455338	21,23672104	23,48529816	19,94091606	20,03577042	21,43124771	20,03509903	20,50164223	20,45211601	22,39359474	22,25055122	23,34719276	23,71492004	20,08589172	20,90153885	21,29877281	Q5T9B7;P00568;H0YID2;Q9Y6K8-2	Q5T9B7;P00568	Adenylate kinase isoenzyme 1	AK1	4	1176
17,62834549	19,35870361	18,50792694	19,72227478	19,16309929	20,08355713	20,5945034	20,49101067	20,38300323	18,33446503	20,51701164	20,02093124	19,86329651	21,33510971	19,83844376	19,81006622	20,40218353	18,72070503	19,93603325	18,53396797	P00734;E9PIT3;C9JV37;CON__P00735	P00734;E9PIT3;C9JV37	Prothrombin;Activation peptide fragment 1;Activation peptide fragment 2;Thrombin light chain;Thrombin heavy chain	F2	4	1177
22,51164246	23,9234314	21,4827652	22,61555672	23,04753494	22,69478798	22,28996468	23,1268692	23,03244591	22,36629105	22,82619286	21,78847504	25,61896515	24,39388275	21,13721085	21,10967827	22,54505348	20,58673668	22,60004997	20,36741066	P00738;H0Y300;J3QR68;J3QLC9;A0A0C4DGL8;P00738-2;A0A087WU08;H3BS21;P00739-2;P00739;A0A0A0MRD9;J3KRH2;J3KTC3;H3BMJ7;J3QQI8;J3KSV1	P00738;H0Y300;J3QR68;J3QLC9;A0A0C4DGL8;P00738-2;A0A087WU08;H3BS21	Haptoglobin;Haptoglobin alpha chain;Haptoglobin beta chain	HP	16	1178
NaN	17,27648735	NaN	NaN	NaN	NaN	18,78557968	NaN	18,79252434	18,23864746	NaN	18,34459877	17,44224739	19,54370308	NaN	16,97365189	18,45611382	20,21299934	22,3020401	NaN	P00740;P00740-2	P00740;P00740-2	Coagulation factor IX;Coagulation factor IXa light chain;Coagulation factor IXa heavy chain	F9	2	1179
18,75541496	17,5588398	17,60052299	18,73763657	18,83781242	18,32566643	18,93179893	18,71182823	20,37252045	NaN	NaN	20,03052711	20,01440811	20,72092247	20,01848793	19,33182144	18,91555214	18,70235443	19,33040047	17,88881493	P00747	P00747	Plasminogen;Plasmin heavy chain A;Activation peptide;Angiostatin;Plasmin heavy chain A, short form;Plasmin light chain B	PLG	1	1180
17,22863007	17,37500572	17,6566906	17,39790916	17,62563705	17,68325424	17,89344406	NaN	18,07184982	NaN	18,64793587	17,57776833	17,64258766	19,18182755	17,03058052	17,67279816	16,59680176	17,05239868	17,07148361	16,85318756	P00748	P00748	Coagulation factor XII;Coagulation factor XIIa heavy chain;Beta-factor XIIa part 1;Beta-factor XIIa part 2;Coagulation factor XIIa light chain	F12	1	1181
17,18795204	16,95798683	19,2450695	18,35720062	18,64983177	18,20194244	17,6387043	18,03740692	17,46068001	19,50500107	18,08420563	17,43257523	18,34529305	17,58827591	17,75616455	18,05059242	18,69957924	18,55506134	18,87522697	18,08436203	P00846	P00846	ATP synthase subunit a	MT-ATP6	1	1182
25,44059944	25,84630013	25,02694511	25,68907166	25,63106537	25,19132996	18,60317039	21,52640343	20,91005707	17,97773743	17,07598114	16,49297905	18,3655529	19,12744522	19,16847229	18,74290848	18,91773987	19,20767212	20,17267609	17,68865967	P00918;E5RK37;E5RID5	P00918	Carbonic anhydrase 2	CA2	3	1183
22,32561684	20,91064262	22,10001755	22,10293579	20,80364799	22,44338989	21,03845215	21,54957199	19,95248032	21,23911285	21,98891449	20,39571381	21,14364052	23,52001381	21,75678444	20,41069603	19,08964729	19,9205761	17,89900208	21,31401443	P00966;Q5T6L6;Q5T6L5	P00966;Q5T6L6;Q5T6L5	Argininosuccinate synthase	ASS1	3	1184
20,96930313	22,25908279	20,11018753	20,27059174	19,69530296	20,85749245	23,40171432	20,16472054	21,97077751	21,03932381	20,26888084	22,46928787	21,10846519	23,58817863	21,87975883	21,94592476	22,59823418	22,23905563	25,11878204	20,74894714	P01008;Q8TCE1;CON__P41361	P01008;Q8TCE1	Antithrombin-III	SERPINC1	3	1185
23,2411232	23,83807373	21,81413269	22,83618736	22,16235542	22,37975502	24,93669891	23,00802422	26,22776985	23,08176994	23,20542717	24,54339027	24,95960808	25,43999672	23,71701431	23,72202873	23,3877182	24,23293686	25,46606636	22,2931118	P01009;A0A024R6I7;P01009-2;A0A0G2JRN3;P01009-3;G3V2B9;G3V544;A0A0B4J278;G3V387;G3V5R8	P01009;A0A024R6I7;P01009-2;A0A0G2JRN3;P01009-3	Alpha-1-antitrypsin;Short peptide from AAT	SERPINA1	10	1186
21,70510101	23,22633553	20,40259933	21,9212532	21,66604996	21,53454781	23,45951462	24,44890785	22,60765457	21,17450714	21,29457092	21,73111153	23,84775925	23,87886047	21,96648788	21,25609207	21,17901039	20,77916527	22,50915527	21,10367203	P01011;G3V3A0;G3V595;P01011-2;A0A087WY93;P01011-3	P01011;G3V3A0	Alpha-1-antichymotrypsin;Alpha-1-antichymotrypsin His-Pro-less	SERPINA3	6	1187
16,49053764	18,01192665	16,07194328	NaN	NaN	17,22947693	20,20383072	19,45273972	19,92182732	18,80829239	17,64814758	19,27173233	20,49638557	19,86506653	19,15859413	18,27321243	19,38723946	17,88339424	18,87984085	18,28306198	P01019	P01019	Angiotensinogen;Angiotensin-1;Angiotensin-2;Angiotensin-3	AGT	1	1188
23,6768055	24,31465149	23,90903091	23,71187782	21,83564758	24,03657532	24,2448864	24,75755692	24,06989098	22,5222187	22,10504723	22,64921761	25,11842537	23,92116165	23,95633125	23,303545	23,11681747	21,86344147	22,96425056	28,74313545	P01023;P20742;CON__ENSEMBL:ENSBTAP00000024146;P20742-2;F8W7L3;H0YFH1;F5H1E8	P01023	Alpha-2-macroglobulin	A2M	7	1189
22,90532684	24,05581474	23,86344147	23,38903236	23,90921402	23,91843414	24,22192001	25,26699448	25,1011734	23,11388016	24,00650215	23,48025131	25,47466278	25,72442436	23,17634964	23,54615974	23,51448631	23,91716003	24,64163017	21,74669266	P01024;M0QYC8;M0R0Q9;M0QXZ3	P01024	Complement C3;Complement C3 beta chain;Complement C3 alpha chain;C3a anaphylatoxin;Complement C3b alpha chain;Complement C3c alpha chain fragment 1;Complement C3dg fragment;Complement C3g fragment;Complement C3d fragment;Complement C3f fragment;Complement C3c alpha chain fragment 2	C3	4	1190
NaN	19,43473434	19,09625244	NaN	19,4569149	NaN	19,42593384	19,82531929	21,46318626	19,03606606	19,09364891	21,06822014	20,19207573	19,79935455	19,82822037	NaN	NaN	19,86833954	19,08778381	NaN	P01031	P01031	Complement C5;Complement C5 beta chain;Complement C5 alpha chain;C5a anaphylatoxin;Complement C5 alpha chain	C5	1	1191
20,71439552	20,60738373	20,07848358	19,35489845	20,02418137	19,09707451	19,94735146	19,60004997	19,14546967	19,05991554	NaN	17,86942482	20,14469719	18,95960045	20,37591743	19,16491699	NaN	18,61478806	19,46383476	NaN	P01033;Q5H9A7;Q5H9B5;H0Y789;Q5H9B4	P01033;Q5H9A7;Q5H9B5	Metalloproteinase inhibitor 1	TIMP1	5	1192
19,60104942	19,23869324	17,82463646	19,44929695	19,80039787	18,01301765	21,43532372	18,33812714	17,70893478	18,39945412	NaN	17,82792473	19,0276413	22,04942894	19,60501671	17,80006599	18,44180107	18,55932426	20,89533806	20,86816025	P01034	P01034	Cystatin-C	CST3	1	1193
18,37101173	18,71706009	18,1722126	17,90018272	17,27139091	17,96352768	17,8181572	18,87648773	19,02510262	17,57511139	17,4616394	16,24601746	19,11710548	NaN	17,14599228	NaN	17,07744217	NaN	15,83318615	16,31109238	P01040;C9J0E4	P01040;C9J0E4	Cystatin-A	CSTA	2	1194
18,77052879	18,77760887	18,21915817	18,85187721	18,08332443	18,55329895	19,59147453	19,27735138	19,40170479	18,91899109	18,35104179	19,62031364	20,52296066	20,84475517	19,62953758	19,07216454	18,94309235	18,72087288	20,46782112	18,96059036	P01042;P01042-2;P01042-3	P01042;P01042-2;P01042-3	Kininogen-1;Kininogen-1 heavy chain;T-kinin;Bradykinin;Lysyl-bradykinin;Kininogen-1 light chain;Low molecular weight growth-promoting factor	KNG1	3	1195
23,48209953	22,04633522	22,5021534	23,78726006	24,28418541	22,3134613	23,45022964	20,68773842	21,5128231	21,79582405	21,72903824	21,60991096	22,65202141	23,18873024	24,03808403	20,81925011	23,52121162	24,26105118	20,47209167	18,24279213	P01591;D6RD17;D6RHJ6;C9JA05	P01591;D6RD17;D6RHJ6	Immunoglobulin J chain	IGJ	4	1196
16,82823563	17,19969177	16,69995117	16,7629261	17,14290428	16,96713638	18,22853661	16,90524673	17,62335205	17,16457367	NaN	NaN	17,22515106	16,90112686	16,90454102	15,83757877	16,30643463	16,88988495	NaN	NaN	P01599	P01599	Ig kappa chain V-I region Gal		1	1197
21,51532745	22,02523041	20,81987381	21,9248085	22,41338348	21,77984619	22,05890465	21,97571754	22,34910965	21,52324867	21,46253777	20,3442955	21,49974632	22,9275589	22,56083107	20,96084404	21,30295944	21,48522377	19,19690895	18,87096024	P01619	P01619	Ig kappa chain V-III region B6		1	1198
NaN	18,95418549	17,02917862	NaN	19,22291374	18,89365196	18,86026955	18,7418232	19,01783562	18,78876877	NaN	18,36478424	NaN	20,68131828	NaN	NaN	18,36973381	19,07710266	NaN	NaN	P01700	P01700	Ig lambda chain V-I region HA		1	1199
19,2957592	20,22587967	18,51267815	20,21442413	20,40468025	19,19700623	19,08724022	18,89213943	18,55067253	18,22317123	18,00052834	18,31769562	21,11413383	20,0372467	20,42981911	19,21129036	17,95509338	18,91633987	15,11292839	NaN	P01743;A0A0B4J2H0;A0A0C4DH29;P01742;P0DP01	P01743;A0A0B4J2H0;A0A0C4DH29;P01742;P0DP01	Ig heavy chain V-I region HG3;Ig heavy chain V-I region EU		5	1200
17,05218506	16,71853256	17,67162323	17,9457531	19,96253967	17,66726494	18,70698166	19,03823853	21,5240612	18,27380562	17,52604103	NaN	17,42028999	18,33677673	20,85885811	17,51945114	18,45129204	18,32557869	17,68913841	15,75572205	P01780;A0A0B4J1V1;P01762;P01763;A0A0B4J1X8;A0A0C4DH32;A0A075B7F0;P01766	P01780;A0A0B4J1V1;P01762;P01763	Ig heavy chain V-III region JON;Ig heavy chain V-III region TRO;Ig heavy chain V-III region WEA		8	1201
23,81850815	23,84852219	23,8854847	24,0543232	24,93017006	23,98172188	23,30799866	21,53692055	18,94283485	22,0908432	17,12090683	20,7923336	20,25060844	19,26574707	23,26212692	18,44188309	23,49972153	25,05374336	20,45030594	17,56851959	P01833	P01833	Polymeric immunoglobulin receptor;Secretory component	PIGR	1	1202
23,97936821	23,65665436	24,75674438	25,56874466	25,41496468	24,61037254	24,69651985	25,12439346	25,18412018	24,36125183	24,21059418	23,02927971	24,76506615	24,48572731	25,09458351	23,28517342	24,37012672	24,59149361	23,20000267	21,63617516	P01834	P01834	Ig kappa chain C region	IGKC	1	1203
19,7243576	20,0684166	19,44117355	19,16186905	20,08692932	21,49940681	23,06217003	20,4328804	21,61387253	20,4342041	22,03965759	21,89274788	23,25335312	21,01065636	20,31572914	17,65263557	17,70374107	20,96056175	19,08181572	18,99929047	P01911;Q5Y7A7;P01912	P01911;Q5Y7A7;P01912	HLA class II histocompatibility antigen, DRB1-15 beta chain;HLA class II histocompatibility antigen, DRB1-13 beta chain;HLA class II histocompatibility antigen, DRB1-3 chain	HLA-DRB1	3	1204
24,65381622	22,4788208	25,75419617	26,16244316	25,36472893	23,60512543	21,30735779	26,13149643	22,59281731	19,91198921	21,88054276	20,7634449	21,96975899	22,02316666	19,54302406	21,23034477	21,45055771	19,92539597	22,69865036	21,04953003	P02042;E9PFT6;E9PEW8;C9JRG0;P02100;A8MUF7	P02042;E9PFT6;E9PEW8	Hemoglobin subunit delta	HBD	6	1205
21,22605705	23,62633705	22,13348389	20,28827667	20,51931763	22,75747681	22,86863136	23,49472618	24,33640289	23,80793762	23,20266533	21,8773632	21,74007797	24,17272186	25,95129204	25,99388504	25,05907822	23,00744438	21,06880951	24,78536415	P02452;I3L3H7	P02452	Collagen alpha-1(I) chain	COL1A1	2	1206
NaN	20,2693367	NaN	NaN	NaN	NaN	19,51831818	NaN	16,84781647	17,10809517	NaN	19,0625782	NaN	17,72274017	24,71292877	19,52760696	20,30507851	NaN	21,71154213	22,33818626	P02458;P02458-1	P02458;P02458-1	Collagen alpha-1(II) chain;Collagen alpha-1(II) chain;Chondrocalcin	COL2A1	2	1207
20,82857704	23,44063187	21,71229935	19,90939713	19,76159668	21,20633698	17,8994751	20,77667809	22,21032715	21,90606117	22,40306854	18,54724884	19,74340057	22,49069405	22,1811657	23,71973228	22,89171028	21,06953049	20,46941185	22,02492523	P02461;CON__P04258;P02461-2;H7C435	P02461;CON__P04258;P02461-2;H7C435	Collagen alpha-1(III) chain	COL3A1	4	1208
26,71554947	27,26409721	27,27630806	26,73995399	27,26963615	27,44782066	28,10134315	27,36068153	28,10044098	27,94279671	27,33645439	27,84212112	27,10409546	28,53289413	28,46080399	28,47645569	28,4676609	27,76780891	28,02949524	28,9542141	P02545;P02545-3;P02545-6;P02545-2;P02545-4;P02545-5;Q3BDU5;Q5TCI8;H0YAB0;A0A0C4DGC5	P02545;P02545-3;P02545-6;P02545-2;P02545-4;P02545-5;Q3BDU5;Q5TCI8	Prelamin-A/C;Lamin-A/C	LMNA	10	1209
19,27435112	NaN	19,52565765	18,21702957	19,81042671	18,01503372	NaN	18,66125679	17,72826576	NaN	NaN	NaN	NaN	NaN	NaN	17,23116493	17,31212044	NaN	NaN	17,84371185	P02549;P02549-2	P02549;P02549-2	Spectrin alpha chain, erythrocyte	SPTA1	2	1210
18,8189373	20,41771698	17,78819656	19,09251404	18,0491581	18,68489838	NaN	NaN	NaN	NaN	NaN	NaN	NaN	NaN	NaN	NaN	NaN	NaN	NaN	NaN	P02585;C9J7T9	P02585;C9J7T9	Troponin C, skeletal muscle	TNNC2	2	1211
22,73828506	23,07394981	23,15986443	23,56162453	22,696064	22,45327187	24,41564178	24,29761124	25,54179573	23,52372742	23,20169449	24,07928276	25,67589188	25,7073822	23,80882263	23,45676041	24,08440018	22,96352768	24,87281609	23,09098816	P02647;F8W696	P02647;F8W696	Apolipoprotein A-I;Truncated apolipoprotein A-I	APOA1	2	1212
17,79956055	17,85056496	19,73661423	19,66750717	19,83414459	NaN	21,94148827	20,94041443	23,2831974	21,40950394	20,92223358	24,77741051	24,51080894	22,58166695	20,29602814	22,05483818	20,85604858	19,41983604	21,77342033	20,30463219	P02649;H0Y7L5;E7ERP7;E9PEV4;CON__Q03247	P02649;H0Y7L5;E7ERP7;E9PEV4	Apolipoprotein E	APOE	5	1213
18,89213943	18,3693924	19,87059975	19,52087212	19,39395523	NaN	20,05510139	20,05946541	19,51464462	19,44713974	19,18676758	19,05756378	19,10064697	21,49838448	21,15517616	21,08043671	19,13388062	19,95105743	20,79074287	19,68366623	V9GYM3;P02652;V9GYG9;V9GYS1;V9GYC1;V9GYE3	V9GYM3;P02652;V9GYG9;V9GYS1;V9GYC1;V9GYE3	Apolipoprotein A-II;Truncated apolipoprotein A-II	APOA2	6	1214
23,90600586	23,55109978	24,54521751	24,66866112	24,95854568	23,55648804	21,10808372	23,62254524	23,8102932	21,11603928	22,60050392	21,41281509	24,4952755	24,01758766	20,39895248	23,1356945	21,2510128	20,18978691	22,80146027	21,99230766	P02671;P02671-2;A0A087WUA0	P02671;P02671-2	Fibrinogen alpha chain;Fibrinopeptide A;Fibrinogen alpha chain	FGA	3	1215
23,06177521	23,25146103	24,78581429	25,06899071	25,1590786	23,44215012	21,39837837	22,96821213	23,36345863	21,84506035	22,28680992	21,59814262	25,37789154	23,7025032	20,4817791	22,98321915	22,14342117	19,59492302	23,69604301	21,72920418	P02675;D6REL8;CON__P02676	P02675;D6REL8	Fibrinogen beta chain;Fibrinopeptide B;Fibrinogen beta chain	FGB	3	1216
24,10828972	24,46113968	25,16192436	25,28711319	25,93357277	23,6408596	21,24811935	24,14297104	24,28425598	22,16986656	23,01804733	22,20173836	26,28653145	24,79629898	20,92976379	23,71701431	22,74935532	20,27161789	24,04234886	22,63511276	C9JC84;P02679;C9JEU5;P02679-2	C9JC84;P02679;C9JEU5;P02679-2	Fibrinogen gamma chain	FGG	4	1217
18,72290802	17,88816071	17,10870743	17,24979782	19,19650078	18,52420425	16,99931717	19,05967712	16,39504814	15,76722717	17,52328682	NaN	16,55166245	NaN	NaN	NaN	17,54374123	NaN	16,08453941	NaN	P02689;P15090;E5RH45;E5RIR0	P02689;P15090;E5RH45;E5RIR0	Myelin P2 protein;Fatty acid-binding protein, adipocyte	PMP2;FABP4	4	1218
23,81225395	21,76157951	23,47432137	23,40794945	24,55233002	21,99472618	18,44240952	23,48578835	20,39842987	18,15358162	18,6852417	17,57126427	19,32934952	19,57865334	19,39765739	21,02729034	19,59495926	19,08755112	20,34527016	20,51835823	P02730;P02730-2;A0A0A0MS98	P02730;P02730-2;A0A0A0MS98	Band 3 anion transport protein	SLC4A1	3	1219
19,60259056	19,77144814	19,78478241	20,11718178	21,28619003	20,32399559	22,03600502	21,29726028	22,96677017	21,51667595	23,48677063	24,20262146	23,6746521	23,67325211	17,44758415	17,91724396	20,08433533	19,19303894	20,77828217	NaN	P02743	P02743	Serum amyloid P-component;Serum amyloid P-component(1-203)	APCS	1	1220
NaN	NaN	17,77808952	16,3368206	17,72207451	17,4765873	18,963274	17,91052628	19,0790062	17,29920769	18,44673538	18,35354233	18,01230812	19,43969345	18,11125755	NaN	NaN	18,69489479	17,86731529	NaN	P02747	P02747	Complement C1q subcomponent subunit C	C1QC	1	1221
19,11893082	19,83496094	17,42603493	18,71061897	18,98923302	18,08280373	20,57292938	19,00154495	21,08660507	19,70799255	18,83083725	21,77868271	20,80695534	20,44151688	19,09990311	17,66587639	17,99909782	17,77667809	18,99280548	16,78609085	P02748;CON__Q3MHN2	P02748	Complement component C9;Complement component C9a;Complement component C9b	C9	2	1222
17,63190269	18,53693008	17,20657539	17,62677765	NaN	17,00107765	19,26631927	19,40082932	17,35973167	17,38414383	17,98737526	18,08061981	19,02542686	18,32856178	18,85674858	17,90589142	17,97986031	16,02284431	20,06526375	NaN	P02749;J3QLI0;J3QRN2;J3KS17;CON__P17690	P02749;J3QLI0;J3QRN2	Beta-2-glycoprotein 1	APOH	5	1223
NaN	19,87777519	NaN	NaN	NaN	16,29057693	19,97365189	19,15105629	17,78199959	16,97039795	15,76797771	19,15573311	21,69506454	19,85548592	16,4440937	16,26890755	17,27957344	16,25692749	17,00525093	16,19342995	P02750	P02750	Leucine-rich alpha-2-glycoprotein	LRG1	1	1224
23,4895916	23,72515297	24,62784004	23,69466209	25,39920616	24,88166428	28,80903625	26,5839119	28,22788811	27,78737068	26,26279068	26,66844368	24,57778931	24,54274178	27,74149704	26,88832283	26,60144615	24,00084114	23,50542831	24,35110664	P02751;P02751-3;P02751-17;P02751-5;P02751-6;P02751-15;P02751-7;P02751-8;P02751-14;P02751-9;P02751-10;P02751-13;P02751-11;P02751-4;P02751-12;H0Y7Z1;P02751-16;P02751-2;H0Y4K8	P02751;P02751-3;P02751-17;P02751-5;P02751-6;P02751-15;P02751-7;P02751-8;P02751-14;P02751-9;P02751-10;P02751-13;P02751-11;P02751-4;P02751-12	Fibronectin;Anastellin;Ugl-Y1;Ugl-Y2;Ugl-Y3	FN1	19	1225
19,6243	19,96747398	18,95679665	20,59832573	20,81932831	20,60521507	23,12513542	20,09674072	22,16023254	21,61557961	20,67624664	23,57253647	23,17618179	22,78106689	19,89925385	21,04586983	22,52511406	21,13062859	21,43094254	19,23864746	P02760;S4R3Y4;S4R471	P02760;S4R3Y4;S4R471	Protein AMBP;Alpha-1-microglobulin;Inter-alpha-trypsin inhibitor light chain;Trypstatin	AMBP	3	1226
22,81628418	24,27852631	19,79922867	21,09242439	20,27605629	20,78604317	23,68656349	23,84747124	23,08214378	23,09993744	20,76797676	22,9611454	25,17390442	24,5710907	22,46405983	23,14348412	22,94061089	21,19730568	23,07210159	22,46131516	P02763	P02763	Alpha-1-acid glycoprotein 1	ORM1	1	1227
NaN	NaN	NaN	NaN	16,40869522	NaN	NaN	18,26613617	16,72507286	16,84671402	16,38621521	18,23523903	16,7712059	NaN	NaN	NaN	NaN	NaN	15,79034805	NaN	P02786;G3V0E5;F8WBE5	P02786;G3V0E5	Transferrin receptor protein 1;Transferrin receptor protein 1, serum form	TFRC	3	1228
24,16338539	25,56086731	24,18366623	24,13711739	23,95402527	24,59417343	25,41173744	24,20277023	24,65047836	23,85870743	23,9225235	24,0375824	25,35759926	27,08283806	25,36952782	24,39656258	25,33296013	24,19008827	25,75396729	23,55039406	P02787;H7C5E8;C9JVG0;F8WCI6;F8WEK9;C9JB55;F8WC57	P02787	Serotransferrin	TF	7	1229
22,20469666	23,45236778	21,40483665	21,52812195	22,24759865	22,78722	24,79268074	22,34959602	23,51267815	22,63464737	22,3254509	23,82444572	23,72743988	25,31858635	23,67594528	23,54403877	23,31091309	22,48905182	23,4596405	22,47743797	P02790;Q9BS19	P02790;Q9BS19	Hemopexin	HPX	2	1230
22,03257942	21,37416649	22,33363533	22,98825645	22,9861393	21,73541641	24,3954525	24,29151154	25,56569672	24,35622215	23,00056648	23,73923302	25,83079338	23,30061531	22,96786118	23,81938553	23,69412994	22,58456039	22,09725571	21,4470787	P02792	P02792	Ferritin light chain	FTL	1	1231
23,03970909	22,76101303	22,72854042	23,05999374	22,59730148	23,38942528	24,23958015	23,23084259	23,50700188	24,07977104	22,64629745	24,53237343	24,08310318	26,05765343	23,95091438	24,91743279	24,27255821	24,10549545	23,46874046	23,68923187	P02794;G3V192;G3V1D1;E9PKY7;E9PRK8;E9PK45;E9PKM5;E9PPQ4;E9PQR3	P02794;G3V192;G3V1D1;E9PKY7;E9PRK8	Ferritin heavy chain;Ferritin	FTH1	9	1232
NaN	NaN	NaN	NaN	NaN	NaN	NaN	NaN	NaN	NaN	NaN	NaN	NaN	NaN	NaN	NaN	NaN	17,26159859	17,88726807	NaN	P13640;P02795;P13640-2;P80297;P04731;P80294;CON__P67983;P04732;Q8N339;H3BSF1	P13640;P02795;P13640-2;P80297;P04731;P80294;CON__P67983;P04732;Q8N339;H3BSF1	Metallothionein-1G;Metallothionein-2;Metallothionein-1X;Metallothionein-1A;Metallothionein-1H;Metallothionein-1E;Metallothionein-1M	MT1G;MT2A;MT1X;MT1A;MT1H;MT1E;MT1M	10	1233
NaN	22,23815155	NaN	NaN	NaN	NaN	15,58833408	16,96781158	NaN	NaN	15,59543228	NaN	NaN	NaN	15,82684612	NaN	NaN	NaN	NaN	NaN	P02814	P02814	Submaxillary gland androgen-regulated protein 3B;Peptide P-A;Peptide D1A	SMR3B	1	1234
NaN	NaN	18,75805473	NaN	19,14228249	17,67872429	NaN	18,64856911	18,90015411	18,74579811	17,80511475	16,98748589	18,97466087	19,82406044	NaN	NaN	18,2334137	19,06052208	17,87801552	NaN	P04003;A6PVY5;F2Z2V7	P04003	C4b-binding protein alpha chain	C4BPA	3	1236
22,67923546	21,82896423	22,02847099	21,56267357	22,9718132	22,06075287	23,71219444	22,81599045	25,39093399	23,48123741	24,02132034	26,8256588	24,15460396	24,4667511	21,80687714	21,52731133	22,33106804	21,77350235	22,70735741	22,02238846	P04004;CON__Q3ZBS7;H0YJW9	P04004	Vitronectin;Vitronectin V65 subunit;Vitronectin V10 subunit;Somatomedin-B	VTN	3	1237
22,55449867	20,91968918	22,56446457	23,15028763	23,38916206	22,29092026	21,14120865	23,26241302	21,17943573	20,91692352	21,85353851	21,69481087	22,35627556	20,7910614	20,93207359	21,12325668	20,15906334	20,5612278	20,83252144	19,88592911	P04040	P04040	Catalase	CAT	1	1238
22,74484634	21,97214508	22,61427689	22,12445641	21,83147812	21,2572422	22,01195335	19,35158157	NaN	19,72961044	18,32711411	19,03711319	18,90236282	19,9802227	21,10315895	21,17108917	20,54274178	19,96845818	20,5093956	20,11781502	P04066	P04066	Tissue alpha-L-fucosidase	FUCA1	1	1239
24,58296394	24,82138252	25,23033714	25,23333931	25,08168221	25,25245094	23,95464706	25,35763168	25,15946388	25,16384506	25,66641426	24,86377144	26,33672714	24,38297844	23,82289124	23,69455528	23,94234848	23,86287308	24,03733063	24,84350014	P04075-2;P04075;J3KPS3;H3BQN4;H3BPS8;H3BUH7;H3BR68;H3BU78;H3BR04;H3BMQ8;P05062;A0A3B3IS80;A0A087WXX2	P04075-2;P04075;J3KPS3;H3BQN4;H3BPS8	Fructose-bisphosphate aldolase A;Fructose-bisphosphate aldolase	ALDOA	13	1240
24,31520462	24,22912598	22,81417274	22,86219215	22,6275177	22,80758476	23,88371658	23,76718903	24,08893585	22,95526695	22,72675323	22,28294182	24,76415443	23,13317108	23,800354	22,4329052	23,33306313	22,80597305	23,27568626	22,28282928	P04080;A0A1W2PS52;A0A1W2PQG6	P04080;A0A1W2PS52;A0A1W2PQG6	Cystatin-B	CSTB	3	1241
24,34921837	24,83778572	24,94538879	24,30959511	24,87567711	25,65359688	27,01371765	25,06422806	24,65883636	25,29932404	24,12147141	24,49484825	24,55080605	24,72442436	26,61708832	26,84325981	26,40506363	25,72985268	26,60964012	27,45301247	P04083;Q5T3N1;Q5T3N0	P04083	Annexin A1	ANXA1	3	1242
19,06226158	19,06120682	19,4608593	19,59202194	18,40955734	19,36990356	19,06781197	21,24289703	20,18046761	19,80134583	19,28800583	18,53004837	20,08030701	20,34505463	18,86042023	19,19904518	NaN	NaN	19,7015934	18,68177986	P04114;A8MUN2;CON__ENSEMBL:ENSBTAP00000032840	P04114	Apolipoprotein B-100;Apolipoprotein B-48	APOB	3	1243
18,76179123	18,63243484	21,44990158	20,5703373	21,12085533	20,27355385	19,50858307	20,52983856	21,40400505	22,08073044	21,72733498	20,37506866	20,04340172	20,97952652	21,16459846	21,79423904	20,98572159	21,03865433	20,21288109	18,69974899	P04179;P04179-4;P04179-2;F5GYZ5;F5H4R2;P04179-3;F5H3C5;G8JLJ2	P04179;P04179-4;P04179-2;F5GYZ5;F5H4R2;P04179-3;F5H3C5	Superoxide dismutase [Mn], mitochondrial	SOD2	8	1244
[truncated: 1,528 more rows]

## Sheet: Suppl__T3
Supplementary Table 3. Correlation coefficient (Pearson r) among the LFQ intensities of total proteins identified in the three analyzed groups (normal salivary gland, pleomorphic adenoma and carcinoma ex-pleomorphic adenoma).
[truncated: 21 more rows]

## Sheet: Suppl__T4
Supplementary Table 4. Proteins showed significantly different levels between analyzed groups (n=799).
[truncated: 802 more rows]
