# Supplementary material for: Pleomorphic adenoma and carcinoma ex‐pleomorphic adenoma tumorigenesis: A proteomic analysis
Source: Oral Dis. 2024 Aug 18;31(3):865–78. doi: 10.1111/odi.15109 (PMC12021308; doi:10.1111/odi.15109)
Supplement: Supplementary file 4 — Tables S5–S8 [file ODI-31-865-s002.xlsx]

## Sheet: Suppl T5
Supplementary Table 5: GO biological process of dysregulated proteins (P <0.05; 2≥ log2 FC ≤ -2) in analyzed groups.
#term ID	term description	observed gene count	background gene count	strength	false discovery rate	matching proteins in your network (IDs)	matching proteins in your network (labels)
GO:0006613	cotranslational protein targeting to membrane	12	97	1.44	1.17e-10	9606.ENSP00000223641,9606.ENSP00000244763,9606.ENSP00000262213,9606.ENSP00000311430,9606.ENSP00000346050,9606.ENSP00000346088,9606.ENSP00000357998,9606.ENSP00000377640,9606.ENSP00000378163,9606.ENSP00000385958,9606.ENSP00000463784,9606.ENSP00000464813	SEC61B,SSR1,TRAM1,RPL4,RPS3A,RPL22,SEC63,RPL24,RPL34,RPS14,RPL26,RPL27
GO:0006614	SRP-dependent cotranslational protein targeting to membrane	10	92	1.39	1.77e-08	9606.ENSP00000223641,9606.ENSP00000311430,9606.ENSP00000346050,9606.ENSP00000346088,9606.ENSP00000357998,9606.ENSP00000377640,9606.ENSP00000378163,9606.ENSP00000385958,9606.ENSP00000463784,9606.ENSP00000464813	SEC61B,RPL4,RPS3A,RPL22,SEC63,RPL24,RPL34,RPS14,RPL26,RPL27
GO:0090150	establishment of protein localization to membrane	13	217	1.13	1.77e-08	9606.ENSP00000223641,9606.ENSP00000244763,9606.ENSP00000262213,9606.ENSP00000311430,9606.ENSP00000346050,9606.ENSP00000346088,9606.ENSP00000349259,9606.ENSP00000357998,9606.ENSP00000377640,9606.ENSP00000378163,9606.ENSP00000385958,9606.ENSP00000463784,9606.ENSP00000464813	SEC61B,SSR1,TRAM1,RPL4,RPS3A,RPL22,SPTBN1,SEC63,RPL24,RPL34,RPS14,RPL26,RPL27
GO:0006412	translation	15	362	0.97	2.95e-08	9606.ENSP00000216554,9606.ENSP00000231572,9606.ENSP00000248342,9606.ENSP00000264161,9606.ENSP00000307567,9606.ENSP00000311430,9606.ENSP00000346050,9606.ENSP00000346088,9606.ENSP00000364794,9606.ENSP00000376056,9606.ENSP00000377640,9606.ENSP00000378163,9606.ENSP00000385958,9606.ENSP00000463784,9606.ENSP00000464813	EIF5,RARS,EIF3K,DARS,QARS,RPL4,RPS3A,RPL22,IARS,EEF1B2,RPL24,RPL34,RPS14,RPL26,RPL27
GO:0006605	protein targeting	14	318	1.0	5.33e-08	9606.ENSP00000222005,9606.ENSP00000223641,9606.ENSP00000244763,9606.ENSP00000262213,9606.ENSP00000265062,9606.ENSP00000311430,9606.ENSP00000346050,9606.ENSP00000346088,9606.ENSP00000357998,9606.ENSP00000377640,9606.ENSP00000378163,9606.ENSP00000385958,9606.ENSP00000463784,9606.ENSP00000464813	CDC37,SEC61B,SSR1,TRAM1,RAB7A,RPL4,RPS3A,RPL22,SEC63,RPL24,RPL34,RPS14,RPL26,RPL27
GO:0006518	peptide metabolic process	16	497	0.86	1.39e-07	9606.ENSP00000216554,9606.ENSP00000231572,9606.ENSP00000248342,9606.ENSP00000264161,9606.ENSP00000296046,9606.ENSP00000307567,9606.ENSP00000311430,9606.ENSP00000346050,9606.ENSP00000346088,9606.ENSP00000364794,9606.ENSP00000376056,9606.ENSP00000377640,9606.ENSP00000378163,9606.ENSP00000385958,9606.ENSP00000463784,9606.ENSP00000464813	EIF5,RARS,EIF3K,DARS,CPA3,QARS,RPL4,RPS3A,RPL22,IARS,EEF1B2,RPL24,RPL34,RPS14,RPL26,RPL27
GO:0008104	protein localization	30	1966	0.54	1.39e-07	9606.ENSP00000200135,9606.ENSP00000222005,9606.ENSP00000223641,9606.ENSP00000244763,9606.ENSP00000262213,9606.ENSP00000262646,9606.ENSP00000264028,9606.ENSP00000265062,9606.ENSP00000273398,9606.ENSP00000281513,9606.ENSP00000286091,9606.ENSP00000293760,9606.ENSP00000311430,9606.ENSP00000346050,9606.ENSP00000346088,9606.ENSP00000349259,9606.ENSP00000357998,9606.ENSP00000359504,9606.ENSP00000362946,…	ZW10,CDC37,SEC61B,SSR1,TRAM1,RAB2A,ARCN1,RAB7A,ATP6V1A,NBAS,PDIA4,LEMD2,RPL4,RPS3A,RPL22,SPTBN1,SEC63,GBP1,RAB14,MAPRE1,FLOT1,TMSB4X,RPL24,RPL34,SEC24A,RPS14,SCFD1,TOR1AIP1,RPL26,RPL27
GO:0043604	amide biosynthetic process	16	495	0.86	1.39e-07	9606.ENSP00000216554,9606.ENSP00000231572,9606.ENSP00000236959,9606.ENSP00000248342,9606.ENSP00000264161,9606.ENSP00000307567,9606.ENSP00000311430,9606.ENSP00000346050,9606.ENSP00000346088,9606.ENSP00000364794,9606.ENSP00000376056,9606.ENSP00000377640,9606.ENSP00000378163,9606.ENSP00000385958,9606.ENSP00000463784,9606.ENSP00000464813	EIF5,RARS,ATIC,EIF3K,DARS,QARS,RPL4,RPS3A,RPL22,IARS,EEF1B2,RPL24,RPL34,RPS14,RPL26,RPL27
GO:0006413	translational initiation	10	142	1.2	1.99e-07	9606.ENSP00000216554,9606.ENSP00000248342,9606.ENSP00000311430,9606.ENSP00000346050,9606.ENSP00000346088,9606.ENSP00000377640,9606.ENSP00000378163,9606.ENSP00000385958,9606.ENSP00000463784,9606.ENSP00000464813	EIF5,EIF3K,RPL4,RPS3A,RPL22,RPL24,RPL34,RPS14,RPL26,RPL27
GO:0051234	establishment of localization	44	4248	0.37	4.67e-07	9606.ENSP00000200135,9606.ENSP00000222005,9606.ENSP00000223641,9606.ENSP00000225665,9606.ENSP00000244763,9606.ENSP00000252595,9606.ENSP00000262094,9606.ENSP00000262213,9606.ENSP00000262646,9606.ENSP00000264028,9606.ENSP00000265062,9606.ENSP00000266544,9606.ENSP00000271638,9606.ENSP00000273398,9606.ENSP00000281513,9606.ENSP00000286091,9606.ENSP00000286788,9606.ENSP00000293760,9606.ENSP00000301071,…	ZW10,CDC37,SEC61B,SLC25A11,SSR1,SLC27A1,RAB27B,TRAM1,RAB2A,ARCN1,RAB7A,NDUFA9,S100A11,ATP6V1A,NBAS,PDIA4,CCT8,LEMD2,TUBA1A,RPL4,HSPH1,HBB,RPS3A,RPL22,ANXA6,SPTBN1,MT-CYB,SEC63,CAP1,RAB14,FLOT1,ASPH,HBD,CALML5,TMSB4X,RPL24,RPL34,SEC24A,RPS14,SCFD1,GOLGA2,COX4I1,RPL26,RPL27
GO:0072657	protein localization to membrane	14	405	0.89	5.41e-07	9606.ENSP00000223641,9606.ENSP00000244763,9606.ENSP00000262213,9606.ENSP00000311430,9606.ENSP00000346050,9606.ENSP00000346088,9606.ENSP00000349259,9606.ENSP00000357998,9606.ENSP00000365569,9606.ENSP00000377640,9606.ENSP00000378163,9606.ENSP00000385958,9606.ENSP00000463784,9606.ENSP00000464813	SEC61B,SSR1,TRAM1,RPL4,RPS3A,RPL22,SPTBN1,SEC63,FLOT1,RPL24,RPL34,RPS14,RPL26,RPL27
GO:0034613	cellular protein localization	24	1367	0.6	5.52e-07	9606.ENSP00000200135,9606.ENSP00000222005,9606.ENSP00000223641,9606.ENSP00000244763,9606.ENSP00000262213,9606.ENSP00000264028,9606.ENSP00000265062,9606.ENSP00000293760,9606.ENSP00000311430,9606.ENSP00000346050,9606.ENSP00000346088,9606.ENSP00000349259,9606.ENSP00000357998,9606.ENSP00000359504,9606.ENSP00000364721,9606.ENSP00000365569,9606.ENSP00000370010,9606.ENSP00000377640,9606.ENSP00000378163,…	ZW10,CDC37,SEC61B,SSR1,TRAM1,ARCN1,RAB7A,LEMD2,RPL4,RPS3A,RPL22,SPTBN1,SEC63,GBP1,MAPRE1,FLOT1,TMSB4X,RPL24,RPL34,SEC24A,RPS14,TOR1AIP1,RPL26,RPL27
GO:0006810	transport	43	4130	0.37	5.76e-07	9606.ENSP00000200135,9606.ENSP00000222005,9606.ENSP00000223641,9606.ENSP00000225665,9606.ENSP00000244763,9606.ENSP00000252595,9606.ENSP00000262094,9606.ENSP00000262213,9606.ENSP00000262646,9606.ENSP00000264028,9606.ENSP00000265062,9606.ENSP00000266544,9606.ENSP00000271638,9606.ENSP00000273398,9606.ENSP00000281513,9606.ENSP00000286091,9606.ENSP00000286788,9606.ENSP00000301071,9606.ENSP00000311430,…	ZW10,CDC37,SEC61B,SLC25A11,SSR1,SLC27A1,RAB27B,TRAM1,RAB2A,ARCN1,RAB7A,NDUFA9,S100A11,ATP6V1A,NBAS,PDIA4,CCT8,TUBA1A,RPL4,HSPH1,HBB,RPS3A,RPL22,ANXA6,SPTBN1,MT-CYB,SEC63,CAP1,RAB14,FLOT1,ASPH,HBD,CALML5,TMSB4X,RPL24,RPL34,SEC24A,RPS14,SCFD1,GOLGA2,COX4I1,RPL26,RPL27
GO:0033036	macromolecule localization	31	2268	0.49	5.76e-07	9606.ENSP00000200135,9606.ENSP00000222005,9606.ENSP00000223641,9606.ENSP00000244763,9606.ENSP00000252595,9606.ENSP00000262213,9606.ENSP00000262646,9606.ENSP00000264028,9606.ENSP00000265062,9606.ENSP00000273398,9606.ENSP00000281513,9606.ENSP00000286091,9606.ENSP00000293760,9606.ENSP00000311430,9606.ENSP00000346050,9606.ENSP00000346088,9606.ENSP00000349259,9606.ENSP00000357998,9606.ENSP00000359504,…	ZW10,CDC37,SEC61B,SSR1,SLC27A1,TRAM1,RAB2A,ARCN1,RAB7A,ATP6V1A,NBAS,PDIA4,LEMD2,RPL4,RPS3A,RPL22,SPTBN1,SEC63,GBP1,RAB14,MAPRE1,FLOT1,TMSB4X,RPL24,RPL34,SEC24A,RPS14,SCFD1,TOR1AIP1,RPL26,RPL27
GO:0015031	protein transport	24	1391	0.59	6.16e-07	9606.ENSP00000200135,9606.ENSP00000222005,9606.ENSP00000223641,9606.ENSP00000244763,9606.ENSP00000262213,9606.ENSP00000262646,9606.ENSP00000264028,9606.ENSP00000265062,9606.ENSP00000273398,9606.ENSP00000281513,9606.ENSP00000286091,9606.ENSP00000311430,9606.ENSP00000346050,9606.ENSP00000346088,9606.ENSP00000349259,9606.ENSP00000357998,9606.ENSP00000362946,9606.ENSP00000377640,9606.ENSP00000378163,…	ZW10,CDC37,SEC61B,SSR1,TRAM1,RAB2A,ARCN1,RAB7A,ATP6V1A,NBAS,PDIA4,RPL4,RPS3A,RPL22,SPTBN1,SEC63,RAB14,RPL24,RPL34,SEC24A,RPS14,SCFD1,RPL26,RPL27
GO:0046907	intracellular transport	24	1390	0.59	6.16e-07	9606.ENSP00000200135,9606.ENSP00000222005,9606.ENSP00000223641,9606.ENSP00000244763,9606.ENSP00000262094,9606.ENSP00000262213,9606.ENSP00000262646,9606.ENSP00000264028,9606.ENSP00000265062,9606.ENSP00000301071,9606.ENSP00000311430,9606.ENSP00000346050,9606.ENSP00000346088,9606.ENSP00000349259,9606.ENSP00000357998,9606.ENSP00000362946,9606.ENSP00000377640,9606.ENSP00000378163,9606.ENSP00000381823,…	ZW10,CDC37,SEC61B,SSR1,RAB27B,TRAM1,RAB2A,ARCN1,RAB7A,TUBA1A,RPL4,RPS3A,RPL22,SPTBN1,SEC63,RAB14,RPL24,RPL34,SEC24A,RPS14,SCFD1,GOLGA2,RPL26,RPL27
GO:0051641	cellular localization	30	2180	0.49	7.69e-07	9606.ENSP00000200135,9606.ENSP00000222005,9606.ENSP00000223641,9606.ENSP00000244763,9606.ENSP00000262094,9606.ENSP00000262213,9606.ENSP00000262646,9606.ENSP00000264028,9606.ENSP00000265062,9606.ENSP00000293760,9606.ENSP00000301071,9606.ENSP00000311430,9606.ENSP00000346050,9606.ENSP00000346088,9606.ENSP00000349259,9606.ENSP00000357998,9606.ENSP00000359504,9606.ENSP00000362946,9606.ENSP00000364721,…	ZW10,CDC37,SEC61B,SSR1,RAB27B,TRAM1,RAB2A,ARCN1,RAB7A,LEMD2,TUBA1A,RPL4,RPS3A,RPL22,SPTBN1,SEC63,GBP1,RAB14,MAPRE1,FLOT1,TMSB4X,RPL24,RPL34,SEC24A,RPS14,SCFD1,GOLGA2,TOR1AIP1,RPL26,RPL27
GO:0071705	nitrogen compound transport	26	1690	0.54	1.03e-06	9606.ENSP00000200135,9606.ENSP00000222005,9606.ENSP00000223641,9606.ENSP00000244763,9606.ENSP00000262213,9606.ENSP00000262646,9606.ENSP00000264028,9606.ENSP00000265062,9606.ENSP00000273398,9606.ENSP00000281513,9606.ENSP00000286091,9606.ENSP00000311430,9606.ENSP00000333994,9606.ENSP00000346050,9606.ENSP00000346088,9606.ENSP00000349259,9606.ENSP00000357998,9606.ENSP00000362946,9606.ENSP00000365569,…	ZW10,CDC37,SEC61B,SSR1,TRAM1,RAB2A,ARCN1,RAB7A,ATP6V1A,NBAS,PDIA4,RPL4,HBB,RPS3A,RPL22,SPTBN1,SEC63,RAB14,FLOT1,RPL24,RPL34,SEC24A,RPS14,SCFD1,RPL26,RPL27
GO:0051179	localization	48	5233	0.31	1.59e-06	9606.ENSP00000200135,9606.ENSP00000222005,9606.ENSP00000223641,9606.ENSP00000225665,9606.ENSP00000244763,9606.ENSP00000252595,9606.ENSP00000254898,9606.ENSP00000262094,9606.ENSP00000262213,9606.ENSP00000262646,9606.ENSP00000264028,9606.ENSP00000265062,9606.ENSP00000266544,9606.ENSP00000271638,9606.ENSP00000273398,9606.ENSP00000281513,9606.ENSP00000286091,9606.ENSP00000286788,9606.ENSP00000293760,…	ZW10,CDC37,SEC61B,SLC25A11,SSR1,SLC27A1,MATN2,RAB27B,TRAM1,RAB2A,ARCN1,RAB7A,NDUFA9,S100A11,ATP6V1A,NBAS,PDIA4,CCT8,LEMD2,TUBA1A,RPL4,HSPH1,HBB,RPS3A,RPL22,ANXA6,SPTBN1,MT-CYB,SEC63,GBP1,CAP1,RAB14,MAPRE1,FLOT1,ASPH,HBD,CALML5,TMSB4X,RPL24,RPL34,SEC24A,RPS14,SCFD1,GOLGA2,TOR1AIP1,COX4I1,RPL26,RPL27
GO:0051649	establishment of localization in cell	25	1616	0.54	1.73e-06	9606.ENSP00000200135,9606.ENSP00000222005,9606.ENSP00000223641,9606.ENSP00000244763,9606.ENSP00000262094,9606.ENSP00000262213,9606.ENSP00000262646,9606.ENSP00000264028,9606.ENSP00000265062,9606.ENSP00000293760,9606.ENSP00000301071,9606.ENSP00000311430,9606.ENSP00000346050,9606.ENSP00000346088,9606.ENSP00000349259,9606.ENSP00000357998,9606.ENSP00000362946,9606.ENSP00000377640,9606.ENSP00000378163,…	ZW10,CDC37,SEC61B,SSR1,RAB27B,TRAM1,RAB2A,ARCN1,RAB7A,LEMD2,TUBA1A,RPL4,RPS3A,RPL22,SPTBN1,SEC63,RAB14,RPL24,RPL34,SEC24A,RPS14,SCFD1,GOLGA2,RPL26,RPL27
GO:0043603	cellular amide metabolic process	17	732	0.72	1.75e-06	9606.ENSP00000216554,9606.ENSP00000231572,9606.ENSP00000236959,9606.ENSP00000248342,9606.ENSP00000264161,9606.ENSP00000296046,9606.ENSP00000307567,9606.ENSP00000311430,9606.ENSP00000346050,9606.ENSP00000346088,9606.ENSP00000364794,9606.ENSP00000376056,9606.ENSP00000377640,9606.ENSP00000378163,9606.ENSP00000385958,9606.ENSP00000463784,9606.ENSP00000464813	EIF5,RARS,ATIC,EIF3K,DARS,CPA3,QARS,RPL4,RPS3A,RPL22,IARS,EEF1B2,RPL24,RPL34,RPS14,RPL26,RPL27
GO:0033365	protein localization to organelle	16	649	0.74	2.06e-06	9606.ENSP00000200135,9606.ENSP00000223641,9606.ENSP00000265062,9606.ENSP00000293760,9606.ENSP00000311430,9606.ENSP00000346050,9606.ENSP00000346088,9606.ENSP00000357998,9606.ENSP00000359504,9606.ENSP00000364721,9606.ENSP00000377640,9606.ENSP00000378163,9606.ENSP00000385958,9606.ENSP00000435365,9606.ENSP00000463784,9606.ENSP00000464813	ZW10,SEC61B,RAB7A,LEMD2,RPL4,RPS3A,RPL22,SEC63,GBP1,MAPRE1,RPL24,RPL34,RPS14,TOR1AIP1,RPL26,RPL27
GO:0071702	organic substance transport	28	2040	0.49	2.23e-06	9606.ENSP00000200135,9606.ENSP00000222005,9606.ENSP00000223641,9606.ENSP00000225665,9606.ENSP00000244763,9606.ENSP00000252595,9606.ENSP00000262213,9606.ENSP00000262646,9606.ENSP00000264028,9606.ENSP00000265062,9606.ENSP00000273398,9606.ENSP00000281513,9606.ENSP00000286091,9606.ENSP00000311430,9606.ENSP00000333994,9606.ENSP00000346050,9606.ENSP00000346088,9606.ENSP00000349259,9606.ENSP00000357998,…	ZW10,CDC37,SEC61B,SLC25A11,SSR1,SLC27A1,TRAM1,RAB2A,ARCN1,RAB7A,ATP6V1A,NBAS,PDIA4,RPL4,HBB,RPS3A,RPL22,SPTBN1,SEC63,RAB14,FLOT1,RPL24,RPL34,SEC24A,RPS14,SCFD1,RPL26,RPL27
GO:0000184	nuclear-transcribed mRNA catabolic process, nonsense-mediated decay	8	118	1.18	5.40e-06	9606.ENSP00000311430,9606.ENSP00000346050,9606.ENSP00000346088,9606.ENSP00000377640,9606.ENSP00000378163,9606.ENSP00000385958,9606.ENSP00000463784,9606.ENSP00000464813	RPL4,RPS3A,RPL22,RPL24,RPL34,RPS14,RPL26,RPL27
GO:1901566	organonitrogen compound biosynthetic process	22	1370	0.56	6.75e-06	9606.ENSP00000052754,9606.ENSP00000216554,9606.ENSP00000231572,9606.ENSP00000236959,9606.ENSP00000248342,9606.ENSP00000252595,9606.ENSP00000264161,9606.ENSP00000307567,9606.ENSP00000311430,9606.ENSP00000327336,9606.ENSP00000346050,9606.ENSP00000346088,9606.ENSP00000359539,9606.ENSP00000361140,9606.ENSP00000364794,9606.ENSP00000376056,9606.ENSP00000377640,9606.ENSP00000378163,9606.ENSP00000385958,…	DCN,EIF5,RARS,ATIC,EIF3K,SLC27A1,DARS,QARS,RPL4,BGN,RPS3A,RPL22,GOT1,AKR1A1,IARS,EEF1B2,RPL24,RPL34,RPS14,GOLGA2,RPL26,RPL27
GO:0006401	RNA catabolic process	10	237	0.98	8.19e-06	9606.ENSP00000281513,9606.ENSP00000311430,9606.ENSP00000346050,9606.ENSP00000346088,9606.ENSP00000346762,9606.ENSP00000377640,9606.ENSP00000378163,9606.ENSP00000385958,9606.ENSP00000463784,9606.ENSP00000464813	NBAS,RPL4,RPS3A,RPL22,SND1,RPL24,RPL34,RPS14,RPL26,RPL27
GO:0000956	nuclear-transcribed mRNA catabolic process	9	191	1.03	1.43e-05	9606.ENSP00000281513,9606.ENSP00000311430,9606.ENSP00000346050,9606.ENSP00000346088,9606.ENSP00000377640,9606.ENSP00000378163,9606.ENSP00000385958,9606.ENSP00000463784,9606.ENSP00000464813	NBAS,RPL4,RPS3A,RPL22,RPL24,RPL34,RPS14,RPL26,RPL27
GO:0002181	cytoplasmic translation	6	57	1.37	1.94e-05	9606.ENSP00000216554,9606.ENSP00000311430,9606.ENSP00000346050,9606.ENSP00000346088,9606.ENSP00000377640,9606.ENSP00000463784	EIF5,RPL4,RPS3A,RPL22,RPL24,RPL26
GO:0006886	intracellular protein transport	16	836	0.63	4.68e-05	9606.ENSP00000222005,9606.ENSP00000223641,9606.ENSP00000244763,9606.ENSP00000262213,9606.ENSP00000264028,9606.ENSP00000265062,9606.ENSP00000311430,9606.ENSP00000346050,9606.ENSP00000346088,9606.ENSP00000357998,9606.ENSP00000377640,9606.ENSP00000378163,9606.ENSP00000381823,9606.ENSP00000385958,9606.ENSP00000463784,9606.ENSP00000464813	CDC37,SEC61B,SSR1,TRAM1,ARCN1,RAB7A,RPL4,RPS3A,RPL22,SEC63,RPL24,RPL34,SEC24A,RPS14,RPL26,RPL27
GO:0009057	macromolecule catabolic process	17	970	0.6	6.52e-05	9606.ENSP00000052754,9606.ENSP00000223641,9606.ENSP00000261427,9606.ENSP00000265062,9606.ENSP00000281513,9606.ENSP00000311430,9606.ENSP00000327336,9606.ENSP00000344504,9606.ENSP00000346050,9606.ENSP00000346088,9606.ENSP00000346762,9606.ENSP00000357858,9606.ENSP00000377640,9606.ENSP00000378163,9606.ENSP00000385958,9606.ENSP00000463784,9606.ENSP00000464813	DCN,SEC61B,UBE2K,RAB7A,NBAS,RPL4,BGN,H1F0,RPS3A,RPL22,SND1,BUB3,RPL24,RPL34,RPS14,RPL26,RPL27
GO:0034655	nucleobase-containing compound catabolic process	11	394	0.8	8.51e-05	9606.ENSP00000281513,9606.ENSP00000311430,9606.ENSP00000344504,9606.ENSP00000346050,9606.ENSP00000346088,9606.ENSP00000346762,9606.ENSP00000377640,9606.ENSP00000378163,9606.ENSP00000385958,9606.ENSP00000463784,9606.ENSP00000464813	NBAS,RPL4,H1F0,RPS3A,RPL22,SND1,RPL24,RPL34,RPS14,RPL26,RPL27
GO:0072594	establishment of protein localization to organelle	11	396	0.8	8.72e-05	9606.ENSP00000223641,9606.ENSP00000265062,9606.ENSP00000311430,9606.ENSP00000346050,9606.ENSP00000346088,9606.ENSP00000357998,9606.ENSP00000377640,9606.ENSP00000378163,9606.ENSP00000385958,9606.ENSP00000463784,9606.ENSP00000464813	SEC61B,RAB7A,RPL4,RPS3A,RPL22,SEC63,RPL24,RPL34,RPS14,RPL26,RPL27
GO:0044248	cellular catabolic process	22	1646	0.48	0.00012	9606.ENSP00000052754,9606.ENSP00000223641,9606.ENSP00000261427,9606.ENSP00000262746,9606.ENSP00000265062,9606.ENSP00000281513,9606.ENSP00000298248,9606.ENSP00000311430,9606.ENSP00000327336,9606.ENSP00000333994,9606.ENSP00000344504,9606.ENSP00000346050,9606.ENSP00000346088,9606.ENSP00000346762,9606.ENSP00000357858,9606.ENSP00000359539,9606.ENSP00000361140,9606.ENSP00000377640,9606.ENSP00000378163,…	DCN,SEC61B,UBE2K,PRDX1,RAB7A,NBAS,CRYL1,RPL4,BGN,HBB,H1F0,RPS3A,RPL22,SND1,BUB3,GOT1,AKR1A1,RPL24,RPL34,RPS14,RPL26,RPL27
GO:0044265	cellular macromolecule catabolic process	15	842	0.6	0.00022	9606.ENSP00000223641,9606.ENSP00000261427,9606.ENSP00000265062,9606.ENSP00000281513,9606.ENSP00000311430,9606.ENSP00000344504,9606.ENSP00000346050,9606.ENSP00000346088,9606.ENSP00000346762,9606.ENSP00000357858,9606.ENSP00000377640,9606.ENSP00000378163,9606.ENSP00000385958,9606.ENSP00000463784,9606.ENSP00000464813	SEC61B,UBE2K,RAB7A,NBAS,RPL4,H1F0,RPS3A,RPL22,SND1,BUB3,RPL24,RPL34,RPS14,RPL26,RPL27
GO:0016071	mRNA metabolic process	13	667	0.64	0.00037	9606.ENSP00000221419,9606.ENSP00000228284,9606.ENSP00000281513,9606.ENSP00000300291,9606.ENSP00000311430,9606.ENSP00000346050,9606.ENSP00000346088,9606.ENSP00000349168,9606.ENSP00000377640,9606.ENSP00000378163,9606.ENSP00000385958,9606.ENSP00000463784,9606.ENSP00000464813	HNRNPL,SART3,NBAS,NUDT21,RPL4,RPS3A,RPL22,HNRNPH1,RPL24,RPL34,RPS14,RPL26,RPL27
GO:0044085	cellular component biogenesis	27	2556	0.38	0.00046	9606.ENSP00000200135,9606.ENSP00000216554,9606.ENSP00000228284,9606.ENSP00000261427,9606.ENSP00000264161,9606.ENSP00000265062,9606.ENSP00000266544,9606.ENSP00000286788,9606.ENSP00000300291,9606.ENSP00000301071,9606.ENSP00000327801,9606.ENSP00000333994,9606.ENSP00000344504,9606.ENSP00000346550,9606.ENSP00000349259,9606.ENSP00000359504,9606.ENSP00000364721,9606.ENSP00000365569,9606.ENSP00000370589,…	ZW10,EIF5,SART3,UBE2K,DARS,RAB7A,NDUFA9,CCT8,NUDT21,TUBA1A,P4HB,HBB,H1F0,ANXA6,SPTBN1,GBP1,MAPRE1,FLOT1,NOP56,RPL24,RPL34,SEC24A,RPS14,SCFD1,GOLGA2,RPL26,RPL27
GO:0006888	endoplasmic reticulum to Golgi vesicle-mediated transport	7	175	0.95	0.00065	9606.ENSP00000200135,9606.ENSP00000262646,9606.ENSP00000264028,9606.ENSP00000349259,9606.ENSP00000381823,9606.ENSP00000390783,9606.ENSP00000416097	ZW10,RAB2A,ARCN1,SPTBN1,SEC24A,SCFD1,GOLGA2
GO:0048193	Golgi vesicle transport	9	325	0.79	0.00066	9606.ENSP00000200135,9606.ENSP00000262646,9606.ENSP00000264028,9606.ENSP00000281513,9606.ENSP00000349259,9606.ENSP00000362946,9606.ENSP00000381823,9606.ENSP00000390783,9606.ENSP00000416097	ZW10,RAB2A,ARCN1,NBAS,SPTBN1,RAB14,SEC24A,SCFD1,GOLGA2
GO:1901575	organic substance catabolic process	20	1609	0.45	0.00084	9606.ENSP00000052754,9606.ENSP00000223641,9606.ENSP00000261427,9606.ENSP00000265062,9606.ENSP00000281513,9606.ENSP00000298248,9606.ENSP00000311430,9606.ENSP00000327336,9606.ENSP00000344504,9606.ENSP00000346050,9606.ENSP00000346088,9606.ENSP00000346762,9606.ENSP00000357858,9606.ENSP00000359539,9606.ENSP00000361140,9606.ENSP00000377640,9606.ENSP00000378163,9606.ENSP00000385958,9606.ENSP00000463784,…	DCN,SEC61B,UBE2K,RAB7A,NBAS,CRYL1,RPL4,BGN,H1F0,RPS3A,RPL22,SND1,BUB3,GOT1,AKR1A1,RPL24,RPL34,RPS14,RPL26,RPL27
GO:0065003	protein-containing complex assembly	19	1514	0.45	0.0012	9606.ENSP00000200135,9606.ENSP00000216554,9606.ENSP00000228284,9606.ENSP00000261427,9606.ENSP00000264161,9606.ENSP00000266544,9606.ENSP00000286788,9606.ENSP00000300291,9606.ENSP00000327801,9606.ENSP00000333994,9606.ENSP00000344504,9606.ENSP00000346550,9606.ENSP00000359504,9606.ENSP00000365569,9606.ENSP00000377640,9606.ENSP00000381823,9606.ENSP00000385958,9606.ENSP00000390783,9606.ENSP00000416097	ZW10,EIF5,SART3,UBE2K,DARS,NDUFA9,CCT8,NUDT21,P4HB,HBB,H1F0,ANXA6,GBP1,FLOT1,RPL24,SEC24A,RPS14,SCFD1,GOLGA2
GO:0006418	tRNA aminoacylation for protein translation	4	48	1.27	0.0030	9606.ENSP00000231572,9606.ENSP00000264161,9606.ENSP00000307567,9606.ENSP00000364794	RARS,DARS,QARS,IARS
GO:0022613	ribonucleoprotein complex biogenesis	9	409	0.69	0.0035	9606.ENSP00000216554,9606.ENSP00000228284,9606.ENSP00000300291,9606.ENSP00000370589,9606.ENSP00000377640,9606.ENSP00000378163,9606.ENSP00000385958,9606.ENSP00000463784,9606.ENSP00000464813	EIF5,SART3,NUDT21,NOP56,RPL24,RPL34,RPS14,RPL26,RPL27
GO:0031204	posttranslational protein targeting to membrane, translocation	2	2	2.35	0.0039	9606.ENSP00000223641,9606.ENSP00000357998	SEC61B,SEC63
GO:0009892	negative regulation of metabolic process	26	2762	0.33	0.0041	9606.ENSP00000052754,9606.ENSP00000221419,9606.ENSP00000238647,9606.ENSP00000252595,9606.ENSP00000265563,9606.ENSP00000271638,9606.ENSP00000280154,9606.ENSP00000281513,9606.ENSP00000293760,9606.ENSP00000295550,9606.ENSP00000307567,9606.ENSP00000311430,9606.ENSP00000318687,9606.ENSP00000327336,9606.ENSP00000346050,9606.ENSP00000346088,9606.ENSP00000346762,9606.ENSP00000359504,9606.ENSP00000359539,…	DCN,HNRNPL,IRF2BPL,SLC27A1,PRKAR2A,S100A11,PDCD4,NBAS,LEMD2,COL6A3,QARS,RPL4,HSPH1,BGN,RPS3A,RPL22,SND1,GBP1,GOT1,RPL24,RPL34,RPS14,SCFD1,GOLGA2,RPL26,RPL27
GO:0009987	cellular process	79	14652	0.08	0.0052	9606.ENSP00000011473,9606.ENSP00000052754,9606.ENSP00000200135,9606.ENSP00000216554,9606.ENSP00000221419,9606.ENSP00000222005,9606.ENSP00000223641,9606.ENSP00000225525,9606.ENSP00000228284,9606.ENSP00000231572,9606.ENSP00000236959,9606.ENSP00000244763,9606.ENSP00000248342,9606.ENSP00000252595,9606.ENSP00000254898,9606.ENSP00000261427,9606.ENSP00000262094,9606.ENSP00000262213,9606.ENSP00000262646,…	SYPL1,DCN,ZW10,EIF5,HNRNPL,CDC37,SEC61B,TAX1BP3,SART3,RARS,ATIC,SSR1,EIF3K,SLC27A1,MATN2,UBE2K,RAB27B,TRAM1,RAB2A,PRDX1,DARS,RAB7A,PRKAR2A,NDUFA9,S100A11,ATP6V1A,SSRP1,PDCD4,NBAS,PDIA4,CCT8,LEMD2,COL6A3,CPA3,CRYL1,NUDT21,TUBA1A,QARS,RPL4,HSPH1,BGN,P4HB,HBB,H1F0,RPS3A,RPL22,ANXA6,SND1,HNRNPH1,SPTBN1,MT-CYB,BUB3,SEC63,GBP1,GOT1,AKR1A1,CAP1,RAB14,MAPRE1,IARS,FLOT1,ASPH,CALML5,TMSB4X,NOP56,TSN,EEF1B2…
GO:0022607	cellular component assembly	23	2343	0.34	0.0060	9606.ENSP00000200135,9606.ENSP00000216554,9606.ENSP00000228284,9606.ENSP00000261427,9606.ENSP00000264161,9606.ENSP00000265062,9606.ENSP00000266544,9606.ENSP00000286788,9606.ENSP00000300291,9606.ENSP00000301071,9606.ENSP00000327801,9606.ENSP00000333994,9606.ENSP00000344504,9606.ENSP00000346550,9606.ENSP00000349259,9606.ENSP00000359504,9606.ENSP00000364721,9606.ENSP00000365569,9606.ENSP00000377640,…	ZW10,EIF5,SART3,UBE2K,DARS,RAB7A,NDUFA9,CCT8,NUDT21,TUBA1A,P4HB,HBB,H1F0,ANXA6,SPTBN1,GBP1,MAPRE1,FLOT1,RPL24,SEC24A,RPS14,SCFD1,GOLGA2
GO:0019640	glucuronate catabolic process to xylulose 5-phosphate	2	5	1.95	0.0126	9606.ENSP00000298248,9606.ENSP00000361140	CRYL1,AKR1A1
GO:0019752	carboxylic acid metabolic process	12	854	0.5	0.0126	9606.ENSP00000052754,9606.ENSP00000231572,9606.ENSP00000236959,9606.ENSP00000252595,9606.ENSP00000264161,9606.ENSP00000298248,9606.ENSP00000307567,9606.ENSP00000327336,9606.ENSP00000327801,9606.ENSP00000359539,9606.ENSP00000361140,9606.ENSP00000364794	DCN,RARS,ATIC,SLC27A1,DARS,CRYL1,QARS,BGN,P4HB,GOT1,AKR1A1,IARS
GO:0016192	vesicle-mediated transport	18	1699	0.38	0.0131	9606.ENSP00000200135,9606.ENSP00000262094,9606.ENSP00000262646,9606.ENSP00000264028,9606.ENSP00000265062,9606.ENSP00000271638,9606.ENSP00000281513,9606.ENSP00000286788,9606.ENSP00000318687,9606.ENSP00000333994,9606.ENSP00000349259,9606.ENSP00000361883,9606.ENSP00000362946,9606.ENSP00000369689,9606.ENSP00000370010,9606.ENSP00000381823,9606.ENSP00000390783,9606.ENSP00000416097	ZW10,RAB27B,RAB2A,ARCN1,RAB7A,S100A11,NBAS,CCT8,HSPH1,HBB,SPTBN1,CAP1,RAB14,CALML5,TMSB4X,SEC24A,SCFD1,GOLGA2
GO:0051246	regulation of protein metabolic process	24	2668	0.31	0.0138	9606.ENSP00000052754,9606.ENSP00000216554,9606.ENSP00000221419,9606.ENSP00000222005,9606.ENSP00000228284,9606.ENSP00000248342,9606.ENSP00000252595,9606.ENSP00000261427,9606.ENSP00000262746,9606.ENSP00000265062,9606.ENSP00000265563,9606.ENSP00000280154,9606.ENSP00000293760,9606.ENSP00000295550,9606.ENSP00000307567,9606.ENSP00000318687,9606.ENSP00000327336,9606.ENSP00000359504,9606.ENSP00000365569,…	DCN,EIF5,HNRNPL,CDC37,SART3,EIF3K,SLC27A1,UBE2K,PRDX1,RAB7A,PRKAR2A,PDCD4,LEMD2,COL6A3,QARS,HSPH1,BGN,GBP1,FLOT1,ASPH,SEC24A,RPS14,GOLGA2,RPL26
GO:0019800	peptide cross-linking via chondroitin 4-sulfate glycosaminoglycan	2	6	1.87	0.0151	9606.ENSP00000052754,9606.ENSP00000327336	DCN,BGN
GO:0006890	retrograde vesicle-mediated transport, Golgi to endoplasmic reticulum	4	81	1.05	0.0152	9606.ENSP00000200135,9606.ENSP00000264028,9606.ENSP00000281513,9606.ENSP00000390783	ZW10,ARCN1,NBAS,SCFD1
GO:0001933	negative regulation of protein phosphorylation	8	422	0.63	0.0173	9606.ENSP00000052754,9606.ENSP00000265563,9606.ENSP00000280154,9606.ENSP00000293760,9606.ENSP00000307567,9606.ENSP00000318687,9606.ENSP00000327336,9606.ENSP00000359504	DCN,PRKAR2A,PDCD4,LEMD2,QARS,HSPH1,BGN,GBP1
GO:0019222	regulation of metabolic process	44	6516	0.18	0.0179	9606.ENSP00000052754,9606.ENSP00000216554,9606.ENSP00000221419,9606.ENSP00000222005,9606.ENSP00000228284,9606.ENSP00000238647,9606.ENSP00000248342,9606.ENSP00000252595,9606.ENSP00000261427,9606.ENSP00000262746,9606.ENSP00000265062,9606.ENSP00000265563,9606.ENSP00000271638,9606.ENSP00000273398,9606.ENSP00000278412,9606.ENSP00000280154,9606.ENSP00000281513,9606.ENSP00000286788,9606.ENSP00000293760,…	DCN,EIF5,HNRNPL,CDC37,SART3,IRF2BPL,EIF3K,SLC27A1,UBE2K,PRDX1,RAB7A,PRKAR2A,S100A11,ATP6V1A,SSRP1,PDCD4,NBAS,CCT8,LEMD2,COL6A3,NUDT21,QARS,RPL4,HSPH1,BGN,HBB,RPS3A,RPL22,SND1,HNRNPH1,GBP1,GOT1,FLOT1,ASPH,TMSB4X,RPL24,ANXA4,RPL34,SEC24A,RPS14,SCFD1,GOLGA2,RPL26,RPL27
GO:2000483	negative regulation of interleukin-8 secretion	2	7	1.81	0.0181	9606.ENSP00000370010,9606.ENSP00000377833	TMSB4X,ANXA4
GO:0010639	negative regulation of organelle organization	7	333	0.67	0.0202	9606.ENSP00000200135,9606.ENSP00000265062,9606.ENSP00000349259,9606.ENSP00000357858,9606.ENSP00000364721,9606.ENSP00000370010,9606.ENSP00000390783	ZW10,RAB7A,SPTBN1,BUB3,MAPRE1,TMSB4X,SCFD1
GO:0034976	response to endoplasmic reticulum stress	6	240	0.75	0.0202	9606.ENSP00000223641,9606.ENSP00000244763,9606.ENSP00000261427,9606.ENSP00000286091,9606.ENSP00000327801,9606.ENSP00000365569	SEC61B,SSR1,UBE2K,PDIA4,P4HB,FLOT1
GO:0043409	negative regulation of MAPK cascade	5	158	0.85	0.0202	9606.ENSP00000280154,9606.ENSP00000293760,9606.ENSP00000307567,9606.ENSP00000318687,9606.ENSP00000359504	PDCD4,LEMD2,QARS,HSPH1,GBP1
GO:0071840	cellular component organization or biogenesis	38	5342	0.2	0.0202	9606.ENSP00000052754,9606.ENSP00000200135,9606.ENSP00000216554,9606.ENSP00000228284,9606.ENSP00000254898,9606.ENSP00000261427,9606.ENSP00000262646,9606.ENSP00000264161,9606.ENSP00000265062,9606.ENSP00000266544,9606.ENSP00000286788,9606.ENSP00000293760,9606.ENSP00000295550,9606.ENSP00000300291,9606.ENSP00000301071,9606.ENSP00000327336,9606.ENSP00000327801,9606.ENSP00000333994,9606.ENSP00000344504,…	DCN,ZW10,EIF5,SART3,MATN2,UBE2K,RAB2A,DARS,RAB7A,NDUFA9,CCT8,LEMD2,COL6A3,NUDT21,TUBA1A,BGN,P4HB,HBB,H1F0,ANXA6,SPTBN1,BUB3,GBP1,CAP1,RAB14,MAPRE1,FLOT1,TMSB4X,NOP56,RPL24,RPL34,SEC24A,RPS14,SCFD1,GOLGA2,TOR1AIP1,RPL26,RPL27
GO:0010256	endomembrane system organization	7	337	0.67	0.0208	9606.ENSP00000200135,9606.ENSP00000262646,9606.ENSP00000293760,9606.ENSP00000349259,9606.ENSP00000365569,9606.ENSP00000416097,9606.ENSP00000435365	ZW10,RAB2A,LEMD2,SPTBN1,FLOT1,GOLGA2,TOR1AIP1
GO:1900040	regulation of interleukin-2 secretion	2	8	1.75	0.0210	9606.ENSP00000349259,9606.ENSP00000359504	SPTBN1,GBP1
GO:0045936	negative regulation of phosphate metabolic process	9	562	0.56	0.0231	9606.ENSP00000052754,9606.ENSP00000252595,9606.ENSP00000265563,9606.ENSP00000280154,9606.ENSP00000293760,9606.ENSP00000307567,9606.ENSP00000318687,9606.ENSP00000327336,9606.ENSP00000359504	DCN,SLC27A1,PRKAR2A,PDCD4,LEMD2,QARS,HSPH1,BGN,GBP1
GO:0022900	electron transport chain	5	169	0.82	0.0244	9606.ENSP00000266544,9606.ENSP00000354554,9606.ENSP00000361140,9606.ENSP00000368767,9606.ENSP00000457513	NDUFA9,MT-CYB,AKR1A1,ASPH,COX4I1
GO:0032873	negative regulation of stress-activated MAPK cascade	3	42	1.21	0.0244	9606.ENSP00000280154,9606.ENSP00000307567,9606.ENSP00000318687	PDCD4,QARS,HSPH1
GO:0032268	regulation of cellular protein metabolic process	22	2486	0.3	0.0247	9606.ENSP00000052754,9606.ENSP00000216554,9606.ENSP00000221419,9606.ENSP00000222005,9606.ENSP00000228284,9606.ENSP00000248342,9606.ENSP00000252595,9606.ENSP00000261427,9606.ENSP00000262746,9606.ENSP00000265563,9606.ENSP00000280154,9606.ENSP00000293760,9606.ENSP00000295550,9606.ENSP00000307567,9606.ENSP00000318687,9606.ENSP00000327336,9606.ENSP00000359504,9606.ENSP00000365569,9606.ENSP00000368767,…	DCN,EIF5,HNRNPL,CDC37,SART3,EIF3K,SLC27A1,UBE2K,PRDX1,PRKAR2A,PDCD4,LEMD2,COL6A3,QARS,HSPH1,BGN,GBP1,FLOT1,ASPH,RPS14,GOLGA2,RPL26
GO:0042254	ribosome biogenesis	6	270	0.7	0.0311	9606.ENSP00000370589,9606.ENSP00000377640,9606.ENSP00000378163,9606.ENSP00000385958,9606.ENSP00000463784,9606.ENSP00000464813	NOP56,RPL24,RPL34,RPS14,RPL26,RPL27
GO:0010605	negative regulation of macromolecule metabolic process	22	2558	0.29	0.0348	9606.ENSP00000052754,9606.ENSP00000221419,9606.ENSP00000238647,9606.ENSP00000265563,9606.ENSP00000271638,9606.ENSP00000280154,9606.ENSP00000281513,9606.ENSP00000293760,9606.ENSP00000295550,9606.ENSP00000307567,9606.ENSP00000311430,9606.ENSP00000318687,9606.ENSP00000327336,9606.ENSP00000346050,9606.ENSP00000346088,9606.ENSP00000346762,9606.ENSP00000359504,9606.ENSP00000377640,9606.ENSP00000378163,…	DCN,HNRNPL,IRF2BPL,PRKAR2A,S100A11,PDCD4,NBAS,LEMD2,COL6A3,QARS,RPL4,HSPH1,BGN,RPS3A,RPL22,SND1,GBP1,RPL24,RPL34,RPS14,RPL26,RPL27
GO:0048519	negative regulation of biological process	35	4953	0.2	0.0354	9606.ENSP00000052754,9606.ENSP00000200135,9606.ENSP00000221419,9606.ENSP00000225525,9606.ENSP00000238647,9606.ENSP00000252595,9606.ENSP00000265062,9606.ENSP00000265563,9606.ENSP00000271638,9606.ENSP00000280154,9606.ENSP00000281513,9606.ENSP00000293760,9606.ENSP00000295550,9606.ENSP00000307567,9606.ENSP00000311430,9606.ENSP00000318687,9606.ENSP00000327336,9606.ENSP00000346050,9606.ENSP00000346088,…	DCN,ZW10,HNRNPL,TAX1BP3,IRF2BPL,SLC27A1,RAB7A,PRKAR2A,S100A11,PDCD4,NBAS,LEMD2,COL6A3,QARS,RPL4,HSPH1,BGN,RPS3A,RPL22,SND1,SPTBN1,BUB3,GBP1,GOT1,MAPRE1,ASPH,TMSB4X,RPL24,ANXA4,RPL34,RPS14,SCFD1,GOLGA2,RPL26,RPL27
GO:0030208	dermatan sulfate biosynthetic process	2	12	1.57	0.0362	9606.ENSP00000052754,9606.ENSP00000327336	DCN,BGN
GO:0034660	ncRNA metabolic process	8	497	0.56	0.0374	9606.ENSP00000231572,9606.ENSP00000264161,9606.ENSP00000307567,9606.ENSP00000364794,9606.ENSP00000370589,9606.ENSP00000385958,9606.ENSP00000463784,9606.ENSP00000464813	RARS,DARS,QARS,IARS,NOP56,RPS14,RPL26,RPL27
GO:0044281	small molecule metabolic process	17	1779	0.33	0.0422	9606.ENSP00000052754,9606.ENSP00000225665,9606.ENSP00000231572,9606.ENSP00000236959,9606.ENSP00000252595,9606.ENSP00000264161,9606.ENSP00000266544,9606.ENSP00000273398,9606.ENSP00000298248,9606.ENSP00000307567,9606.ENSP00000327336,9606.ENSP00000327801,9606.ENSP00000354554,9606.ENSP00000359539,9606.ENSP00000361140,9606.ENSP00000364794,9606.ENSP00000457513	DCN,SLC25A11,RARS,ATIC,SLC27A1,DARS,NDUFA9,ATP6V1A,CRYL1,QARS,BGN,P4HB,MT-CYB,GOT1,AKR1A1,IARS,COX4I1
GO:0046364	monosaccharide biosynthetic process	3	55	1.09	0.0443	9606.ENSP00000225665,9606.ENSP00000359539,9606.ENSP00000361140	SLC25A11,GOT1,AKR1A1
GO:1902532	negative regulation of intracellular signal transduction	8	514	0.54	0.0443	9606.ENSP00000052754,9606.ENSP00000280154,9606.ENSP00000293760,9606.ENSP00000307567,9606.ENSP00000318687,9606.ENSP00000327336,9606.ENSP00000359504,9606.ENSP00000370010	DCN,PDCD4,LEMD2,QARS,HSPH1,BGN,GBP1,TMSB4X
GO:0030207	chondroitin sulfate catabolic process	2	14	1.51	0.0447	9606.ENSP00000052754,9606.ENSP00000327336	DCN,BGN
GO:0032880	regulation of protein localization	11	901	0.44	0.0447	9606.ENSP00000225525,9606.ENSP00000286788,9606.ENSP00000318687,9606.ENSP00000349259,9606.ENSP00000359504,9606.ENSP00000362946,9606.ENSP00000368767,9606.ENSP00000370010,9606.ENSP00000377833,9606.ENSP00000381823,9606.ENSP00000390783	TAX1BP3,CCT8,HSPH1,SPTBN1,GBP1,RAB14,ASPH,TMSB4X,ANXA4,SEC24A,SCFD1
GO:0022618	ribonucleoprotein complex assembly	5	203	0.74	0.0455	9606.ENSP00000216554,9606.ENSP00000228284,9606.ENSP00000300291,9606.ENSP00000377640,9606.ENSP00000385958	EIF5,SART3,NUDT21,RPL24,RPS14
GO:0006887	exocytosis	10	774	0.46	0.0468	9606.ENSP00000262094,9606.ENSP00000265062,9606.ENSP00000271638,9606.ENSP00000286788,9606.ENSP00000333994,9606.ENSP00000361883,9606.ENSP00000362946,9606.ENSP00000369689,9606.ENSP00000370010,9606.ENSP00000390783	RAB27B,RAB7A,S100A11,CCT8,HBB,CAP1,RAB14,CALML5,TMSB4X,SCFD1
GO:0015671	oxygen transport	2	15	1.48	0.0479	9606.ENSP00000333994,9606.ENSP00000369654	HBB,HBD
GO:0032272	negative regulation of protein polymerization	3	58	1.07	0.0479	9606.ENSP00000349259,9606.ENSP00000364721,9606.ENSP00000370010	SPTBN1,MAPRE1,TMSB4X
GO:0050710	negative regulation of cytokine secretion	3	58	1.07	0.0479	9606.ENSP00000359504,9606.ENSP00000370010,9606.ENSP00000377833	GBP1,TMSB4X,ANXA4
GO:0060255	regulation of macromolecule metabolic process	40	6072	0.17	0.0479	9606.ENSP00000052754,9606.ENSP00000216554,9606.ENSP00000221419,9606.ENSP00000222005,9606.ENSP00000228284,9606.ENSP00000238647,9606.ENSP00000248342,9606.ENSP00000252595,9606.ENSP00000261427,9606.ENSP00000262746,9606.ENSP00000265062,9606.ENSP00000265563,9606.ENSP00000271638,9606.ENSP00000278412,9606.ENSP00000280154,9606.ENSP00000281513,9606.ENSP00000286788,9606.ENSP00000293760,9606.ENSP00000295550,…	DCN,EIF5,HNRNPL,CDC37,SART3,IRF2BPL,EIF3K,SLC27A1,UBE2K,PRDX1,RAB7A,PRKAR2A,S100A11,SSRP1,PDCD4,NBAS,CCT8,LEMD2,COL6A3,NUDT21,QARS,RPL4,HSPH1,BGN,RPS3A,RPL22,SND1,HNRNPH1,GBP1,FLOT1,ASPH,TMSB4X,RPL24,ANXA4,RPL34,SEC24A,RPS14,GOLGA2,RPL26,RPL27
GO:1901564	organonitrogen compound metabolic process	36	5281	0.19	0.0485	9606.ENSP00000052754,9606.ENSP00000216554,9606.ENSP00000222005,9606.ENSP00000223641,9606.ENSP00000231572,9606.ENSP00000236959,9606.ENSP00000248342,9606.ENSP00000252595,9606.ENSP00000261427,9606.ENSP00000262646,9606.ENSP00000264161,9606.ENSP00000265062,9606.ENSP00000266544,9606.ENSP00000273398,9606.ENSP00000296046,9606.ENSP00000307567,9606.ENSP00000311430,9606.ENSP00000327336,9606.ENSP00000327801,…	DCN,EIF5,CDC37,SEC61B,RARS,ATIC,EIF3K,SLC27A1,UBE2K,RAB2A,DARS,RAB7A,NDUFA9,ATP6V1A,CPA3,QARS,RPL4,BGN,P4HB,RPS3A,RPL22,SPTBN1,MT-CYB,BUB3,GOT1,AKR1A1,IARS,ASPH,EEF1B2,RPL24,RPL34,RPS14,GOLGA2,COX4I1,RPL26,RPL27
GO:0006520	cellular amino acid metabolic process	6	308	0.64	0.0494	9606.ENSP00000231572,9606.ENSP00000264161,9606.ENSP00000307567,9606.ENSP00000327801,9606.ENSP00000359539,9606.ENSP00000364794	RARS,DARS,QARS,P4HB,GOT1,IARS

## Sheet: Suppl T6
Supplementary Table 6: GO molecular function of dysregulated proteins (P <0.05; 2≥ log2 FC ≤ -2) in analyzed groups.
#term ID	term description	observed gene count	background gene count	strength	false discovery rate	matching proteins in your network (IDs)	matching proteins in your network (labels)
GO:0003735	structural constituent of ribosome	8	146	1.09	0.00014	9606.ENSP00000311430,9606.ENSP00000346050,9606.ENSP00000346088,9606.ENSP00000377640,9606.ENSP00000378163,9606.ENSP00000385958,9606.ENSP00000463784,9606.ENSP00000464813	RPL4,RPS3A,RPL22,RPL24,RPL34,RPS14,RPL26,RPL27
GO:0003723	RNA binding	16	850	0.63	0.00019	9606.ENSP00000216554,9606.ENSP00000221419,9606.ENSP00000228284,9606.ENSP00000231572,9606.ENSP00000248342,9606.ENSP00000280154,9606.ENSP00000300291,9606.ENSP00000346050,9606.ENSP00000349168,9606.ENSP00000364794,9606.ENSP00000370589,9606.ENSP00000374332,9606.ENSP00000376056,9606.ENSP00000378163,9606.ENSP00000385958,9606.ENSP00000463784	EIF5,HNRNPL,SART3,RARS,EIF3K,PDCD4,NUDT21,RPS3A,HNRNPH1,IARS,NOP56,TSN,EEF1B2,RPL34,RPS14,RPL26
GO:0005198	structural molecule activity	13	679	0.63	0.0011	9606.ENSP00000301071,9606.ENSP00000311430,9606.ENSP00000327336,9606.ENSP00000346050,9606.ENSP00000346088,9606.ENSP00000349259,9606.ENSP00000368767,9606.ENSP00000377640,9606.ENSP00000378163,9606.ENSP00000385958,9606.ENSP00000446955,9606.ENSP00000463784,9606.ENSP00000464813	TUBA1A,RPL4,BGN,RPS3A,RPL22,SPTBN1,ASPH,RPL24,RPL34,RPS14,MYL6,RPL26,RPL27
GO:0019003	GDP binding	5	59	1.28	0.0011	9606.ENSP00000262094,9606.ENSP00000262646,9606.ENSP00000265062,9606.ENSP00000359504,9606.ENSP00000362946	RAB27B,RAB2A,RAB7A,GBP1,RAB14
GO:0004812	aminoacyl-tRNA ligase activity	4	43	1.32	0.0039	9606.ENSP00000231572,9606.ENSP00000264161,9606.ENSP00000307567,9606.ENSP00000364794	RARS,DARS,QARS,IARS
GO:0005488	binding	70	11878	0.12	0.0039	9606.ENSP00000052754,9606.ENSP00000200135,9606.ENSP00000216121,9606.ENSP00000216554,9606.ENSP00000221419,9606.ENSP00000222005,9606.ENSP00000223641,9606.ENSP00000225525,9606.ENSP00000228284,9606.ENSP00000231572,9606.ENSP00000236959,9606.ENSP00000238647,9606.ENSP00000248342,9606.ENSP00000252595,9606.ENSP00000254898,9606.ENSP00000261427,9606.ENSP00000262094,9606.ENSP00000262646,9606.ENSP00000262746,…	DCN,ZW10,NIPSNAP1,EIF5,HNRNPL,CDC37,SEC61B,TAX1BP3,SART3,RARS,ATIC,IRF2BPL,EIF3K,SLC27A1,MATN2,UBE2K,RAB27B,RAB2A,PRDX1,DARS,RAB7A,PRKAR2A,NDUFA9,S100A11,ATP6V1A,SSRP1,PDCD4,NBAS,CCT8,LEMD2,CPA3,CRYL1,NUDT21,TUBA1A,QARS,HSPH1,BGN,P4HB,HBB,H1F0,RPS3A,RPL22,ANXA6,HNRNPH1,SPTBN1,MT-CYB,BUB3,GBP1,GOT1,CAP1,RAB14,MAPRE1,IARS,FLOT1,ASPH,HBD,CALML5,TMSB4X,NOP56,TSN,EEF1B2,ANXA4,RPL34,SEC24A,RPS14,SCFD1,…
GO:0003729	mRNA binding	6	198	0.83	0.0099	9606.ENSP00000221419,9606.ENSP00000300291,9606.ENSP00000346050,9606.ENSP00000374332,9606.ENSP00000385958,9606.ENSP00000463784	HNRNPL,NUDT21,RPS3A,TSN,RPS14,RPL26
GO:0003924	GTPase activity	7	283	0.75	0.0099	9606.ENSP00000216554,9606.ENSP00000262094,9606.ENSP00000262646,9606.ENSP00000265062,9606.ENSP00000301071,9606.ENSP00000359504,9606.ENSP00000362946	EIF5,RAB27B,RAB2A,RAB7A,TUBA1A,GBP1,RAB14
GO:0005525	GTP binding	8	366	0.69	0.0099	9606.ENSP00000216554,9606.ENSP00000262094,9606.ENSP00000262646,9606.ENSP00000265062,9606.ENSP00000301071,9606.ENSP00000346550,9606.ENSP00000359504,9606.ENSP00000362946	EIF5,RAB27B,RAB2A,RAB7A,TUBA1A,ANXA6,GBP1,RAB14
GO:0048027	mRNA 5'-UTR binding	3	24	1.45	0.0099	9606.ENSP00000346050,9606.ENSP00000385958,9606.ENSP00000463784	RPS3A,RPS14,RPL26
GO:0097159	organic cyclic compound binding	39	5382	0.21	0.0099	9606.ENSP00000200135,9606.ENSP00000216554,9606.ENSP00000221419,9606.ENSP00000228284,9606.ENSP00000231572,9606.ENSP00000248342,9606.ENSP00000252595,9606.ENSP00000261427,9606.ENSP00000262094,9606.ENSP00000262646,9606.ENSP00000264161,9606.ENSP00000265062,9606.ENSP00000265563,9606.ENSP00000273398,9606.ENSP00000278412,9606.ENSP00000280154,9606.ENSP00000286788,9606.ENSP00000293760,9606.ENSP00000298248,…	ZW10,EIF5,HNRNPL,SART3,RARS,EIF3K,SLC27A1,UBE2K,RAB27B,RAB2A,DARS,RAB7A,PRKAR2A,ATP6V1A,SSRP1,PDCD4,CCT8,LEMD2,CRYL1,NUDT21,TUBA1A,QARS,HSPH1,HBB,H1F0,RPS3A,ANXA6,HNRNPH1,GBP1,GOT1,RAB14,IARS,HBD,NOP56,TSN,EEF1B2,RPL34,RPS14,RPL26
GO:1901363	heterocyclic compound binding	39	5305	0.22	0.0099	9606.ENSP00000200135,9606.ENSP00000216554,9606.ENSP00000221419,9606.ENSP00000228284,9606.ENSP00000231572,9606.ENSP00000248342,9606.ENSP00000252595,9606.ENSP00000261427,9606.ENSP00000262094,9606.ENSP00000262646,9606.ENSP00000264161,9606.ENSP00000265062,9606.ENSP00000265563,9606.ENSP00000273398,9606.ENSP00000278412,9606.ENSP00000280154,9606.ENSP00000286788,9606.ENSP00000293760,9606.ENSP00000298248,…	ZW10,EIF5,HNRNPL,SART3,RARS,EIF3K,SLC27A1,UBE2K,RAB27B,RAB2A,DARS,RAB7A,PRKAR2A,ATP6V1A,SSRP1,PDCD4,CCT8,LEMD2,CRYL1,NUDT21,TUBA1A,QARS,HSPH1,HBB,H1F0,RPS3A,ANXA6,HNRNPH1,GBP1,GOT1,RAB14,IARS,HBD,NOP56,TSN,EEF1B2,RPL34,RPS14,RPL26
GO:0016874	ligase activity	5	155	0.86	0.0127	9606.ENSP00000231572,9606.ENSP00000252595,9606.ENSP00000264161,9606.ENSP00000307567,9606.ENSP00000364794	RARS,SLC27A1,DARS,QARS,IARS
GO:0004860	protein kinase inhibitor activity	4	95	0.98	0.0160	9606.ENSP00000052754,9606.ENSP00000265563,9606.ENSP00000307567,9606.ENSP00000327336	DCN,PRKAR2A,QARS,BGN
GO:0036094	small molecule binding	22	2460	0.3	0.0160	9606.ENSP00000216554,9606.ENSP00000231572,9606.ENSP00000252595,9606.ENSP00000261427,9606.ENSP00000262094,9606.ENSP00000262646,9606.ENSP00000264161,9606.ENSP00000265062,9606.ENSP00000265563,9606.ENSP00000273398,9606.ENSP00000286788,9606.ENSP00000298248,9606.ENSP00000301071,9606.ENSP00000307567,9606.ENSP00000318687,9606.ENSP00000333994,9606.ENSP00000346550,9606.ENSP00000359504,9606.ENSP00000359539,…	EIF5,RARS,SLC27A1,UBE2K,RAB27B,RAB2A,DARS,RAB7A,PRKAR2A,ATP6V1A,CCT8,CRYL1,TUBA1A,QARS,HSPH1,HBB,ANXA6,GBP1,GOT1,RAB14,IARS,HBD
GO:0097367	carbohydrate derivative binding	20	2163	0.32	0.0173	9606.ENSP00000052754,9606.ENSP00000216554,9606.ENSP00000231572,9606.ENSP00000261427,9606.ENSP00000262094,9606.ENSP00000262646,9606.ENSP00000264161,9606.ENSP00000265062,9606.ENSP00000265563,9606.ENSP00000273398,9606.ENSP00000286788,9606.ENSP00000301071,9606.ENSP00000307567,9606.ENSP00000318687,9606.ENSP00000327336,9606.ENSP00000346088,9606.ENSP00000346550,9606.ENSP00000359504,9606.ENSP00000362946,…	DCN,EIF5,RARS,UBE2K,RAB27B,RAB2A,DARS,RAB7A,PRKAR2A,ATP6V1A,CCT8,TUBA1A,QARS,HSPH1,BGN,RPL22,ANXA6,GBP1,RAB14,IARS
GO:0009055	electron transfer activity	4	103	0.94	0.0183	9606.ENSP00000354554,9606.ENSP00000361140,9606.ENSP00000368767,9606.ENSP00000457513	MT-CYB,AKR1A1,ASPH,COX4I1
GO:0016491	oxidoreductase activity	10	716	0.5	0.0184	9606.ENSP00000262746,9606.ENSP00000266544,9606.ENSP00000286091,9606.ENSP00000293350,9606.ENSP00000298248,9606.ENSP00000327801,9606.ENSP00000354554,9606.ENSP00000361140,9606.ENSP00000368767,9606.ENSP00000457513	PRDX1,NDUFA9,PDIA4,ALDH16A1,CRYL1,P4HB,MT-CYB,AKR1A1,ASPH,COX4I1
GO:0000166	nucleotide binding	19	2097	0.31	0.0242	9606.ENSP00000216554,9606.ENSP00000231572,9606.ENSP00000252595,9606.ENSP00000261427,9606.ENSP00000262094,9606.ENSP00000262646,9606.ENSP00000264161,9606.ENSP00000265062,9606.ENSP00000265563,9606.ENSP00000273398,9606.ENSP00000286788,9606.ENSP00000298248,9606.ENSP00000301071,9606.ENSP00000307567,9606.ENSP00000318687,9606.ENSP00000346550,9606.ENSP00000359504,9606.ENSP00000362946,9606.ENSP00000364794	EIF5,RARS,SLC27A1,UBE2K,RAB27B,RAB2A,DARS,RAB7A,PRKAR2A,ATP6V1A,CCT8,CRYL1,TUBA1A,QARS,HSPH1,ANXA6,GBP1,RAB14,IARS
GO:0015037	peptide disulfide oxidoreductase activity	2	13	1.54	0.0242	9606.ENSP00000286091,9606.ENSP00000327801	PDIA4,P4HB
GO:0019887	protein kinase regulator activity	5	193	0.77	0.0242	9606.ENSP00000052754,9606.ENSP00000222005,9606.ENSP00000265563,9606.ENSP00000307567,9606.ENSP00000327336	DCN,CDC37,PRKAR2A,QARS,BGN
GO:0005344	oxygen carrier activity	2	14	1.51	0.0244	9606.ENSP00000333994,9606.ENSP00000369654	HBB,HBD
GO:0017111	nucleoside-triphosphatase activity	10	778	0.46	0.0265	9606.ENSP00000216554,9606.ENSP00000262094,9606.ENSP00000262646,9606.ENSP00000265062,9606.ENSP00000273398,9606.ENSP00000286788,9606.ENSP00000301071,9606.ENSP00000359504,9606.ENSP00000362946,9606.ENSP00000446955	EIF5,RAB27B,RAB2A,RAB7A,ATP6V1A,CCT8,TUBA1A,GBP1,RAB14,MYL6
GO:0045182	translation regulator activity	4	124	0.86	0.0265	9606.ENSP00000216554,9606.ENSP00000248342,9606.ENSP00000376056,9606.ENSP00000385958	EIF5,EIF3K,EEF1B2,RPS14
GO:0048306	calcium-dependent protein binding	3	60	1.05	0.0275	9606.ENSP00000271638,9606.ENSP00000346550,9606.ENSP00000377833	S100A11,ANXA6,ANXA4
GO:0019899	enzyme binding	19	2197	0.29	0.0294	9606.ENSP00000222005,9606.ENSP00000223641,9606.ENSP00000228284,9606.ENSP00000261427,9606.ENSP00000265062,9606.ENSP00000265563,9606.ENSP00000300291,9606.ENSP00000307567,9606.ENSP00000327801,9606.ENSP00000349259,9606.ENSP00000359504,9606.ENSP00000361883,9606.ENSP00000364721,9606.ENSP00000364794,9606.ENSP00000365569,9606.ENSP00000370010,9606.ENSP00000370589,9606.ENSP00000416097,9606.ENSP00000435365	CDC37,SEC61B,SART3,UBE2K,RAB7A,PRKAR2A,NUDT21,QARS,P4HB,SPTBN1,GBP1,CAP1,MAPRE1,IARS,FLOT1,TMSB4X,NOP56,GOLGA2,TOR1AIP1
GO:0031489	myosin V binding	2	17	1.42	0.0294	9606.ENSP00000262094,9606.ENSP00000362946	RAB27B,RAB14
GO:0032555	purine ribonucleotide binding	17	1853	0.31	0.0294	9606.ENSP00000216554,9606.ENSP00000231572,9606.ENSP00000261427,9606.ENSP00000262094,9606.ENSP00000262646,9606.ENSP00000264161,9606.ENSP00000265062,9606.ENSP00000265563,9606.ENSP00000273398,9606.ENSP00000286788,9606.ENSP00000301071,9606.ENSP00000307567,9606.ENSP00000318687,9606.ENSP00000346550,9606.ENSP00000359504,9606.ENSP00000362946,9606.ENSP00000364794	EIF5,RARS,UBE2K,RAB27B,RAB2A,DARS,RAB7A,PRKAR2A,ATP6V1A,CCT8,TUBA1A,QARS,HSPH1,ANXA6,GBP1,RAB14,IARS
GO:0043168	anion binding	22	2696	0.26	0.0294	9606.ENSP00000216554,9606.ENSP00000231572,9606.ENSP00000261427,9606.ENSP00000262094,9606.ENSP00000262646,9606.ENSP00000264161,9606.ENSP00000265062,9606.ENSP00000265563,9606.ENSP00000273398,9606.ENSP00000286788,9606.ENSP00000298248,9606.ENSP00000301071,9606.ENSP00000307567,9606.ENSP00000318687,9606.ENSP00000346088,9606.ENSP00000346550,9606.ENSP00000349259,9606.ENSP00000359504,9606.ENSP00000359539,…	EIF5,RARS,UBE2K,RAB27B,RAB2A,DARS,RAB7A,PRKAR2A,ATP6V1A,CCT8,CRYL1,TUBA1A,QARS,HSPH1,RPL22,ANXA6,SPTBN1,GBP1,GOT1,RAB14,IARS,ANXA4
GO:0003756	protein disulfide isomerase activity	2	20	1.35	0.0321	9606.ENSP00000286091,9606.ENSP00000327801	PDIA4,P4HB
GO:0035639	purine ribonucleoside triphosphate binding	16	1794	0.3	0.0401	9606.ENSP00000216554,9606.ENSP00000231572,9606.ENSP00000261427,9606.ENSP00000262094,9606.ENSP00000262646,9606.ENSP00000264161,9606.ENSP00000265062,9606.ENSP00000273398,9606.ENSP00000286788,9606.ENSP00000301071,9606.ENSP00000307567,9606.ENSP00000318687,9606.ENSP00000346550,9606.ENSP00000359504,9606.ENSP00000362946,9606.ENSP00000364794	EIF5,RARS,UBE2K,RAB27B,RAB2A,DARS,RAB7A,ATP6V1A,CCT8,TUBA1A,QARS,HSPH1,ANXA6,GBP1,RAB14,IARS
GO:0008092	cytoskeletal protein binding	10	882	0.41	0.0427	9606.ENSP00000262094,9606.ENSP00000318687,9606.ENSP00000349259,9606.ENSP00000359504,9606.ENSP00000361883,9606.ENSP00000362946,9606.ENSP00000364721,9606.ENSP00000370010,9606.ENSP00000416097,9606.ENSP00000435365	RAB27B,HSPH1,SPTBN1,GBP1,CAP1,RAB14,MAPRE1,TMSB4X,GOLGA2,TOR1AIP1
GO:0008135	translation factor activity, RNA binding	3	84	0.9	0.0476	9606.ENSP00000216554,9606.ENSP00000248342,9606.ENSP00000376056	EIF5,EIF3K,EEF1B2

## Sheet: Suppl T7
Supplementary Table 7: GO cellular component of dysregulated proteins (P <0.05; 2≥ log2 FC ≤ -2) in analyzed groups.
#term ID	term description	observed gene count	background gene count	strength	false discovery rate	matching proteins in your network (IDs)	matching proteins in your network (labels)
GO:0005737	cytoplasm	79	11238	0.2	2.69e-09	9606.ENSP00000011473,9606.ENSP00000052754,9606.ENSP00000200135,9606.ENSP00000216121,9606.ENSP00000216554,9606.ENSP00000221419,9606.ENSP00000222005,9606.ENSP00000223641,9606.ENSP00000225525,9606.ENSP00000225665,9606.ENSP00000228284,9606.ENSP00000231572,9606.ENSP00000236959,9606.ENSP00000244763,9606.ENSP00000248342,9606.ENSP00000252595,9606.ENSP00000261427,9606.ENSP00000262094,9606.ENSP00000262213,…	SYPL1,DCN,ZW10,NIPSNAP1,EIF5,HNRNPL,CDC37,SEC61B,TAX1BP3,SLC25A11,SART3,RARS,ATIC,SSR1,EIF3K,SLC27A1,UBE2K,RAB27B,TRAM1,RAB2A,PRDX1,ARCN1,DARS,RAB7A,PRKAR2A,NDUFA9,S100A11,ATP6V1A,PDCD4,NBAS,PDIA4,CCT8,COL6A3,CPA3,CRYL1,NUDT21,TUBA1A,QARS,RPL4,HSPH1,BGN,P4HB,HBB,H1F0,RPS3A,RPL22,ANXA6,SND1,HNRNPH1,SPTBN1,MT-CYB,BUB3,SEC63,GBP1,GOT1,AKR1A1,CAP1,RAB14,MAPRE1,IARS,FLOT1,ASPH,HBD,CALML5,TMSB4X,NOP56,…
GO:0005829	cytosol	52	4958	0.37	2.69e-09	9606.ENSP00000200135,9606.ENSP00000216554,9606.ENSP00000221419,9606.ENSP00000222005,9606.ENSP00000223641,9606.ENSP00000225525,9606.ENSP00000231572,9606.ENSP00000236959,9606.ENSP00000248342,9606.ENSP00000252595,9606.ENSP00000261427,9606.ENSP00000262646,9606.ENSP00000262746,9606.ENSP00000264028,9606.ENSP00000264161,9606.ENSP00000265062,9606.ENSP00000265563,9606.ENSP00000273398,9606.ENSP00000280154,…	ZW10,EIF5,HNRNPL,CDC37,SEC61B,TAX1BP3,RARS,ATIC,EIF3K,SLC27A1,UBE2K,RAB2A,PRDX1,ARCN1,DARS,RAB7A,PRKAR2A,ATP6V1A,PDCD4,NBAS,CCT8,CRYL1,TUBA1A,QARS,RPL4,HSPH1,HBB,RPS3A,RPL22,SND1,HNRNPH1,SPTBN1,BUB3,SEC63,GBP1,GOT1,AKR1A1,RAB14,MAPRE1,IARS,HBD,TMSB4X,TSN,EEF1B2,RPL24,RPL34,SEC24A,RPS14,SCFD1,MYL6,RPL26,RPL27
GO:0042470	melanosome	10	105	1.33	1.04e-08	9606.ENSP00000011473,9606.ENSP00000262094,9606.ENSP00000262646,9606.ENSP00000262746,9606.ENSP00000265062,9606.ENSP00000286091,9606.ENSP00000327801,9606.ENSP00000346550,9606.ENSP00000346762,9606.ENSP00000365569	SYPL1,RAB27B,RAB2A,PRDX1,RAB7A,PDIA4,P4HB,ANXA6,SND1,FLOT1
GO:0012505	endomembrane system	43	4347	0.35	1.83e-06	9606.ENSP00000011473,9606.ENSP00000052754,9606.ENSP00000200135,9606.ENSP00000223641,9606.ENSP00000244763,9606.ENSP00000252595,9606.ENSP00000262094,9606.ENSP00000262213,9606.ENSP00000262646,9606.ENSP00000264028,9606.ENSP00000265062,9606.ENSP00000271638,9606.ENSP00000281513,9606.ENSP00000286091,9606.ENSP00000286788,9606.ENSP00000293760,9606.ENSP00000295550,9606.ENSP00000296046,9606.ENSP00000301071,…	SYPL1,DCN,ZW10,SEC61B,SSR1,SLC27A1,RAB27B,TRAM1,RAB2A,ARCN1,RAB7A,S100A11,NBAS,PDIA4,CCT8,LEMD2,COL6A3,CPA3,TUBA1A,RPL4,BGN,P4HB,HBB,H1F0,RPS3A,ANXA6,SEC63,GBP1,CAP1,RAB14,MAPRE1,FLOT1,ASPH,CALML5,TMSB4X,RPL24,ANXA4,RPL34,SEC24A,SCFD1,GOLGA2,TOR1AIP1,RPL27
GO:0005622	intracellular	83	14286	0.12	3.90e-06	9606.ENSP00000011473,9606.ENSP00000052754,9606.ENSP00000200135,9606.ENSP00000216121,9606.ENSP00000216554,9606.ENSP00000221419,9606.ENSP00000222005,9606.ENSP00000223641,9606.ENSP00000225525,9606.ENSP00000225665,9606.ENSP00000228284,9606.ENSP00000231572,9606.ENSP00000236959,9606.ENSP00000238647,9606.ENSP00000244763,9606.ENSP00000248342,9606.ENSP00000252595,9606.ENSP00000261427,9606.ENSP00000262094,…	SYPL1,DCN,ZW10,NIPSNAP1,EIF5,HNRNPL,CDC37,SEC61B,TAX1BP3,SLC25A11,SART3,RARS,ATIC,IRF2BPL,SSR1,EIF3K,SLC27A1,UBE2K,RAB27B,TRAM1,RAB2A,PRDX1,ARCN1,DARS,RAB7A,PRKAR2A,NDUFA9,S100A11,ATP6V1A,SSRP1,PDCD4,NBAS,PDIA4,CCT8,LEMD2,COL6A3,CPA3,CRYL1,NUDT21,TUBA1A,QARS,RPL4,HSPH1,BGN,P4HB,HBB,H1F0,RPS3A,RPL22,ANXA6,SND1,HNRNPH1,SPTBN1,MT-CYB,BUB3,SEC63,GBP1,GOT1,AKR1A1,CAP1,RAB14,MAPRE1,IARS,FLOT1,ASPH,HBD,…
GO:0032991	protein-containing complex	44	4792	0.31	7.73e-06	9606.ENSP00000052754,9606.ENSP00000200135,9606.ENSP00000221419,9606.ENSP00000222005,9606.ENSP00000223641,9606.ENSP00000231572,9606.ENSP00000248342,9606.ENSP00000264028,9606.ENSP00000264161,9606.ENSP00000265563,9606.ENSP00000266544,9606.ENSP00000273398,9606.ENSP00000281513,9606.ENSP00000286788,9606.ENSP00000295550,9606.ENSP00000300291,9606.ENSP00000301071,9606.ENSP00000307567,9606.ENSP00000311430,…	DCN,ZW10,HNRNPL,CDC37,SEC61B,RARS,EIF3K,ARCN1,DARS,PRKAR2A,NDUFA9,ATP6V1A,NBAS,CCT8,COL6A3,NUDT21,TUBA1A,QARS,RPL4,HSPH1,P4HB,HBB,H1F0,RPS3A,RPL22,SND1,HNRNPH1,SPTBN1,MT-CYB,BUB3,IARS,FLOT1,ASPH,HBD,NOP56,EEF1B2,RPL24,SEC24A,RPS14,SCFD1,MYL6,COX4I1,RPL26,RPL27
GO:0017101	aminoacyl-tRNA synthetase multienzyme complex	4	12	1.87	2.81e-05	9606.ENSP00000231572,9606.ENSP00000264161,9606.ENSP00000307567,9606.ENSP00000364794	RARS,DARS,QARS,IARS
GO:0031982	vesicle	27	2318	0.42	6.65e-05	9606.ENSP00000011473,9606.ENSP00000262094,9606.ENSP00000262646,9606.ENSP00000262746,9606.ENSP00000264028,9606.ENSP00000265062,9606.ENSP00000271638,9606.ENSP00000286091,9606.ENSP00000286788,9606.ENSP00000296046,9606.ENSP00000301071,9606.ENSP00000318687,9606.ENSP00000327336,9606.ENSP00000327801,9606.ENSP00000333994,9606.ENSP00000346550,9606.ENSP00000346762,9606.ENSP00000359504,9606.ENSP00000361883,…	SYPL1,RAB27B,RAB2A,PRDX1,ARCN1,RAB7A,S100A11,PDIA4,CCT8,CPA3,TUBA1A,HSPH1,BGN,P4HB,HBB,ANXA6,SND1,GBP1,CAP1,RAB14,FLOT1,CALML5,TMSB4X,ANXA4,SEC24A,SCFD1,GOLGA2
GO:0043227	membrane-bounded organelle	71	11244	0.15	6.65e-05	9606.ENSP00000011473,9606.ENSP00000052754,9606.ENSP00000200135,9606.ENSP00000216121,9606.ENSP00000221419,9606.ENSP00000223641,9606.ENSP00000225525,9606.ENSP00000225665,9606.ENSP00000228284,9606.ENSP00000231572,9606.ENSP00000238647,9606.ENSP00000244763,9606.ENSP00000248342,9606.ENSP00000252595,9606.ENSP00000261427,9606.ENSP00000262094,9606.ENSP00000262213,9606.ENSP00000262646,9606.ENSP00000262746,…	SYPL1,DCN,ZW10,NIPSNAP1,HNRNPL,SEC61B,TAX1BP3,SLC25A11,SART3,RARS,IRF2BPL,SSR1,EIF3K,SLC27A1,UBE2K,RAB27B,TRAM1,RAB2A,PRDX1,ARCN1,RAB7A,NDUFA9,S100A11,SSRP1,PDCD4,NBAS,PDIA4,CCT8,LEMD2,COL6A3,CPA3,NUDT21,TUBA1A,QARS,RPL4,HSPH1,BGN,P4HB,HBB,H1F0,RPS3A,RPL22,ANXA6,SND1,HNRNPH1,SPTBN1,MT-CYB,BUB3,SEC63,GBP1,GOT1,CAP1,RAB14,MAPRE1,FLOT1,ASPH,CALML5,TMSB4X,NOP56,TSN,RPL24,ANXA4,RPL34,SEC24A,RPS14,SCFD…
GO:0031410	cytoplasmic vesicle	25	2226	0.4	0.00030	9606.ENSP00000011473,9606.ENSP00000262094,9606.ENSP00000262646,9606.ENSP00000262746,9606.ENSP00000264028,9606.ENSP00000265062,9606.ENSP00000271638,9606.ENSP00000286091,9606.ENSP00000286788,9606.ENSP00000296046,9606.ENSP00000301071,9606.ENSP00000318687,9606.ENSP00000327336,9606.ENSP00000327801,9606.ENSP00000333994,9606.ENSP00000346550,9606.ENSP00000346762,9606.ENSP00000361883,9606.ENSP00000362946,…	SYPL1,RAB27B,RAB2A,PRDX1,ARCN1,RAB7A,S100A11,PDIA4,CCT8,CPA3,TUBA1A,HSPH1,BGN,P4HB,HBB,ANXA6,SND1,CAP1,RAB14,FLOT1,CALML5,TMSB4X,SEC24A,SCFD1,GOLGA2
GO:0043229	intracellular organelle	73	12193	0.13	0.00030	9606.ENSP00000011473,9606.ENSP00000052754,9606.ENSP00000200135,9606.ENSP00000216121,9606.ENSP00000221419,9606.ENSP00000223641,9606.ENSP00000225525,9606.ENSP00000225665,9606.ENSP00000228284,9606.ENSP00000231572,9606.ENSP00000238647,9606.ENSP00000244763,9606.ENSP00000248342,9606.ENSP00000252595,9606.ENSP00000261427,9606.ENSP00000262094,9606.ENSP00000262213,9606.ENSP00000262646,9606.ENSP00000262746,…	SYPL1,DCN,ZW10,NIPSNAP1,HNRNPL,SEC61B,TAX1BP3,SLC25A11,SART3,RARS,IRF2BPL,SSR1,EIF3K,SLC27A1,UBE2K,RAB27B,TRAM1,RAB2A,PRDX1,ARCN1,RAB7A,PRKAR2A,NDUFA9,S100A11,SSRP1,PDCD4,NBAS,PDIA4,CCT8,LEMD2,COL6A3,CPA3,NUDT21,TUBA1A,QARS,RPL4,HSPH1,BGN,P4HB,HBB,H1F0,RPS3A,RPL22,ANXA6,SND1,HNRNPH1,SPTBN1,MT-CYB,BUB3,SEC63,GBP1,GOT1,CAP1,RAB14,MAPRE1,FLOT1,ASPH,CALML5,TMSB4X,NOP56,TSN,RPL24,ANXA4,RPL34,SEC24A,RP…
GO:0043231	intracellular membrane-bounded organelle	65	10365	0.15	0.00065	9606.ENSP00000052754,9606.ENSP00000200135,9606.ENSP00000216121,9606.ENSP00000221419,9606.ENSP00000223641,9606.ENSP00000225525,9606.ENSP00000225665,9606.ENSP00000228284,9606.ENSP00000231572,9606.ENSP00000238647,9606.ENSP00000244763,9606.ENSP00000248342,9606.ENSP00000252595,9606.ENSP00000261427,9606.ENSP00000262094,9606.ENSP00000262213,9606.ENSP00000262646,9606.ENSP00000262746,9606.ENSP00000264028,…	DCN,ZW10,NIPSNAP1,HNRNPL,SEC61B,TAX1BP3,SLC25A11,SART3,RARS,IRF2BPL,SSR1,EIF3K,SLC27A1,UBE2K,RAB27B,TRAM1,RAB2A,PRDX1,ARCN1,RAB7A,NDUFA9,S100A11,SSRP1,PDCD4,NBAS,PDIA4,CCT8,LEMD2,COL6A3,NUDT21,QARS,RPL4,HSPH1,BGN,P4HB,H1F0,RPS3A,RPL22,ANXA6,SND1,HNRNPH1,SPTBN1,MT-CYB,BUB3,SEC63,GBP1,GOT1,CAP1,RAB14,MAPRE1,ASPH,TMSB4X,NOP56,TSN,RPL24,ANXA4,RPL34,SEC24A,RPS14,SCFD1,GOLGA2,TOR1AIP1,COX4I1,RPL26,RPL27
GO:0005783	endoplasmic reticulum	21	1796	0.42	0.00074	9606.ENSP00000200135,9606.ENSP00000223641,9606.ENSP00000244763,9606.ENSP00000252595,9606.ENSP00000262213,9606.ENSP00000262646,9606.ENSP00000264028,9606.ENSP00000281513,9606.ENSP00000286091,9606.ENSP00000295550,9606.ENSP00000311430,9606.ENSP00000327801,9606.ENSP00000346050,9606.ENSP00000357998,9606.ENSP00000362946,9606.ENSP00000368767,9606.ENSP00000377640,9606.ENSP00000378163,9606.ENSP00000381823,…	ZW10,SEC61B,SSR1,SLC27A1,TRAM1,RAB2A,ARCN1,NBAS,PDIA4,COL6A3,RPL4,P4HB,RPS3A,SEC63,RAB14,ASPH,RPL24,RPL34,SEC24A,SCFD1,RPL27
GO:0005798	Golgi-associated vesicle	6	155	0.94	0.0017	9606.ENSP00000262094,9606.ENSP00000264028,9606.ENSP00000362946,9606.ENSP00000381823,9606.ENSP00000390783,9606.ENSP00000416097	RAB27B,ARCN1,RAB14,SEC24A,SCFD1,GOLGA2
GO:1990904	ribonucleoprotein complex	12	770	0.54	0.0033	9606.ENSP00000221419,9606.ENSP00000301071,9606.ENSP00000311430,9606.ENSP00000346050,9606.ENSP00000346088,9606.ENSP00000346762,9606.ENSP00000349168,9606.ENSP00000370589,9606.ENSP00000377640,9606.ENSP00000385958,9606.ENSP00000463784,9606.ENSP00000464813	HNRNPL,TUBA1A,RPL4,RPS3A,RPL22,SND1,HNRNPH1,NOP56,RPL24,RPS14,RPL26,RPL27
GO:0005589	collagen type VI trimer	2	3	2.18	0.0036	9606.ENSP00000052754,9606.ENSP00000295550	DCN,COL6A3
GO:0070939	Dsl1/NZR complex	2	3	2.18	0.0036	9606.ENSP00000200135,9606.ENSP00000281513	ZW10,NBAS
GO:0005791	rough endoplasmic reticulum	4	74	1.08	0.0065	9606.ENSP00000223641,9606.ENSP00000311430,9606.ENSP00000362946,9606.ENSP00000464813	SEC61B,RPL4,RAB14,RPL27
GO:0022626	cytosolic ribosome	4	78	1.06	0.0075	9606.ENSP00000346050,9606.ENSP00000377640,9606.ENSP00000385958,9606.ENSP00000463784	RPS3A,RPL24,RPS14,RPL26
GO:0005623	cell	83	16271	0.06	0.0079	9606.ENSP00000011473,9606.ENSP00000052754,9606.ENSP00000200135,9606.ENSP00000216121,9606.ENSP00000216554,9606.ENSP00000221419,9606.ENSP00000222005,9606.ENSP00000223641,9606.ENSP00000225525,9606.ENSP00000225665,9606.ENSP00000228284,9606.ENSP00000231572,9606.ENSP00000236959,9606.ENSP00000238647,9606.ENSP00000244763,9606.ENSP00000248342,9606.ENSP00000252595,9606.ENSP00000261427,9606.ENSP00000262094,…	SYPL1,DCN,ZW10,NIPSNAP1,EIF5,HNRNPL,CDC37,SEC61B,TAX1BP3,SLC25A11,SART3,RARS,ATIC,IRF2BPL,SSR1,EIF3K,SLC27A1,UBE2K,RAB27B,TRAM1,RAB2A,PRDX1,ARCN1,DARS,RAB7A,PRKAR2A,NDUFA9,S100A11,ATP6V1A,SSRP1,PDCD4,NBAS,PDIA4,CCT8,LEMD2,COL6A3,CPA3,CRYL1,NUDT21,TUBA1A,QARS,RPL4,HSPH1,BGN,P4HB,HBB,H1F0,RPS3A,RPL22,ANXA6,SND1,HNRNPH1,SPTBN1,MT-CYB,BUB3,SEC63,GBP1,GOT1,AKR1A1,CAP1,RAB14,MAPRE1,IARS,FLOT1,ASPH,HBD,…
GO:0042175	nuclear outer membrane-endoplasmic reticulum membrane network	13	1043	0.45	0.0105	9606.ENSP00000200135,9606.ENSP00000223641,9606.ENSP00000244763,9606.ENSP00000262213,9606.ENSP00000262646,9606.ENSP00000264028,9606.ENSP00000281513,9606.ENSP00000357998,9606.ENSP00000362946,9606.ENSP00000368767,9606.ENSP00000381823,9606.ENSP00000390783,9606.ENSP00000464813	ZW10,SEC61B,SSR1,TRAM1,RAB2A,ARCN1,NBAS,SEC63,RAB14,ASPH,SEC24A,SCFD1,RPL27
GO:0030133	transport vesicle	7	356	0.65	0.0157	9606.ENSP00000011473,9606.ENSP00000262094,9606.ENSP00000264028,9606.ENSP00000296046,9606.ENSP00000327336,9606.ENSP00000362946,9606.ENSP00000381823	SYPL1,RAB27B,ARCN1,CPA3,BGN,RAB14,SEC24A
GO:0030141	secretory granule	11	828	0.48	0.0157	9606.ENSP00000011473,9606.ENSP00000262094,9606.ENSP00000265062,9606.ENSP00000271638,9606.ENSP00000286788,9606.ENSP00000296046,9606.ENSP00000333994,9606.ENSP00000361883,9606.ENSP00000362946,9606.ENSP00000369689,9606.ENSP00000370010	SYPL1,RAB27B,RAB7A,S100A11,CCT8,CPA3,HBB,CAP1,RAB14,CALML5,TMSB4X
GO:0005833	hemoglobin complex	2	12	1.57	0.0218	9606.ENSP00000333994,9606.ENSP00000369654	HBB,HBD
GO:0005789	endoplasmic reticulum membrane	12	1022	0.42	0.0242	9606.ENSP00000200135,9606.ENSP00000223641,9606.ENSP00000244763,9606.ENSP00000262213,9606.ENSP00000262646,9606.ENSP00000264028,9606.ENSP00000281513,9606.ENSP00000357998,9606.ENSP00000368767,9606.ENSP00000381823,9606.ENSP00000390783,9606.ENSP00000464813	ZW10,SEC61B,SSR1,TRAM1,RAB2A,ARCN1,NBAS,SEC63,ASPH,SEC24A,SCFD1,RPL27
GO:0031984	organelle subcompartment	16	1616	0.35	0.0242	9606.ENSP00000200135,9606.ENSP00000223641,9606.ENSP00000244763,9606.ENSP00000262094,9606.ENSP00000262213,9606.ENSP00000262646,9606.ENSP00000264028,9606.ENSP00000281513,9606.ENSP00000357998,9606.ENSP00000359504,9606.ENSP00000362946,9606.ENSP00000368767,9606.ENSP00000381823,9606.ENSP00000390783,9606.ENSP00000416097,9606.ENSP00000464813	ZW10,SEC61B,SSR1,RAB27B,TRAM1,RAB2A,ARCN1,NBAS,SEC63,GBP1,RAB14,ASPH,SEC24A,SCFD1,GOLGA2,RPL27
GO:0098827	endoplasmic reticulum subcompartment	12	1025	0.42	0.0242	9606.ENSP00000200135,9606.ENSP00000223641,9606.ENSP00000244763,9606.ENSP00000262213,9606.ENSP00000262646,9606.ENSP00000264028,9606.ENSP00000281513,9606.ENSP00000357998,9606.ENSP00000368767,9606.ENSP00000381823,9606.ENSP00000390783,9606.ENSP00000464813	ZW10,SEC61B,SSR1,TRAM1,RAB2A,ARCN1,NBAS,SEC63,ASPH,SEC24A,SCFD1,RPL27
GO:0005840	ribosome	5	201	0.75	0.0249	9606.ENSP00000346050,9606.ENSP00000377640,9606.ENSP00000385958,9606.ENSP00000463784,9606.ENSP00000464813	RPS3A,RPL24,RPS14,RPL26,RPL27
GO:0031090	organelle membrane	26	3337	0.24	0.0249	9606.ENSP00000011473,9606.ENSP00000200135,9606.ENSP00000223641,9606.ENSP00000225665,9606.ENSP00000244763,9606.ENSP00000262094,9606.ENSP00000262213,9606.ENSP00000262646,9606.ENSP00000264028,9606.ENSP00000265062,9606.ENSP00000266544,9606.ENSP00000281513,9606.ENSP00000293760,9606.ENSP00000346550,9606.ENSP00000354554,9606.ENSP00000357998,9606.ENSP00000359504,9606.ENSP00000362946,9606.ENSP00000368767,…	SYPL1,ZW10,SEC61B,SLC25A11,SSR1,RAB27B,TRAM1,RAB2A,ARCN1,RAB7A,NDUFA9,NBAS,LEMD2,ANXA6,MT-CYB,SEC63,GBP1,RAB14,ASPH,ANXA4,SEC24A,SCFD1,GOLGA2,TOR1AIP1,COX4I1,RPL27
GO:0099023	tethering complex	3	58	1.07	0.0265	9606.ENSP00000200135,9606.ENSP00000281513,9606.ENSP00000390783	ZW10,NBAS,SCFD1
GO:0005795	Golgi stack	4	128	0.85	0.0289	9606.ENSP00000262094,9606.ENSP00000362946,9606.ENSP00000390783,9606.ENSP00000416097	RAB27B,RAB14,SCFD1,GOLGA2
GO:0031300	intrinsic component of organelle membrane	6	330	0.61	0.0367	9606.ENSP00000011473,9606.ENSP00000262094,9606.ENSP00000293760,9606.ENSP00000354554,9606.ENSP00000357998,9606.ENSP00000368767	SYPL1,RAB27B,LEMD2,MT-CYB,SEC63,ASPH
GO:0071682	endocytic vesicle lumen	2	19	1.37	0.0367	9606.ENSP00000318687,9606.ENSP00000333994	HSPH1,HBB
GO:0101031	chaperone complex	2	19	1.37	0.0367	9606.ENSP00000222005,9606.ENSP00000286788	CDC37,CCT8
GO:0060205	cytoplasmic vesicle lumen	6	340	0.6	0.0391	9606.ENSP00000271638,9606.ENSP00000286788,9606.ENSP00000318687,9606.ENSP00000333994,9606.ENSP00000361883,9606.ENSP00000370010	S100A11,CCT8,HSPH1,HBB,CAP1,TMSB4X
GO:0005764	lysosome	8	582	0.49	0.0393	9606.ENSP00000052754,9606.ENSP00000265062,9606.ENSP00000286788,9606.ENSP00000327336,9606.ENSP00000346550,9606.ENSP00000359539,9606.ENSP00000361883,9606.ENSP00000362946	DCN,RAB7A,CCT8,BGN,ANXA6,GOT1,CAP1,RAB14
GO:0098563	intrinsic component of synaptic vesicle membrane	2	22	1.31	0.0409	9606.ENSP00000011473,9606.ENSP00000262094	SYPL1,RAB27B
GO:0030863	cortical cytoskeleton	3	77	0.94	0.0430	9606.ENSP00000349259,9606.ENSP00000361883,9606.ENSP00000364721	SPTBN1,CAP1,MAPRE1
GO:0030867	rough endoplasmic reticulum membrane	2	23	1.29	0.0430	9606.ENSP00000223641,9606.ENSP00000464813	SEC61B,RPL27
GO:0098803	respiratory chain complex	3	79	0.93	0.0441	9606.ENSP00000266544,9606.ENSP00000354554,9606.ENSP00000457513	NDUFA9,MT-CYB,COX4I1
GO:0030135	coated vesicle	5	255	0.64	0.0447	9606.ENSP00000262094,9606.ENSP00000264028,9606.ENSP00000362946,9606.ENSP00000381823,9606.ENSP00000416097	RAB27B,ARCN1,RAB14,SEC24A,GOLGA2

## Sheet: Suppl T8
Supplementary Table 8: KEGG enriched pathways of dysregulated proteins (P <0.05; 2≥ log2 FC ≤ -2) in analyzed groups.
#term ID	term description	observed gene count	background gene count	strength	false discovery rate	matching proteins in your network (IDs)	matching proteins in your network (labels)
hsa03010	Ribosome	9	130	1.19	1.18e-06	9606.ENSP00000311430,9606.ENSP00000346050,9606.ENSP00000346088,9606.ENSP00000377640,9606.ENSP00000378163,9606.ENSP00000385958,9606.ENSP00000463784,9606.ENSP00000464813,9606.ENSP00000475027	RPL4,RPS3A,RPL22,RPL24,RPL34,RPS14,RPL26,RPL27,ENSG00000270800
hsa04141	Protein processing in endoplasmic reticulum	8	161	1.05	4.49e-05	9606.ENSP00000223641,9606.ENSP00000244763,9606.ENSP00000262213,9606.ENSP00000286091,9606.ENSP00000318687,9606.ENSP00000327801,9606.ENSP00000357998,9606.ENSP00000381823	SEC61B,SSR1,TRAM1,PDIA4,HSPH1,P4HB,SEC63,SEC24A
hsa00970	Aminoacyl-tRNA biosynthesis	4	44	1.31	0.0022	9606.ENSP00000231572,9606.ENSP00000264161,9606.ENSP00000307567,9606.ENSP00000364794	RARS,DARS,QARS,IARS
hsa05110	Vibrio cholerae infection	3	48	1.15	0.0404	9606.ENSP00000223641,9606.ENSP00000273398,9606.ENSP00000286091	SEC61B,ATP6V1A,PDIA4
